# Supplementary material for: Analyses of Xenorhabdus griffiniae genomes reveal two distinct sub-species that display intra-species variation due to prophages
Source: BMC Genomics. 2024 Nov 15;25:1087. doi: 10.1186/s12864-024-10858-2 (PMC11566119; doi:10.1186/s12864-024-10858-2)
Supplement: Supplementary file 2 — Additional file 2. Excel workbook containing raw data and results of all genome analyses. Data tables which collectively contain raw data and values from pangenome, dDDH, ANI, biosynthetic gene cluster, prophage analyses; defence systems; phyletic patterns; genome accession numbers and names of strains used. [file 12864_2024_10858_MOESM2_ESM.xlsx]

## Sheet: Additional File 2
Analyses of Xenorhabdus griffiniae genomes reveal two distinct sub-species that display intra-species variation due to prophages
Jennifer K. Heppert1*, Ryan Musumba Awori2*, Mengyi Cao3, Grischa Chen3, Jemma McLeish1, Heidi Goodrich-Blair1#

## Sheet: Table S1-dDDH values
Pairwise dDDH values of Xenorhabdus type strains with X. griffiniae strains
Query strain	Subject strain	dDDH (d4, in %)	C.I. (d4, in %)	G+C content difference (in %)
Xenorhabdus griffiniae 97	'Xenorhabdus griffiniae kalro'	100	[99.9 - 100.0]	0.05
Xenorhabdus griffiniae XN45	Xenorhabdus griffiniae 97	99.7	[99.4 - 99.8]	0.39
Xenorhabdus griffiniae XN45	Xenorhabdus griffiniae VH1	99.7	[99.5 - 99.8]	0.16
Xenorhabdus griffiniae XN45	'Xenorhabdus griffiniae kalro'	99.6	[99.4 - 99.8]	0.44
Xenorhabdus griffiniae VH1	'Xenorhabdus griffiniae kalro'	99.6	[99.3 - 99.8]	0.28
Xenorhabdus griffiniae VH1	Xenorhabdus griffiniae 97	99.6	[99.4 - 99.8]	0.23
Xenorhabdus griffiniae HGB2511'	Xenorhabdus griffiniae Type Strain	82.6	[79.8 - 85.1]	0.12
Xenorhabdus griffiniae XN45	Xenorhabdus griffiniae HGB2511'	75.5	[72.5 - 78.3]	0.3
Xenorhabdus griffiniae VH1	Xenorhabdus griffiniae HGB2511'	75.5	[72.5 - 78.3]	0.14
Xenorhabdus griffiniae HGB2511'	Xenorhabdus griffiniae 97	74.5	[71.5 - 77.3]	0.1
Xenorhabdus griffiniae HGB2511'	'Xenorhabdus griffiniae kalro'	74.3	[71.2 - 77.1]	0.15
Xenorhabdus griffiniae XN45	Xenorhabdus griffiniae Type Strain	72.3	[69.2 - 75.1]	0.42
Xenorhabdus griffiniae VH1	Xenorhabdus griffiniae Type Strain	72	[68.9 - 74.8]	0.26
Xenorhabdus griffiniae 97	Xenorhabdus griffiniae Type Strain	69.9	[66.8 - 72.7]	0.03
'Xenorhabdus griffiniae kalro'	Xenorhabdus griffiniae Type Strain	69.6	[66.6 - 72.5]	0.02
Xenorhabdus griffiniae HGB2511'	'Xenorhabdus sp. TH1'	63.1	[60.2 - 65.9]	0.3
'Xenorhabdus sp. TH1'	Xenorhabdus griffiniae Type Strain	63.1	[60.2 - 66.0]	0.42
Xenorhabdus griffiniae XN45	'Xenorhabdus sp. TH1'	60	[57.1 - 62.8]	0
Xenorhabdus griffiniae VH1	'Xenorhabdus sp. TH1'	60	[57.1 - 62.7]	0.16
'Xenorhabdus sp. TH1'	Xenorhabdus griffiniae 97	59.5	[56.6 - 62.2]	0.39
'Xenorhabdus sp. TH1'	'Xenorhabdus griffiniae kalro'	59.5	[56.6 - 62.2]	0.45
Xenorhabdus griffiniae XN45	Xenorhabdus sp. BG5	56	[53.2 - 58.7]	0.31
Xenorhabdus griffiniae VH1	Xenorhabdus sp. BG5	55.8	[53.1 - 58.6]	0.15
Xenorhabdus sp. BG5	Xenorhabdus griffiniae 97	55.6	[52.9 - 58.3]	0.08
Xenorhabdus sp. BG5	'Xenorhabdus griffiniae kalro'	55.5	[52.8 - 58.3]	0.13
Xenorhabdus sp. BG5	Xenorhabdus griffiniae HGB2511'	53.8	[51.1 - 56.5]	0.01
'Xenorhabdus thuongxuanensis Type Strain'	'Xenorhabdus ehlersii Type Strain'	53.7	[51.0 - 56.4]	0.55
Xenorhabdus sp. BG5	Xenorhabdus griffiniae Type Strain	53.6	[50.9 - 56.3]	0.11
'Xenorhabdus cabanillasii Type Strain'	'Xenorhabdus budapestensis Type strain'	53.1	[50.4 - 55.7]	0.23
Xenorhabdus sp. BG5	'Xenorhabdus sp. TH1'	52.4	[49.7 - 55.1]	0.31
'Xenorhabdus thuongxuanensis Type Strain'	'Xenorhabdus eapokensis Type Strain'	51.9	[49.2 - 54.6]	0.44
'Xenorhabdus ishibashii Type Strain'	'Xenorhabdus eapokensis Type Strain'	51.2	[48.5 - 53.8]	0.55
'Xenorhabdus ehlersii Type Strain'	Xenorhabdus sp. BG5	50.3	[47.6 - 52.9]	0.2
'Xenorhabdus thuongxuanensis Type Strain'	'Xenorhabdus ishibashii Type Strain'	48.3	[45.7 - 50.9]	0.11
'Xenorhabdus ehlersii Type Strain'	'Xenorhabdus eapokensis Type Strain'	48	[45.4 - 50.6]	0.1
'Xenorhabdus ehlersii Type Strain'	Xenorhabdus griffiniae Type Strain	46.7	[44.1 - 49.3]	0.31
Xenorhabdus sp. BMMCB	Xenorhabdus sp. BG5	46.6	[44.0 - 49.2]	0.89
'Xenorhabdus ehlersii Type Strain'	Xenorhabdus griffiniae HGB2511'	46.6	[44.1 - 49.2]	0.19
'Xenorhabdus ehlersii Type Strain'	Xenorhabdus griffiniae XN45	46.5	[43.9 - 49.1]	0.11
'Xenorhabdus ehlersii Type Strain'	Xenorhabdus griffiniae VH1	46.3	[43.8 - 48.9]	0.05
'Xenorhabdus ishibashii Type Strain'	'Xenorhabdus ehlersii Type Strain'	46.3	[43.7 - 48.9]	0.66
'Xenorhabdus ehlersii Type Strain'	Xenorhabdus griffiniae 97	45.9	[43.3 - 48.4]	0.29
'Xenorhabdus ehlersii Type Strain'	'Xenorhabdus griffiniae kalro'	45.8	[43.2 - 48.4]	0.34
'Xenorhabdus ehlersii Type Strain'	Xenorhabdus sp. BMMCB	45.8	[43.2 - 48.3]	1.09
'Xenorhabdus ehlersii Type Strain'	'Xenorhabdus sp. TH1'	45	[42.4 - 47.5]	0.11
'Xenorhabdus thuongxuanensis Type Strain'	Xenorhabdus sp. BG5	44.7	[42.2 - 47.3]	0.75
Xenorhabdus griffiniae XN45	Xenorhabdus sp. BMMCB	43.8	[41.3 - 46.4]	1.2
Xenorhabdus griffiniae VH1	Xenorhabdus sp. BMMCB	43.8	[41.3 - 46.4]	1.04
Xenorhabdus sp. BMMCB	Xenorhabdus griffiniae HGB2511'	43.7	[41.1 - 46.2]	0.9
Xenorhabdus sp. BMMCB	Xenorhabdus griffiniae Type Strain	43.2	[40.7 - 45.7]	0.78
Xenorhabdus sp. BMMCB	'Xenorhabdus griffiniae kalro'	43.2	[40.6 - 45.7]	0.75
Xenorhabdus sp. BMMCB	Xenorhabdus griffiniae 97	43.2	[40.7 - 45.8]	0.81
Xenorhabdus sp. BMMCB	'Xenorhabdus sp. TH1'	43.2	[40.7 - 45.8]	1.2
'Xenorhabdus thuongxuanensis Type Strain'	Xenorhabdus griffiniae Type Strain	43.1	[40.6 - 45.7]	0.86
'Xenorhabdus thuongxuanensis Type Strain'	Xenorhabdus griffiniae HGB2511'	42.6	[40.0 - 45.1]	0.74
'Xenorhabdus thuongxuanensis Type Strain'	Xenorhabdus griffiniae VH1	42.5	[40.0 - 45.1]	0.6
'Xenorhabdus thuongxuanensis Type Strain'	'Xenorhabdus griffiniae kalro'	42.5	[40.0 - 45.0]	0.88
'Xenorhabdus thuongxuanensis Type Strain'	Xenorhabdus griffiniae XN45	42.5	[40.0 - 45.1]	0.44
'Xenorhabdus thuongxuanensis Type Strain'	Xenorhabdus griffiniae 97	42.5	[40.0 - 45.0]	0.83
'Xenorhabdus eapokensis Type Strain'	Xenorhabdus sp. BG5	42.4	[39.9 - 44.9]	0.31
'Xenorhabdus thuongxuanensis Type Strain'	'Xenorhabdus sp. TH1'	42.2	[39.7 - 44.8]	0.44
'Xenorhabdus thuongxuanensis Type Strain'	Xenorhabdus sp. BMMCB	41.7	[39.2 - 44.2]	1.64
'Xenorhabdus vietnamensis Type Strain'	'Xenorhabdus japonica Type Strain'	41.6	[39.1 - 44.1]	0.28
'Xenorhabdus ishibashii Type Strain'	Xenorhabdus sp. BG5	40.8	[38.3 - 43.3]	0.86
'Xenorhabdus eapokensis Type Strain'	Xenorhabdus griffiniae XN45	40.7	[38.2 - 43.2]	0
'Xenorhabdus eapokensis Type Strain'	Xenorhabdus griffiniae VH1	40.7	[38.2 - 43.2]	0.16
'Xenorhabdus eapokensis Type Strain'	Xenorhabdus griffiniae Type Strain	40.7	[38.2 - 43.3]	0.42
'Xenorhabdus eapokensis Type Strain'	'Xenorhabdus griffiniae kalro'	40.3	[37.8 - 42.8]	0.44
'Xenorhabdus eapokensis Type Strain'	Xenorhabdus griffiniae 97	40.3	[37.8 - 42.9]	0.39
'Xenorhabdus eapokensis Type Strain'	Xenorhabdus griffiniae HGB2511'	40.3	[37.9 - 42.9]	0.29
'Xenorhabdus eapokensis Type Strain'	'Xenorhabdus sp. TH1'	40	[37.5 - 42.5]	0.01
'Xenorhabdus eapokensis Type Strain'	Xenorhabdus sp. BMMCB	39.9	[37.5 - 42.5]	1.19
'Xenorhabdus ishibashii Type Strain'	Xenorhabdus griffiniae Type Strain	39.8	[37.3 - 42.3]	0.97
'Xenorhabdus ishibashii Type Strain'	Xenorhabdus griffiniae HGB2511'	39.7	[37.2 - 42.2]	0.85
'Xenorhabdus ishibashii Type Strain'	Xenorhabdus griffiniae XN45	39.2	[36.8 - 41.8]	0.55
'Xenorhabdus ishibashii Type Strain'	Xenorhabdus griffiniae VH1	39.2	[36.7 - 41.7]	0.71
'Xenorhabdus ishibashii Type Strain'	'Xenorhabdus sp. TH1'	39.2	[36.8 - 41.8]	0.55
'Xenorhabdus ishibashii Type Strain'	Xenorhabdus sp. BMMCB	39	[36.5 - 41.5]	1.75
'Xenorhabdus ishibashii Type Strain'	'Xenorhabdus griffiniae kalro'	38.9	[36.4 - 41.4]	0.99
'Xenorhabdus ishibashii Type Strain'	Xenorhabdus griffiniae 97	38.9	[36.4 - 41.4]	0.94
'Xenorhabdus kozodoii Type Strain'	'Xenorhabdus ehlersii Type Strain'	34.6	[32.2 - 37.1]	1.11
'Xenorhabdus nematophila Type Strain'	'Xenorhabdus koppenhoeferi Type Strain'	34.2	[31.7 - 36.7]	1.15
'Xenorhabdus stockiae Type Strain'	'Xenorhabdus innexi Type Strain'	34.2	[31.7 - 36.7]	0.15
'Xenorhabdus kozodoii Type Strain'	Xenorhabdus sp. BG5	34.1	[31.6 - 36.6]	0.91
'Xenorhabdus thuongxuanensis Type Strain'	'Xenorhabdus kozodoii Type Strain'	34.1	[31.6 - 36.6]	1.66
'Xenorhabdus kozodoii Type Strain'	Xenorhabdus sp. BMMCB	34	[31.6 - 36.5]	0.02
'Xenorhabdus kozodoii Type Strain'	'Xenorhabdus eapokensis Type Strain'	33.6	[31.2 - 36.1]	1.21
'Xenorhabdus kozodoii Type Strain'	Xenorhabdus griffiniae HGB2511'	33.4	[31.0 - 36.0]	0.92
'Xenorhabdus kozodoii Type Strain'	Xenorhabdus griffiniae XN45	33.4	[31.0 - 35.9]	1.22
'Xenorhabdus kozodoii Type Strain'	Xenorhabdus griffiniae VH1	33.3	[30.8 - 35.8]	1.06
'Xenorhabdus kozodoii Type Strain'	'Xenorhabdus ishibashii Type Strain'	33.3	[30.9 - 35.8]	1.77
'Xenorhabdus kozodoii Type Strain'	Xenorhabdus griffiniae 97	33.1	[30.7 - 35.6]	0.83
'Xenorhabdus kozodoii Type Strain'	'Xenorhabdus sp. TH1'	33.1	[30.7 - 35.6]	1.22
'Xenorhabdus kozodoii Type Strain'	Xenorhabdus griffiniae Type Strain	33.1	[30.7 - 35.7]	0.8
'Xenorhabdus kozodoii Type Strain'	'Xenorhabdus griffiniae kalro'	33	[30.6 - 35.6]	0.77
'Xenorhabdus japonica Type Strain'	'Xenorhabdus ehlersii Type Strain'	32.8	[30.3 - 35.3]	0.89
'Xenorhabdus ehlersii Type Strain'	'Xenorhabdus doucetiae Type Strain'	32.5	[30.1 - 35.0]	2.11
'Xenorhabdus thuongxuanensis Type Strain'	'Xenorhabdus japonica Type Strain'	32.3	[29.9 - 34.9]	0.34
'Xenorhabdus thuongxuanensis Type Strain'	'Xenorhabdus doucetiae Type Strain'	32.1	[29.7 - 34.6]	2.66
'Xenorhabdus japonica Type Strain'	'Xenorhabdus ishibashii Type Strain'	32	[29.6 - 34.5]	0.23
'Xenorhabdus eapokensis Type Strain'	'Xenorhabdus doucetiae Type Strain'	31.9	[29.5 - 34.4]	2.22
'Xenorhabdus japonica Type Strain'	'Xenorhabdus eapokensis Type Strain'	31.9	[29.5 - 34.4]	0.79
'Xenorhabdus vietnamensis Type Strain'	'Xenorhabdus ehlersii Type Strain'	31.9	[29.5 - 34.4]	0.61
Xenorhabdus miraniensis Type Strain'	'Xenorhabdus beddingii Type strain'	31.8	[29.4 - 34.4]	1.52
'Xenorhabdus doucetiae Type Strain'	Xenorhabdus sp. BMMCB	31.8	[29.4 - 34.3]	1.02
'Xenorhabdus ishibashii Type Strain'	'Xenorhabdus doucetiae Type Strain'	31.8	[29.4 - 34.3]	2.77
'Xenorhabdus japonica Type Strain'	Xenorhabdus sp. BG5	31.8	[29.4 - 34.3]	1.09
'Xenorhabdus vietnamensis Type Strain'	'Xenorhabdus thuongxuanensis Type Strain'	31.7	[29.3 - 34.2]	0.06
'Xenorhabdus doucetiae Type Strain'	Xenorhabdus sp. BG5	31.6	[29.2 - 34.1]	1.91
'Xenorhabdus doucetiae Type Strain'	Xenorhabdus griffiniae XN45	31.5	[29.1 - 34.0]	2.22
'Xenorhabdus japonica Type Strain'	Xenorhabdus griffiniae HGB2511'	31.5	[29.1 - 34.0]	1.08
'Xenorhabdus doucetiae Type Strain'	'Xenorhabdus sp. TH1'	31.3	[28.9 - 33.8]	2.22
'Xenorhabdus doucetiae Type Strain'	Xenorhabdus griffiniae VH1	31.3	[28.9 - 33.8]	2.06
'Xenorhabdus japonica Type Strain'	Xenorhabdus griffiniae XN45	31.3	[28.9 - 33.8]	0.78
'Xenorhabdus japonica Type Strain'	Xenorhabdus sp. BMMCB	31.3	[28.9 - 33.8]	1.98
'Xenorhabdus vietnamensis Type Strain'	'Xenorhabdus eapokensis Type Strain'	31.3	[28.9 - 33.8]	0.5
'Xenorhabdus vietnamensis Type Strain'	'Xenorhabdus ishibashii Type Strain'	31.3	[28.9 - 33.8]	0.05
'Xenorhabdus japonica Type Strain'	Xenorhabdus griffiniae VH1	31.2	[28.8 - 33.7]	0.94
'Xenorhabdus japonica Type Strain'	Xenorhabdus griffiniae Type Strain	31.2	[28.8 - 33.7]	1.2
'Xenorhabdus japonica Type Strain'	'Xenorhabdus sp. TH1'	31.1	[28.7 - 33.6]	0.78
'Xenorhabdus japonica Type Strain'	'Xenorhabdus griffiniae kalro'	31.1	[28.7 - 33.6]	1.23
'Xenorhabdus japonica Type Strain'	Xenorhabdus griffiniae 97	31.1	[28.7 - 33.6]	1.18
'Xenorhabdus doucetiae Type Strain'	Xenorhabdus griffiniae 97	31	[28.7 - 33.6]	1.83
'Xenorhabdus doucetiae Type Strain'	'Xenorhabdus griffiniae kalro'	31	[28.6 - 33.5]	1.78
'Xenorhabdus doucetiae Type Strain'	Xenorhabdus griffiniae Type Strain	30.9	[28.5 - 33.4]	1.8
'Xenorhabdus kozodoii Type Strain'	'Xenorhabdus doucetiae Type Strain'	30.9	[28.5 - 33.4]	1
'Xenorhabdus doucetiae Type Strain'	Xenorhabdus griffiniae HGB2511'	30.8	[28.4 - 33.3]	1.92
'Xenorhabdus vietnamensis Type Strain'	Xenorhabdus sp. BG5	30.8	[28.4 - 33.3]	0.81
'Xenorhabdus vietnamensis Type Strain'	Xenorhabdus sp. BMMCB	30.8	[28.4 - 33.3]	1.7
'Xenorhabdus japonica Type Strain'	'Xenorhabdus doucetiae Type Strain'	30.6	[28.2 - 33.1]	3
'Xenorhabdus vietnamensis Type Strain'	Xenorhabdus griffiniae XN45	30.6	[28.2 - 33.1]	0.5
'Xenorhabdus lircayensis Type Strain'	'Xenorhabdus koppenhoeferi Type Strain'	30.5	[28.1 - 33.0]	1.11
'Xenorhabdus vietnamensis Type Strain'	'Xenorhabdus sp. TH1'	30.5	[28.1 - 33.0]	0.5
'Xenorhabdus vietnamensis Type Strain'	Xenorhabdus griffiniae VH1	30.5	[28.1 - 33.0]	0.66
'Xenorhabdus vietnamensis Type Strain'	Xenorhabdus griffiniae Type Strain	30.4	[28.0 - 32.9]	0.92
Xenorhabdus miraniensis Type Strain'	'Xenorhabdus lircayensis Type Strain'	30.3	[27.9 - 32.8]	0.5
'Xenorhabdus vietnamensis Type Strain'	Xenorhabdus griffiniae HGB2511'	30.3	[27.9 - 32.8]	0.8
'Xenorhabdus vietnamensis Type Strain'	Xenorhabdus griffiniae 97	30.2	[27.8 - 32.7]	0.89
'Xenorhabdus vietnamensis Type Strain'	'Xenorhabdus griffiniae kalro'	30.1	[27.8 - 32.7]	0.94
'Xenorhabdus kozodoii Type Strain'	'Xenorhabdus japonica Type Strain'	30	[27.6 - 32.5]	2
'Xenorhabdus lircayensis Type Strain'	'Xenorhabdus japonica Type Strain'	29.6	[27.2 - 32.1]	1.47
'Xenorhabdus lircayensis Type Strain'	'Xenorhabdus beddingii Type strain'	29.6	[27.2 - 32.1]	1.02
'Xenorhabdus vietnamensis Type Strain'	'Xenorhabdus kozodoii Type Strain'	29.4	[27.0 - 31.9]	1.72
'Xenorhabdus lircayensis Type Strain'	'Xenorhabdus ehlersii Type Strain'	29.3	[26.9 - 31.8]	0.58
'Xenorhabdus vietnamensis Type Strain'	'Xenorhabdus doucetiae Type Strain'	29.3	[27.0 - 31.8]	2.72
'Xenorhabdus nematophila Type Strain'	'Xenorhabdus lircayensis Type Strain'	29.1	[26.7 - 31.6]	0.04
'Xenorhabdus poinarii Type strain'	'Xenorhabdus japonica Type Strain'	29.1	[26.8 - 31.6]	1.84
'Xenorhabdus thuongxuanensis Type Strain'	'Xenorhabdus lircayensis Type Strain'	29.1	[26.7 - 31.6]	1.13
'Xenorhabdus lircayensis Type Strain'	Xenorhabdus sp. BG5	28.8	[26.5 - 31.3]	0.38
'Xenorhabdus lircayensis Type Strain'	Xenorhabdus griffiniae HGB2511'	28.8	[26.4 - 31.3]	0.39
'Xenorhabdus lircayensis Type Strain'	'Xenorhabdus ishibashii Type Strain'	28.8	[26.5 - 31.3]	1.24
'Xenorhabdus vietnamensis Type Strain'	'Xenorhabdus poinarii Type strain'	28.8	[26.4 - 31.3]	1.56
'Xenorhabdus lircayensis Type Strain'	'Xenorhabdus eapokensis Type Strain'	28.7	[26.3 - 31.2]	0.69
'Xenorhabdus lircayensis Type Strain'	'Xenorhabdus hominickii Type Strain'	28.7	[26.3 - 31.2]	0.78
'Xenorhabdus vietnamensis Type Strain'	'Xenorhabdus lircayensis Type Strain'	28.7	[26.3 - 31.2]	1.19
'Xenorhabdus lircayensis Type Strain'	Xenorhabdus griffiniae VH1	28.6	[26.2 - 31.1]	0.53
'Xenorhabdus lircayensis Type Strain'	Xenorhabdus griffiniae XN45	28.6	[26.3 - 31.1]	0.69
Xenorhabdus miraniensis Type Strain'	'Xenorhabdus japonica Type Strain'	28.5	[26.1 - 31.0]	0.97
'Xenorhabdus lircayensis Type Strain'	Xenorhabdus griffiniae Type Strain	28.5	[26.2 - 31.0]	0.27
'Xenorhabdus lircayensis Type Strain'	'Xenorhabdus sp. TH1'	28.5	[26.1 - 31.0]	0.69
'Xenorhabdus lircayensis Type Strain'	'Xenorhabdus griffiniae kalro'	28.4	[26.0 - 30.9]	0.25
'Xenorhabdus lircayensis Type Strain'	Xenorhabdus sp. BMMCB	28.4	[26.1 - 30.9]	0.51
'Xenorhabdus lircayensis Type Strain'	Xenorhabdus griffiniae 97	28.4	[26.1 - 30.9]	0.3
'Xenorhabdus lircayensis Type Strain'	'Xenorhabdus doucetiae Type Strain'	28.3	[26.0 - 30.8]	1.53
Xenorhabdus miraniensis Type Strain'	'Xenorhabdus ehlersii Type Strain'	27.9	[25.6 - 30.4]	0.08
'Xenorhabdus thuongxuanensis Type Strain'	Xenorhabdus miraniensis Type Strain'	27.9	[25.5 - 30.4]	0.63
'Xenorhabdus vietnamensis Type Strain'	Xenorhabdus miraniensis Type Strain'	27.9	[25.5 - 30.4]	0.68
Xenorhabdus miraniensis Type Strain'	'Xenorhabdus ishibashii Type Strain'	27.8	[25.4 - 30.3]	0.74
Xenorhabdus miraniensis Type Strain'	'Xenorhabdus eapokensis Type Strain'	27.8	[25.5 - 30.3]	0.18
Xenorhabdus miraniensis Type Strain'	Xenorhabdus sp. BMMCB	27.7	[25.3 - 30.2]	1.01
Xenorhabdus miraniensis Type Strain'	Xenorhabdus griffiniae HGB2511'	27.7	[25.3 - 30.2]	0.11
'Xenorhabdus thuongxuanensis Type Strain'	'Xenorhabdus poinarii Type strain'	27.7	[25.4 - 30.2]	1.5
Xenorhabdus miraniensis Type Strain'	Xenorhabdus griffiniae Type Strain	27.6	[25.2 - 30.1]	0.24
'Xenorhabdus poinarii Type strain'	'Xenorhabdus ehlersii Type Strain'	27.6	[25.2 - 30.1]	0.95
'Xenorhabdus poinarii Type strain'	'Xenorhabdus ishibashii Type Strain'	27.6	[25.2 - 30.1]	1.61
'Xenorhabdus poinarii Type strain'	Xenorhabdus griffiniae HGB2511'	27.6	[25.2 - 30.1]	0.76
Xenorhabdus miraniensis Type Strain'	'Xenorhabdus koppenhoeferi Type Strain'	27.5	[25.2 - 30.0]	0.61
'Xenorhabdus lircayensis Type Strain'	'Xenorhabdus kozodoii Type Strain'	27.5	[25.2 - 30.0]	0.53
'Xenorhabdus poinarii Type strain'	'Xenorhabdus doucetiae Type Strain'	27.5	[25.2 - 30.0]	1.16
'Xenorhabdus poinarii Type strain'	Xenorhabdus griffiniae VH1	27.5	[25.1 - 29.9]	0.9
'Xenorhabdus poinarii Type strain'	'Xenorhabdus griffiniae kalro'	27.5	[25.1 - 30.0]	0.62
'Xenorhabdus poinarii Type strain'	Xenorhabdus griffiniae 97	27.5	[25.2 - 30.0]	0.67
Xenorhabdus miraniensis Type Strain'	Xenorhabdus griffiniae 97	27.4	[25.0 - 29.8]	0.21
Xenorhabdus miraniensis Type Strain'	Xenorhabdus sp. BG5	27.4	[25.1 - 29.9]	0.13
Xenorhabdus miraniensis Type Strain'	Xenorhabdus griffiniae XN45	27.4	[25.0 - 29.9]	0.19
'Xenorhabdus poinarii Type strain'	Xenorhabdus griffiniae XN45	27.4	[25.1 - 29.9]	1.06
'Xenorhabdus poinarii Type strain'	'Xenorhabdus eapokensis Type Strain'	27.4	[25.0 - 29.9]	1.06
'Xenorhabdus poinarii Type strain'	Xenorhabdus griffiniae Type Strain	27.4	[25.0 - 29.9]	0.64
Xenorhabdus miraniensis Type Strain'	Xenorhabdus griffiniae VH1	27.3	[25.0 - 29.8]	0.02
Xenorhabdus miraniensis Type Strain'	'Xenorhabdus griffiniae kalro'	27.3	[25.0 - 29.8]	0.26
Xenorhabdus miraniensis Type Strain'	'Xenorhabdus sp. TH1'	27.3	[25.0 - 29.8]	0.19
'Xenorhabdus japonica Type Strain'	'Xenorhabdus beddingii Type strain'	27.3	[25.0 - 29.8]	2.49
'Xenorhabdus poinarii Type strain'	'Xenorhabdus sp. TH1'	27.3	[24.9 - 29.8]	1.06
'Xenorhabdus poinarii Type strain'	Xenorhabdus sp. BG5	27.3	[24.9 - 29.8]	0.75
Xenorhabdus miraniensis Type Strain'	'Xenorhabdus hominickii Type Strain'	27.2	[24.9 - 29.7]	0.28
'Xenorhabdus innexi Type Strain'	'Xenorhabdus cabanillasii Type Strain'	27.2	[24.8 - 29.7]	0.77
'Xenorhabdus poinarii Type strain'	Xenorhabdus sp. BMMCB	27.1	[24.8 - 29.6]	0.14
'Xenorhabdus stockiae Type Strain'	'Xenorhabdus budapestensis Type strain'	27.1	[24.7 - 29.6]	0.39
Xenorhabdus miraniensis Type Strain'	'Xenorhabdus kozodoii Type Strain'	27	[24.6 - 29.5]	1.03
'Xenorhabdus beddingii Type strain'	Xenorhabdus griffiniae HGB2511'	27	[24.6 - 29.5]	1.41
'Xenorhabdus eapokensis Type Strain'	'Xenorhabdus beddingii Type strain'	27	[24.6 - 29.5]	1.7
'Xenorhabdus ehlersii Type Strain'	'Xenorhabdus beddingii Type strain'	27	[24.6 - 29.5]	1.6
'Xenorhabdus japonica Type Strain'	'Xenorhabdus hominickii Type Strain'	27	[24.7 - 29.5]	0.69
'Xenorhabdus koppenhoeferi Type Strain'	'Xenorhabdus beddingii Type strain'	27	[24.6 - 29.4]	2.13
'Xenorhabdus koppenhoeferi Type Strain'	'Xenorhabdus japonica Type Strain'	27	[24.6 - 29.4]	0.36
'Xenorhabdus vietnamensis Type Strain'	'Xenorhabdus koppenhoeferi Type Strain'	27	[24.7 - 29.5]	0.08
'Xenorhabdus vietnamensis Type Strain'	'Xenorhabdus hominickii Type Strain'	27	[24.7 - 29.5]	0.41
'Xenorhabdus vietnamensis Type Strain'	'Xenorhabdus beddingii Type strain'	27	[24.6 - 29.4]	2.2
'Xenorhabdus beddingii Type strain'	Xenorhabdus sp. BMMCB	26.9	[24.6 - 29.4]	0.51
'Xenorhabdus ishibashii Type Strain'	'Xenorhabdus beddingii Type strain'	26.9	[24.5 - 29.4]	2.26
'Xenorhabdus koppenhoeferi Type Strain'	'Xenorhabdus doucetiae Type Strain'	26.9	[24.6 - 29.4]	2.64
Xenorhabdus miraniensis Type Strain'	'Xenorhabdus doucetiae Type Strain'	26.8	[24.5 - 29.3]	2.04
'Xenorhabdus beddingii Type strain'	Xenorhabdus griffiniae Type Strain	26.8	[24.5 - 29.3]	1.28
'Xenorhabdus nematophila Type Strain'	Xenorhabdus miraniensis Type Strain'	26.8	[24.5 - 29.3]	0.54
'Xenorhabdus beddingii Type strain'	'Xenorhabdus sp. TH1'	26.7	[24.4 - 29.2]	1.71
'Xenorhabdus beddingii Type strain'	Xenorhabdus sp. BG5	26.7	[24.3 - 29.1]	1.39
'Xenorhabdus koppenhoeferi Type Strain'	'Xenorhabdus hominickii Type Strain'	26.7	[24.3 - 29.2]	0.33
'Xenorhabdus koppenhoeferi Type Strain'	'Xenorhabdus ehlersii Type Strain'	26.7	[24.3 - 29.2]	0.53
'Xenorhabdus poinarii Type strain'	'Xenorhabdus kozodoii Type Strain'	26.7	[24.4 - 29.2]	0.16
'Xenorhabdus thuongxuanensis Type Strain'	'Xenorhabdus beddingii Type strain'	26.7	[24.4 - 29.2]	2.15
Xenorhabdus mauleonii Type Strain'	'Xenorhabdus lircayensis Type Strain'	26.6	[24.3 - 29.1]	0.24
'Xenorhabdus beddingii Type strain'	Xenorhabdus griffiniae 97	26.6	[24.3 - 29.1]	1.31
'Xenorhabdus beddingii Type strain'	Xenorhabdus griffiniae VH1	26.6	[24.2 - 29.1]	1.55
'Xenorhabdus beddingii Type strain'	X griffiniae XN451'	26.6	[24.2 - 29.1]	1.71
'Xenorhabdus beddingii Type strain'	'Xenorhabdus griffiniae kalro'	26.6	[24.2 - 29.1]	1.26
'Xenorhabdus doucetiae Type Strain'	'Xenorhabdus beddingii Type strain'	26.6	[24.3 - 29.1]	0.52
'Xenorhabdus hominickii Type Strain'	'Xenorhabdus ehlersii Type Strain'	26.6	[24.2 - 29.1]	0.2
Xenorhabdus mauleonii Type Strain'	'Xenorhabdus koppenhoeferi Type Strain'	26.5	[24.2 - 29.0]	0.87
'Xenorhabdus innexi Type Strain'	'Xenorhabdus budapestensis Type strain'	26.5	[24.2 - 29.0]	0.54
'Xenorhabdus koppenhoeferi Type Strain'	'Xenorhabdus ishibashii Type Strain'	26.5	[24.2 - 29.0]	0.13
'Xenorhabdus poinarii Type strain'	'Xenorhabdus lircayensis Type Strain'	26.5	[24.2 - 29.0]	0.37
'Xenorhabdus szentirmaii Type Strain'	'Xenorhabdus nematophila Type Strain'	26.5	[24.1 - 28.9]	0.01
'Xenorhabdus koppenhoeferi Type Strain'	Xenorhabdus griffiniae 97	26.4	[24.1 - 28.9]	0.81
'Xenorhabdus koppenhoeferi Type Strain'	'Xenorhabdus griffiniae kalro'	26.4	[24.1 - 28.9]	0.87
'Xenorhabdus koppenhoeferi Type Strain'	Xenorhabdus griffiniae XN45	26.4	[24.1 - 28.9]	0.42
'Xenorhabdus koppenhoeferi Type Strain'	Xenorhabdus sp. BG5	26.4	[24.0 - 28.8]	0.73
'Xenorhabdus koppenhoeferi Type Strain'	Xenorhabdus griffiniae HGB2511'	26.4	[24.0 - 28.9]	0.72
'Xenorhabdus koppenhoeferi Type Strain'	Xenorhabdus griffiniae Type Strain	26.4	[24.1 - 28.9]	0.84
'Xenorhabdus koppenhoeferi Type Strain'	'Xenorhabdus eapokensis Type Strain'	26.4	[24.1 - 28.9]	0.43
'Xenorhabdus koppenhoeferi Type Strain'	Xenorhabdus griffiniae VH1	26.4	[24.0 - 28.9]	0.58
'Xenorhabdus nematophila Type Strain'	'Xenorhabdus japonica Type Strain'	26.4	[24.0 - 28.9]	1.51
'Xenorhabdus nematophila Type Strain'	Xenorhabdus mauleonii Type Strain'	26.4	[24.0 - 28.9]	0.28
'Xenorhabdus stockiae Type Strain'	'Xenorhabdus cabanillasii Type Strain'	26.4	[24.1 - 28.9]	0.62
'Xenorhabdus szentirmaii Type Strain'	Xenorhabdus mauleonii Type Strain'	26.4	[24.1 - 28.9]	0.29
'Xenorhabdus hominickii Type Strain'	'Xenorhabdus griffiniae kalro'	26.3	[23.9 - 28.7]	0.54
'Xenorhabdus hominickii Type Strain'	'Xenorhabdus eapokensis Type Strain'	26.3	[23.9 - 28.8]	0.1
'Xenorhabdus hominickii Type Strain'	Xenorhabdus griffiniae 97	26.3	[23.9 - 28.7]	0.49
'Xenorhabdus koppenhoeferi Type Strain'	'Xenorhabdus sp. TH1'	26.3	[23.9 - 28.8]	0.42
'Xenorhabdus nematophila Type Strain'	'Xenorhabdus ishibashii Type Strain'	26.3	[23.9 - 28.7]	1.28
'Xenorhabdus nematophila Type Strain'	'Xenorhabdus doucetiae Type Strain'	26.3	[24.0 - 28.8]	1.49
'Xenorhabdus szentirmaii Type Strain'	'Xenorhabdus lircayensis Type Strain'	26.3	[24.0 - 28.8]	0.05
'Xenorhabdus thuongxuanensis Type Strain'	'Xenorhabdus koppenhoeferi Type Strain'	26.3	[23.9 - 28.8]	0.02
'Xenorhabdus hominickii Type Strain'	Xenorhabdus griffiniae HGB2511'	26.2	[23.8 - 28.7]	0.39
'Xenorhabdus hominickii Type Strain'	'Xenorhabdus beddingii Type strain'	26.2	[23.8 - 28.6]	1.8
'Xenorhabdus hominickii Type Strain'	Xenorhabdus griffiniae VH1	26.2	[23.9 - 28.7]	0.25
'Xenorhabdus hominickii Type Strain'	Xenorhabdus griffiniae XN45	26.2	[23.8 - 28.7]	0.09
'Xenorhabdus ishibashii Type Strain'	'Xenorhabdus hominickii Type Strain'	26.2	[23.9 - 28.7]	0.46
'Xenorhabdus koppenhoeferi Type Strain'	Xenorhabdus sp. BMMCB	26.2	[23.9 - 28.7]	1.62
'Xenorhabdus nematophila Type Strain'	'Xenorhabdus beddingii Type strain'	26.2	[23.9 - 28.7]	0.98
'Xenorhabdus thuongxuanensis Type Strain'	'Xenorhabdus hominickii Type Strain'	26.2	[23.8 - 28.7]	0.35
'Xenorhabdus hominickii Type Strain'	Xenorhabdus griffiniae Type Strain	26.1	[23.8 - 28.6]	0.51
'Xenorhabdus nematophila Type Strain'	'Xenorhabdus hominickii Type Strain'	26.1	[23.7 - 28.6]	0.82
'Xenorhabdus bovienii Type Strain'	'Xenorhabdus hominickii Type Strain'	26	[23.6 - 28.5]	1.32
'Xenorhabdus hominickii Type Strain'	'Xenorhabdus sp. TH1'	26	[23.7 - 28.5]	0.09
'Xenorhabdus hominickii Type Strain'	Xenorhabdus sp. BG5	26	[23.7 - 28.5]	0.4
'Xenorhabdus kozodoii Type Strain'	'Xenorhabdus beddingii Type strain'	26	[23.7 - 28.5]	0.49
'Xenorhabdus vietnamensis Type Strain'	'Xenorhabdus nematophila Type Strain'	26	[23.7 - 28.5]	1.23
'Xenorhabdus kozodoii Type Strain'	'Xenorhabdus koppenhoeferi Type Strain'	25.9	[23.6 - 28.4]	1.64
'Xenorhabdus nematophila Type Strain'	'Xenorhabdus ehlersii Type Strain'	25.9	[23.6 - 28.4]	0.62
'Xenorhabdus bovienii Type Strain'	'Xenorhabdus lircayensis Type Strain'	25.8	[23.4 - 28.2]	0.54
'Xenorhabdus hominickii Type Strain'	Xenorhabdus sp. BMMCB	25.8	[23.5 - 28.3]	1.29
'Xenorhabdus nematophila Type Strain'	Xenorhabdus griffiniae 97	25.8	[23.4 - 28.2]	0.34
'Xenorhabdus nematophila Type Strain'	Xenorhabdus sp. BG5	25.8	[23.5 - 28.3]	0.42
'Xenorhabdus nematophila Type Strain'	Xenorhabdus griffiniae VH1	25.8	[23.4 - 28.3]	0.57
'Xenorhabdus nematophila Type Strain'	Xenorhabdus griffiniae Type Strain	25.8	[23.5 - 28.3]	0.31
'Xenorhabdus nematophila Type Strain'	Xenorhabdus griffiniae XN45	25.8	[23.4 - 28.3]	0.73
'Xenorhabdus nematophila Type Strain'	Xenorhabdus griffiniae HGB2511'	25.8	[23.4 - 28.2]	0.43
'Xenorhabdus nematophila Type Strain'	'Xenorhabdus eapokensis Type Strain'	25.8	[23.5 - 28.3]	0.72
'Xenorhabdus hominickii Type Strain'	'Xenorhabdus doucetiae Type Strain'	25.7	[23.3 - 28.2]	2.31
'Xenorhabdus nematophila Type Strain'	'Xenorhabdus sp. TH1'	25.7	[23.4 - 28.2]	0.73
'Xenorhabdus nematophila Type Strain'	'Xenorhabdus griffiniae kalro'	25.7	[23.4 - 28.2]	0.28
'Xenorhabdus szentirmaii Type Strain'	'Xenorhabdus koppenhoeferi Type Strain'	25.7	[23.4 - 28.2]	1.16
'Xenorhabdus thuongxuanensis Type Strain'	'Xenorhabdus nematophila Type Strain'	25.7	[23.3 - 28.2]	1.17
'Xenorhabdus nematophila Type Strain'	Xenorhabdus sp. BMMCB	25.6	[23.2 - 28.1]	0.47
'Xenorhabdus poinarii Type strain'	'Xenorhabdus nematophila Type Strain'	25.6	[23.3 - 28.1]	0.33
'Xenorhabdus kozodoii Type Strain'	'Xenorhabdus hominickii Type Strain'	25.5	[23.2 - 28.0]	1.31
'Xenorhabdus poinarii Type strain'	Xenorhabdus miraniensis Type Strain'	25.5	[23.2 - 28.0]	0.87
'Xenorhabdus nematophila Type Strain'	'Xenorhabdus kozodoii Type Strain'	25.3	[22.9 - 27.8]	0.49
'Xenorhabdus poinarii Type strain'	'Xenorhabdus koppenhoeferi Type Strain'	25.3	[23.0 - 27.8]	1.48
Xenorhabdus miraniensis Type Strain'	Xenorhabdus mauleonii Type Strain'	25.2	[22.9 - 27.7]	0.26
'Xenorhabdus nematophila Type Strain'	'Xenorhabdus cabanillasii Type Strain'	25.2	[22.9 - 27.7]	1.32
'Xenorhabdus poinarii Type strain'	'Xenorhabdus beddingii Type strain'	25.2	[22.9 - 27.7]	0.65
'Xenorhabdus bovienii Type Strain'	'Xenorhabdus koppenhoeferi Type Strain'	25.1	[22.8 - 27.6]	1.65
'Xenorhabdus bovienii Type Strain'	Xenorhabdus miraniensis Type Strain'	25.1	[22.8 - 27.6]	1.05
'Xenorhabdus szentirmaii Type Strain'	'Xenorhabdus beddingii Type strain'	25	[22.6 - 27.4]	0.97
Xenorhabdus mauleonii Type Strain'	'Xenorhabdus doucetiae Type Strain'	24.9	[22.6 - 27.4]	1.77
Xenorhabdus mauleonii Type Strain'	'Xenorhabdus sp. TH1'	24.9	[22.5 - 27.3]	0.45
Xenorhabdus mauleonii Type Strain'	'Xenorhabdus beddingii Type strain'	24.9	[22.6 - 27.4]	1.26
Xenorhabdus mauleonii Type Strain'	'Xenorhabdus japonica Type Strain'	24.9	[22.6 - 27.4]	1.23
Xenorhabdus mauleonii Type Strain'	Xenorhabdus griffiniae 97	24.8	[22.5 - 27.3]	0.06
Xenorhabdus mauleonii Type Strain'	'Xenorhabdus ehlersii Type Strain'	24.8	[22.5 - 27.3]	0.34
Xenorhabdus mauleonii Type Strain'	'Xenorhabdus griffiniae kalro'	24.8	[22.5 - 27.3]	0
Xenorhabdus mauleonii Type Strain'	Xenorhabdus griffiniae VH1	24.8	[22.5 - 27.2]	0.29
'Xenorhabdus poinarii Type strain'	'Xenorhabdus hominickii Type Strain'	24.8	[22.4 - 27.2]	1.15
Xenorhabdus mauleonii Type Strain'	'Xenorhabdus eapokensis Type Strain'	24.7	[22.4 - 27.2]	0.44
Xenorhabdus mauleonii Type Strain'	Xenorhabdus griffiniae HGB2511'	24.7	[22.4 - 27.2]	0.15
Xenorhabdus mauleonii Type Strain'	'Xenorhabdus ishibashii Type Strain'	24.7	[22.4 - 27.2]	1
Xenorhabdus mauleonii Type Strain'	Xenorhabdus griffiniae XN45	24.7	[22.4 - 27.2]	0.45
'Xenorhabdus bovienii Type Strain'	'Xenorhabdus vietnamensis Type Strain'	24.7	[22.4 - 27.2]	1.73
'Xenorhabdus bovienii Type Strain'	'Xenorhabdus nematophila Type Strain'	24.7	[22.4 - 27.2]	0.5
'Xenorhabdus bovienii Type Strain'	'Xenorhabdus ehlersii Type Strain'	24.7	[22.4 - 27.2]	1.12
'Xenorhabdus szentirmaii Type Strain'	Xenorhabdus miraniensis Type Strain'	24.7	[22.4 - 27.2]	0.55
'Xenorhabdus thuongxuanensis Type Strain'	Xenorhabdus mauleonii Type Strain'	24.7	[22.4 - 27.1]	0.89
'Xenorhabdus vietnamensis Type Strain'	Xenorhabdus mauleonii Type Strain'	24.7	[22.3 - 27.1]	0.95
Xenorhabdus mauleonii Type Strain'	Xenorhabdus sp. BG5	24.6	[22.3 - 27.1]	0.14
Xenorhabdus mauleonii Type Strain'	Xenorhabdus griffiniae Type Strain	24.6	[22.3 - 27.1]	0.03
'Xenorhabdus bovienii Type Strain'	'Xenorhabdus japonica Type Strain'	24.6	[22.3 - 27.1]	2.01
'Xenorhabdus bovienii Type Strain'	'Xenorhabdus beddingii Type strain'	24.6	[22.3 - 27.1]	0.47
'Xenorhabdus bovienii Type Strain'	Xenorhabdus griffiniae 97	24.6	[22.2 - 27.0]	0.84
'Xenorhabdus budapestensis Type strain'	Xenorhabdus griffiniae Type Strain	24.6	[22.3 - 27.1]	0.78
'Xenorhabdus budapestensis Type strain'	Xenorhabdus griffiniae HGB2511'	24.6	[22.3 - 27.1]	0.65
'Xenorhabdus hominickii Type Strain'	'Xenorhabdus budapestensis Type strain'	24.6	[22.2 - 27.0]	0.26
'Xenorhabdus koppenhoeferi Type Strain'	'Xenorhabdus cabanillasii Type Strain'	24.6	[22.3 - 27.1]	0.17
'Xenorhabdus szentirmaii Type Strain'	'Xenorhabdus doucetiae Type Strain'	24.6	[22.3 - 27.1]	1.48
Xenorhabdus miraniensis Type Strain'	'Xenorhabdus budapestensis Type strain'	24.5	[22.2 - 27.0]	0.54
'Xenorhabdus bovienii Type Strain'	'Xenorhabdus budapestensis Type strain'	24.5	[22.2 - 27.0]	1.59
'Xenorhabdus bovienii Type Strain'	'Xenorhabdus ishibashii Type Strain'	24.5	[22.2 - 27.0]	1.78
'Xenorhabdus bovienii Type Strain'	'Xenorhabdus griffiniae kalro'	24.5	[22.2 - 27.0]	0.79
'Xenorhabdus ehlersii Type Strain'	'Xenorhabdus budapestensis Type strain'	24.5	[22.2 - 27.0]	0.46
'Xenorhabdus szentirmaii Type Strain'	'Xenorhabdus griffiniae kalro'	24.5	[22.2 - 26.9]	0.29
'Xenorhabdus szentirmaii Type Strain'	Xenorhabdus griffiniae 97	24.5	[22.2 - 27.0]	0.35
Xenorhabdus mauleonii Type Strain'	Xenorhabdus sp. BMMCB	24.4	[22.1 - 26.9]	0.75
'Xenorhabdus bovienii Type Strain'	Xenorhabdus griffiniae XN45	24.4	[22.1 - 26.9]	1.23
'Xenorhabdus bovienii Type Strain'	'Xenorhabdus cabanillasii Type Strain'	24.4	[22.0 - 26.8]	1.82
'Xenorhabdus bovienii Type Strain'	Xenorhabdus griffiniae VH1	24.4	[22.1 - 26.9]	1.07
'Xenorhabdus bovienii Type Strain'	'Xenorhabdus eapokensis Type Strain'	24.4	[22.0 - 26.8]	1.23
'Xenorhabdus poinarii Type strain'	Xenorhabdus mauleonii Type Strain'	24.4	[22.0 - 26.8]	0.61
'Xenorhabdus szentirmaii Type Strain'	Xenorhabdus griffiniae VH1	24.4	[22.1 - 26.8]	0.58
'Xenorhabdus szentirmaii Type Strain'	Xenorhabdus griffiniae HGB2511'	24.4	[22.1 - 26.8]	0.44
'Xenorhabdus szentirmaii Type Strain'	'Xenorhabdus japonica Type Strain'	24.4	[22.1 - 26.9]	1.52
'Xenorhabdus szentirmaii Type Strain'	Xenorhabdus griffiniae XN45	24.4	[22.1 - 26.9]	0.74
Xenorhabdus mauleonii Type Strain'	'Xenorhabdus kozodoii Type Strain'	24.3	[22.0 - 26.8]	0.77
'Xenorhabdus bovienii Type Strain'	Xenorhabdus griffiniae HGB2511'	24.3	[22.0 - 26.8]	0.93
'Xenorhabdus bovienii Type Strain'	'Xenorhabdus doucetiae Type Strain'	24.3	[22.0 - 26.7]	0.99
'Xenorhabdus bovienii Type Strain'	Xenorhabdus griffiniae Type Strain	24.3	[22.0 - 26.8]	0.81
'Xenorhabdus budapestensis Type strain'	'Xenorhabdus griffiniae kalro'	24.3	[22.0 - 26.8]	0.8
'Xenorhabdus budapestensis Type strain'	Xenorhabdus griffiniae 97	24.3	[22.0 - 26.8]	0.75
'Xenorhabdus lircayensis Type Strain'	'Xenorhabdus cabanillasii Type Strain'	24.3	[21.9 - 26.7]	1.28
'Xenorhabdus szentirmaii Type Strain'	'Xenorhabdus ishibashii Type Strain'	24.3	[22.0 - 26.8]	1.29
'Xenorhabdus szentirmaii Type Strain'	Xenorhabdus griffiniae Type Strain	24.3	[22.0 - 26.8]	0.32
'Xenorhabdus szentirmaii Type Strain'	'Xenorhabdus eapokensis Type Strain'	24.3	[21.9 - 26.7]	0.73
Xenorhabdus mauleonii Type Strain'	'Xenorhabdus hominickii Type Strain'	24.2	[21.9 - 26.7]	0.54
'Xenorhabdus bovienii Type Strain'	'Xenorhabdus thuongxuanensis Type Strain'	24.2	[21.9 - 26.7]	1.67
'Xenorhabdus bovienii Type Strain'	Xenorhabdus sp. BG5	24.2	[21.9 - 26.7]	0.92
'Xenorhabdus budapestensis Type strain'	Xenorhabdus sp. BMMCB	24.2	[21.8 - 26.6]	1.55
'Xenorhabdus budapestensis Type strain'	Xenorhabdus sp. BG5	24.2	[21.9 - 26.6]	0.67
'Xenorhabdus japonica Type Strain'	'Xenorhabdus budapestensis Type strain'	24.2	[21.9 - 26.7]	0.43
'Xenorhabdus szentirmaii Type Strain'	'Xenorhabdus poinarii Type strain'	24.2	[21.9 - 26.6]	0.32
'Xenorhabdus szentirmaii Type Strain'	'Xenorhabdus ehlersii Type Strain'	24.2	[21.9 - 26.7]	0.63
'Xenorhabdus szentirmaii Type Strain'	Xenorhabdus sp. BG5	24.2	[21.9 - 26.7]	0.43
'Xenorhabdus szentirmaii Type Strain'	'Xenorhabdus sp. TH1'	24.2	[21.9 - 26.7]	0.74
'Xenorhabdus thuongxuanensis Type Strain'	'Xenorhabdus szentirmaii Type Strain'	24.2	[21.9 - 26.6]	1.18
'Xenorhabdus vietnamensis Type Strain'	'Xenorhabdus szentirmaii Type Strain'	24.2	[21.9 - 26.6]	1.24
Xenorhabdus mauleonii Type Strain'	'Xenorhabdus cabanillasii Type Strain'	24.1	[21.8 - 26.6]	1.04
Xenorhabdus miraniensis Type Strain'	'Xenorhabdus cabanillasii Type Strain'	24.1	[21.8 - 26.5]	0.77
'Xenorhabdus bovienii Type Strain'	'Xenorhabdus sp. TH1'	24.1	[21.8 - 26.6]	1.23
'Xenorhabdus budapestensis Type strain'	Xenorhabdus griffiniae XN45	24.1	[21.8 - 26.6]	0.35
'Xenorhabdus budapestensis Type strain'	Xenorhabdus griffiniae VH1	24.1	[21.8 - 26.6]	0.51
'Xenorhabdus eapokensis Type Strain'	'Xenorhabdus budapestensis Type strain'	24.1	[21.8 - 26.5]	0.36
'Xenorhabdus ishibashii Type Strain'	'Xenorhabdus budapestensis Type strain'	24.1	[21.8 - 26.5]	0.2
'Xenorhabdus szentirmaii Type Strain'	'Xenorhabdus hominickii Type Strain'	24.1	[21.8 - 26.5]	0.83
'Xenorhabdus szentirmaii Type Strain'	Xenorhabdus sp. BMMCB	24.1	[21.7 - 26.5]	0.46
'Xenorhabdus thuongxuanensis Type Strain'	'Xenorhabdus budapestensis Type strain'	24.1	[21.8 - 26.5]	0.09
'Xenorhabdus bovienii Type Strain'	'Xenorhabdus kozodoii Type Strain'	24	[21.7 - 26.5]	0.01
'Xenorhabdus budapestensis Type strain'	'Xenorhabdus sp. TH1'	24	[21.7 - 26.5]	0.35
'Xenorhabdus ishibashii Type Strain'	'Xenorhabdus cabanillasii Type Strain'	24	[21.7 - 26.5]	0.04
'Xenorhabdus koppenhoeferi Type Strain'	'Xenorhabdus budapestensis Type strain'	24	[21.7 - 26.5]	0.07
'Xenorhabdus bovienii Type Strain'	Xenorhabdus sp. BMMCB	23.9	[21.6 - 26.4]	0.03
'Xenorhabdus cabanillasii Type Strain'	Xenorhabdus griffiniae 97	23.9	[21.6 - 26.4]	0.98
'Xenorhabdus cabanillasii Type Strain'	'Xenorhabdus griffiniae kalro'	23.9	[21.6 - 26.4]	1.03
'Xenorhabdus cabanillasii Type Strain'	Xenorhabdus griffiniae HGB2511'	23.9	[21.6 - 26.3]	0.88
'Xenorhabdus ehlersii Type Strain'	'Xenorhabdus cabanillasii Type Strain'	23.9	[21.6 - 26.4]	0.69
'Xenorhabdus hominickii Type Strain'	'Xenorhabdus cabanillasii Type Strain'	23.9	[21.6 - 26.3]	0.49
'Xenorhabdus szentirmaii Type Strain'	'Xenorhabdus kozodoii Type Strain'	23.9	[21.6 - 26.4]	0.48
'Xenorhabdus vietnamensis Type Strain'	'Xenorhabdus budapestensis Type strain'	23.9	[21.6 - 26.4]	0.14
'Xenorhabdus cabanillasii Type Strain'	Xenorhabdus griffiniae Type Strain	23.8	[21.5 - 26.2]	1.01
'Xenorhabdus japonica Type Strain'	'Xenorhabdus cabanillasii Type Strain'	23.8	[21.5 - 26.3]	0.2
'Xenorhabdus lircayensis Type Strain'	'Xenorhabdus budapestensis Type strain'	23.8	[21.5 - 26.3]	1.04
'Xenorhabdus nematophila Type Strain'	'Xenorhabdus budapestensis Type strain'	23.8	[21.5 - 26.3]	1.08
'Xenorhabdus cabanillasii Type Strain'	Xenorhabdus sp. BG5	23.7	[21.4 - 26.1]	0.9
'Xenorhabdus cabanillasii Type Strain'	'Xenorhabdus sp. TH1'	23.7	[21.4 - 26.2]	0.58
'Xenorhabdus cabanillasii Type Strain'	Xenorhabdus griffiniae VH1	23.7	[21.4 - 26.1]	0.75
'Xenorhabdus doucetiae Type Strain'	'Xenorhabdus cabanillasii Type Strain'	23.7	[21.4 - 26.1]	2.81
'Xenorhabdus szentirmaii Type Strain'	'Xenorhabdus cabanillasii Type Strain'	23.7	[21.4 - 26.2]	1.32
'Xenorhabdus bovienii Type Strain'	'Xenorhabdus stockiae Type Strain'	23.6	[21.3 - 26.1]	1.19
'Xenorhabdus cabanillasii Type Strain'	Xenorhabdus sp. BMMCB	23.6	[21.3 - 26.1]	1.79
'Xenorhabdus cabanillasii Type Strain'	Xenorhabdus griffiniae XN45	23.6	[21.3 - 26.1]	0.59
'Xenorhabdus eapokensis Type Strain'	'Xenorhabdus cabanillasii Type Strain'	23.6	[21.3 - 26.1]	0.59
'Xenorhabdus stockiae Type Strain'	Xenorhabdus miraniensis Type Strain'	23.6	[21.3 - 26.1]	0.15
'Xenorhabdus thuongxuanensis Type Strain'	'Xenorhabdus cabanillasii Type Strain'	23.6	[21.3 - 26.1]	0.15
'Xenorhabdus nematophila Type Strain'	'Xenorhabdus innexi Type Strain'	23.5	[21.2 - 25.9]	0.54
'Xenorhabdus stockiae Type Strain'	'Xenorhabdus hominickii Type Strain'	23.5	[21.2 - 26.0]	0.13
'Xenorhabdus vietnamensis Type Strain'	'Xenorhabdus cabanillasii Type Strain'	23.5	[21.2 - 26.0]	0.09
'Xenorhabdus vietnamensis Type Strain'	'Xenorhabdus stockiae Type Strain'	23.5	[21.2 - 26.0]	0.54
'Xenorhabdus poinarii Type strain'	'Xenorhabdus cabanillasii Type Strain'	23.4	[21.1 - 25.9]	1.65
'Xenorhabdus stockiae Type Strain'	'Xenorhabdus japonica Type Strain'	23.4	[21.1 - 25.9]	0.82
'Xenorhabdus bovienii Type Strain'	'Xenorhabdus poinarii Type strain'	23.3	[21.0 - 25.8]	0.17
'Xenorhabdus bovienii Type Strain'	'Xenorhabdus szentirmaii Type Strain'	23.3	[21.0 - 25.8]	0.49
'Xenorhabdus bovienii Type Strain'	'Xenorhabdus innexi Type Strain'	23.3	[21.0 - 25.8]	1.05
'Xenorhabdus kozodoii Type Strain'	'Xenorhabdus budapestensis Type strain'	23.3	[21.0 - 25.7]	1.57
'Xenorhabdus stockiae Type Strain'	'Xenorhabdus ehlersii Type Strain'	23.3	[21.0 - 25.8]	0.07
'Xenorhabdus bovienii Type Strain'	Xenorhabdus mauleonii Type Strain'	23.2	[20.9 - 25.6]	0.78
'Xenorhabdus budapestensis Type strain'	'Xenorhabdus beddingii Type strain'	23.2	[20.9 - 25.7]	2.06
'Xenorhabdus cabanillasii Type Strain'	'Xenorhabdus beddingii Type strain'	23.2	[20.9 - 25.6]	2.29
'Xenorhabdus koppenhoeferi Type Strain'	'Xenorhabdus innexi Type Strain'	23.2	[20.9 - 25.6]	0.61
'Xenorhabdus stockiae Type Strain'	'Xenorhabdus koppenhoeferi Type Strain'	23.2	[20.9 - 25.6]	0.46
Xenorhabdus mauleonii Type Strain'	'Xenorhabdus innexi Type Strain'	23.1	[20.9 - 25.6]	0.26
'Xenorhabdus lircayensis Type Strain'	'Xenorhabdus innexi Type Strain'	23.1	[20.8 - 25.5]	0.51
'Xenorhabdus doucetiae Type Strain'	'Xenorhabdus budapestensis Type strain'	23	[20.7 - 25.4]	2.58
'Xenorhabdus stockiae Type Strain'	Xenorhabdus griffiniae Type Strain	23	[20.7 - 25.4]	0.39
Xenorhabdus mauleonii Type Strain'	'Xenorhabdus budapestensis Type strain'	22.9	[20.6 - 25.3]	0.8
'Xenorhabdus kozodoii Type Strain'	'Xenorhabdus cabanillasii Type Strain'	22.9	[20.6 - 25.4]	1.8
'Xenorhabdus stockiae Type Strain'	'Xenorhabdus lircayensis Type Strain'	22.9	[20.6 - 25.4]	0.65
'Xenorhabdus stockiae Type Strain'	'Xenorhabdus ishibashii Type Strain'	22.9	[20.6 - 25.4]	0.59
'Xenorhabdus stockiae Type Strain'	Xenorhabdus griffiniae 97	22.9	[20.6 - 25.3]	0.36
'Xenorhabdus stockiae Type Strain'	'Xenorhabdus griffiniae kalro'	22.9	[20.6 - 25.3]	0.41
'Xenorhabdus stockiae Type Strain'	'Xenorhabdus beddingii Type strain'	22.9	[20.7 - 25.4]	1.67
'Xenorhabdus stockiae Type Strain'	Xenorhabdus griffiniae HGB2511'	22.9	[20.7 - 25.4]	0.26
'Xenorhabdus stockiae Type Strain'	'Xenorhabdus eapokensis Type Strain'	22.9	[20.6 - 25.4]	0.03
'Xenorhabdus innexi Type Strain'	'Xenorhabdus doucetiae Type Strain'	22.8	[20.5 - 25.2]	2.04
'Xenorhabdus stockiae Type Strain'	'Xenorhabdus nematophila Type Strain'	22.8	[20.5 - 25.3]	0.69
'Xenorhabdus stockiae Type Strain'	Xenorhabdus griffiniae XN45	22.8	[20.5 - 25.2]	0.04
'Xenorhabdus szentirmaii Type Strain'	'Xenorhabdus innexi Type Strain'	22.8	[20.5 - 25.2]	0.55
'Xenorhabdus szentirmaii Type Strain'	'Xenorhabdus budapestensis Type strain'	22.8	[20.6 - 25.3]	1.09
'Xenorhabdus innexi Type Strain'	'Xenorhabdus hominickii Type Strain'	22.7	[20.4 - 25.1]	0.28
'Xenorhabdus poinarii Type strain'	'Xenorhabdus budapestensis Type strain'	22.7	[20.5 - 25.2]	1.41
'Xenorhabdus stockiae Type Strain'	Xenorhabdus griffiniae VH1	22.7	[20.5 - 25.2]	0.12
'Xenorhabdus stockiae Type Strain'	Xenorhabdus sp. BG5	22.7	[20.4 - 25.2]	0.27
'Xenorhabdus vietnamensis Type Strain'	'Xenorhabdus innexi Type Strain'	22.7	[20.4 - 25.1]	0.68
Xenorhabdus miraniensis Type Strain'	'Xenorhabdus innexi Type Strain'	22.6	[20.4 - 25.1]	0
'Xenorhabdus stockiae Type Strain'	'Xenorhabdus doucetiae Type Strain'	22.6	[20.3 - 25.1]	2.18
'Xenorhabdus stockiae Type Strain'	'Xenorhabdus sp. TH1'	22.6	[20.4 - 25.1]	0.04
'Xenorhabdus innexi Type Strain'	'Xenorhabdus beddingii Type strain'	22.5	[20.2 - 24.9]	1.52
'Xenorhabdus japonica Type Strain'	'Xenorhabdus innexi Type Strain'	22.5	[20.2 - 25.0]	0.97
'Xenorhabdus poinarii Type strain'	'Xenorhabdus innexi Type Strain'	22.5	[20.2 - 24.9]	0.88
'Xenorhabdus stockiae Type Strain'	'Xenorhabdus poinarii Type strain'	22.5	[20.2 - 25.0]	1.02
'Xenorhabdus stockiae Type Strain'	Xenorhabdus sp. BMMCB	22.5	[20.3 - 25.0]	1.16
'Xenorhabdus thuongxuanensis Type Strain'	'Xenorhabdus stockiae Type Strain'	22.5	[20.2 - 25.0]	0.48
'Xenorhabdus innexi Type Strain'	'Xenorhabdus eapokensis Type Strain'	22.4	[20.1 - 24.9]	0.18
'Xenorhabdus innexi Type Strain'	'Xenorhabdus ehlersii Type Strain'	22.3	[20.1 - 24.8]	0.08
'Xenorhabdus innexi Type Strain'	Xenorhabdus sp. BMMCB	22.3	[20.0 - 24.8]	1.01
'Xenorhabdus stockiae Type Strain'	'Xenorhabdus kozodoii Type Strain'	22.3	[20.1 - 24.8]	1.18
'Xenorhabdus thuongxuanensis Type Strain'	'Xenorhabdus innexi Type Strain'	22.3	[20.0 - 24.7]	0.62
'Xenorhabdus innexi Type Strain'	Xenorhabdus griffiniae HGB2511'	22.2	[19.9 - 24.7]	0.11
'Xenorhabdus innexi Type Strain'	Xenorhabdus sp. BG5	22.2	[19.9 - 24.6]	0.13
'Xenorhabdus innexi Type Strain'	Xenorhabdus griffiniae XN45	22.2	[19.9 - 24.7]	0.18
'Xenorhabdus ishibashii Type Strain'	'Xenorhabdus innexi Type Strain'	22.2	[20.0 - 24.7]	0.73
'Xenorhabdus stockiae Type Strain'	Xenorhabdus mauleonii Type Strain'	22.2	[19.9 - 24.6]	0.41
'Xenorhabdus szentirmaii Type Strain'	'Xenorhabdus stockiae Type Strain'	22.2	[20.0 - 24.7]	0.7
'Xenorhabdus innexi Type Strain'	Xenorhabdus griffiniae VH1	22.1	[19.9 - 24.6]	0.02
'Xenorhabdus innexi Type Strain'	'Xenorhabdus griffiniae kalro'	22.1	[19.8 - 24.5]	0.26
'Xenorhabdus innexi Type Strain'	Xenorhabdus griffiniae 97	22.1	[19.9 - 24.6]	0.21
'Xenorhabdus innexi Type Strain'	Xenorhabdus griffiniae Type Strain	22.1	[19.9 - 24.6]	0.24
'Xenorhabdus innexi Type Strain'	'Xenorhabdus sp. TH1'	22	[19.7 - 24.4]	0.19
'Xenorhabdus kozodoii Type Strain'	'Xenorhabdus innexi Type Strain'	22	[19.8 - 24.5]	1.03
Xenorhabdus bakwenae	Xenorhabdus sp. BMMCB	86.8	[84.2 - 89.0]	0.04
Xenorhabdus sp. BG5	Xenorhabdus griffiniae Type Strain	53.6	[50.9 - 56.3]	0.11
Xenorhabdus bakwenae	Xenorhabdus sp. BG5	46.6	[44.1 - 49.2]	0.85
Xenorhabdus sp. BMMCB	Xenorhabdus sp. BG5	46.6	[44.0 - 49.2]	0.89
Xenorhabdus sp. BMMCB	Xenorhabdus griffiniae Type Strain	43.2	[40.7 - 45.7]	0.78
Xenorhabdus bakwenae	Xenorhabdus griffiniae Type Strain	43.2	[40.7 - 45.8]	0.74

## Sheet: Table S2-species specific GCs
Genes specific to six strains of Xenorhabdus griffiniae
unique_id	gene_cluster_id	bin_name	genome_name	gene_callers_id	num_genomes_gene_cluster_has_hits	num_genes_in_gene_cluster	max_num_paralogs	SCG	functional_homogeneity_index	geometric_homogeneity_index	combined_homogeneity_index	COG20_PATHWAY_ACC	COG20_PATHWAY	COG20_FUNCTION_ACC	COG20_FUNCTION	COG20_CATEGORY_ACC	COG20_CATEGORY	aa_sequence
10	GC_00000002	ALL_SPLITS	X_griffiniae_97	851	6	61	16	0	0.855301	0.849301	0.85229							-MAKAHSKQNRAVNKVMKTERYYTVGYVPQNDKEAAPPAIHLKGQWLKAAGFDKGCTLTVKILDGCLVLIPDNDDTHTIKQQYQRQQDQAEDAGTVWQ-----LHKPLRAGSD----------
11	GC_00000002	ALL_SPLITS	X_griffiniae_97	857	6	61	16	0	0.855301	0.849301	0.85229							-MAKAHSKQNRAVNKVMKTERYYTVGYVPQNDKEAAPPAIHLKGQWLKAAGFDKGCTLTVKILDGCLVLIPDNDDTHTIKQQYQRQQDQAEDAGTVWQ-----LHKPLRAGSD----------
12	GC_00000002	ALL_SPLITS	X_griffiniae_97	2498	6	61	16	0	0.855301	0.849301	0.85229							-MAKAHSKQNRAVNKVMKTERYYTVGYVPQNDKEAAPPAIHLKGQWLKAAGFDKGCTLTVKILDGCLVLIPDNDDTHTIKQQYQRQQDQAEDAGTVWQ-----LHKPLRAGSD----------
13	GC_00000002	ALL_SPLITS	X_griffiniae_97	4107	6	61	16	0	0.855301	0.849301	0.85229							-MAKAHSKQNRAVNKVMKTERYYTVGYVPQNDKEAAPPAIHLKGQWLKAAGFDKGCTLTVKILDGCLVLIPDNDDTHTIKQQYQRQQDQAEDAGTVWQ-----LHKPLRAGSD----------
14	GC_00000002	ALL_SPLITS	X_griffiniae_97	2504	6	61	16	0	0.855301	0.849301	0.85229							-MAKAHSKQNRAVNKVMKTERYYTVGYVPQNNKATAPPAIHLKGQWLKAAGFDIGGTLTVKIMAGCLVLIPDSDDTCAIKQQYRRQQEQFSDIKLRMR----ELISDYNSN------------
15	GC_00000002	ALL_SPLITS	X_griffiniae_97	1443	6	61	16	0	0.855301	0.849301	0.85229							-MAKAHSKQNRAVNKAAKTERYYTVGYVPQNDKAKAPPAIRLQGQWLKAAGFDKGCTLTVKILDGCLVLIPDSDDTRTIKQQYQRQQDQLSEIKLKMR----ELIGDYQAR------------
16	GC_00000002	ALL_SPLITS	X_griffiniae_97	1449	6	61	16	0	0.855301	0.849301	0.85229							-MAKAHSKQNRAVNKAAKTERYYTVGYVPQNDKAKAPPAIRLQGQWLKAAGFDKGCTLTVKILDGCLVLIPDSDDTRTIKQQYQRQQDQLSEIKLKMR----ELIGDYQAR------------
17	GC_00000002	ALL_SPLITS	X_griffiniae_97	1975	6	61	16	0	0.855301	0.849301	0.85229							-MAKAHSKQNRAVNKAAKTERYYTVGYVPQNDKAKAPPAIRLQGQWLKAAGFDKGCTLTVKILDGCLVLIPDSDDTRTIKQQYQRQQDQLSEIKLKMR----ELIGDYQAR------------
18	GC_00000002	ALL_SPLITS	X_griffiniae_97	302	6	61	16	0	0.855301	0.849301	0.85229							-MAKAHSKQNRAVNKVMKTERYYTVGYVPQNNKATAPPAIHLKGQWLKAAGFDIGGTLTVKIMDGCLVLIPDSDDTRTIKQQYQRQQDQLSEIKLRMR----ELLGDYNSVTAQLTPHTR---
19	GC_00000002	ALL_SPLITS	X_griffiniae_97	1862	6	61	16	0	0.855301	0.849301	0.85229							-MAKAHSKQNRAVNKVMKTERYYTVGYVPQNNKATAPPAIHLKGQWLKAAGFDIGGTLTVKIMDGCLVLIPDSDDACAIKQQYQRQQEQFSEIKLRMR----ELLGDYNSN------------
20	GC_00000002	ALL_SPLITS	X_griffiniae_97	1463	6	61	16	0	0.855301	0.849301	0.85229							-MAKAHSKQNRAVNKAAKTERYYTVGYVPQNDKAKAPPAIRLQGQWLKAAGFDIGGTLTVKIMDGCLVLIPDSDDTCTIKQQYQRQQDQLSEIKLRMR----ELIGDYKSR------------
21	GC_00000002	ALL_SPLITS	X_griffiniae_97	1969	6	61	16	0	0.855301	0.849301	0.85229							------------------------MGYVPQNDKATAPPAIHLKGQWLKAAGFDIGGTLTVKIMDGCLVLIPDSDKTHSLRQQYQRQRAQFHEIKLRMR----ELIGDYKIR------------
22	GC_00000002	ALL_SPLITS	X_griffiniae_HGB2511	3227	6	61	16	0	0.855301	0.849301	0.85229							-MAKAHSRQNRAVNKAAKTERYYTVGYVPQNNKANAPPAIHLKGQWLKAAGFDKGCTLTVKIMDGCLVLIPDSNETNSLKQQYQRQREQISEIKLRMR----ELIGDYNSN------------
23	GC_00000002	ALL_SPLITS	X_griffiniae_HGB2511	846	6	61	16	0	0.855301	0.849301	0.85229							-MAKAHSRQNRAVNKAAKTERYYTVGYVPQNDKANAPPAIHLKGQWLKAAGFDKGCTLTVKIMDGCLVLIPDRDDTHIMKQQYQRQQDQLSEIKLRMR----ELIGDYTSR------------
24	GC_00000002	ALL_SPLITS	X_griffiniae_HGB2511	251	6	61	16	0	0.855301	0.849301	0.85229							-MAKAHSRQNRAVNKAAKTERYYTVGYVPQNDKATAPPAIRLQGQWLKAAGFDKGCTLTVKILDGCLVLIPDSDDTRTIKQQYQRQQDQLSEIKLKMR----ELIGDYQAR------------
25	GC_00000002	ALL_SPLITS	X_griffiniae_HGB2511	3215	6	61	16	0	0.855301	0.849301	0.85229							-MAKAHSRQNRAVNKVAKTERYYTVGYVPQNGRPNPRPAINLTGRWLKAAGFEIGGTLTVKIMDGCLVLIPDSDETHSLKQQYRRQREQISEIKLRMR----ELLGDYKSR------------
26	GC_00000002	ALL_SPLITS	X_griffiniae_HGB2511	1360	6	61	16	0	0.855301	0.849301	0.85229							-MAKAHSRQNRAVNKAAKTERYYTVGYVPQNGRPNPRPAINLTGRWLKAAGFEIGGTLTVKIMDGCLVLIPDSDETHSLKQQYQRQREQISEIKLRMQ----ELLGDYNSN------------
27	GC_00000002	ALL_SPLITS	X_griffiniae_HGB2511	859	6	61	16	0	0.855301	0.849301	0.85229							-MAKAHSRQNRAVNKAAKTERYYTVGYVPQNGRPNPRPAINLTGRWLKAAGFEIGGTLTVKIMDGCLVLIPDSDETHSLKQQYRRQREQISEIKLRMR----ELIGDYKSR------------
28	GC_00000002	ALL_SPLITS	X_griffiniae_HGB2511	3231	6	61	16	0	0.855301	0.849301	0.85229							-MAKAHSRQNRAVNKAAKTERYYTVGYVPQNGRPNPRPAINLTGRWLKAAGFEIGGTLTVKIMDGCLVLIPDSNETYSLKQQYQRQREQISEIKLRMR----ELLGDYNSN------------
29	GC_00000002	ALL_SPLITS	X_griffiniae_HGB2511	852	6	61	16	0	0.855301	0.849301	0.85229							-MAKAHSRQNRAVNKAAKTERYYTVGYVPQNGRPNPRPAINLTGRWLKAAGFEIGGTLTVKIMDGCLVLIPDSNETHGLKQQYRRQREQISEIKLRMR-------GS----------------
30	GC_00000002	ALL_SPLITS	X_griffiniae_HGB2511	3223	6	61	16	0	0.855301	0.849301	0.85229							-MAKAHSRQSRAVNKAAKTERYYTVGYVPQNGRPNPRPAINLTGRWLKAAGFEIGGTLTVKIMDGCLVLIPDSDETYSLKQQYQRQREQISEIKLRMR----ELLGDYTSR------------
31	GC_00000002	ALL_SPLITS	X_griffiniae_HGB2511	3212	6	61	16	0	0.855301	0.849301	0.85229							-MAKAHSRQNRAVNKAAKTERYYTVGYVPQNDKANAPPAIHLKGPWLKAAGFAIGGTLTVKIMDGCLVLIPDSDDTRTIKQQYQRQQDQLSEIKLRMR----ELIGDYKSR------------
32	GC_00000002	ALL_SPLITS	X_griffiniae_HGB2511	951	6	61	16	0	0.855301	0.849301	0.85229							-MAKEYSRQNRAVNKAAKTERYYTVGYVPQNDKATAPPAIHLKGQWLKQAGFDIGGTLTVKIMDGCLVLIPDSDDTRTIKQQYQRQQDQLSEIKLRMR----ELLGDYNSN------------
33	GC_00000002	ALL_SPLITS	X_griffiniae_HGB2511	842	6	61	16	0	0.855301	0.849301	0.85229							-MAKAHSRQNRAVNKAAKTERYYTVGYVPQNGRPNPRPAINLTGRWLKAAGFEIGGTLTVKIMDGCLVLIPDSDETYSLKQQYQSQREQISEIKLRMR----ELLGDYNSN------------
34	GC_00000002	ALL_SPLITS	X_griffiniae_HGB2511	1367	6	61	16	0	0.855301	0.849301	0.85229							-MAKAHSRQNRAVNKAAKTERYYTVGYVPQNGRPDPRPAINLTGRWLKAAGFEIGGTLTVKIMNGCLVLIPDSNETYSLKQQYQRQREKISEIKLRMQ----ELLGDYNSN------------
35	GC_00000002	ALL_SPLITS	X_griffiniae_HGB2511	3218	6	61	16	0	0.855301	0.849301	0.85229							-MT----------------------------------PAIHLKGQWLKQAGVEIGGTLTVKIMDGCLVLIPDSDDTRTIKQQYQRQQDQLSEIKLKMR----ELLGDYKSR------------
36	GC_00000002	ALL_SPLITS	X_griffiniae_Kalro	1045	6	61	16	0	0.855301	0.849301	0.85229							-MAKAHSKQNRAVNKVMKTERYYTVGYVPQNDKEAAPPAIHLKGQWLKAAGFDKGCTLTVKILDGCLVLIPDNDDTHTIKQQYQRQQDQAEDAGTVWQ-----LHKPLRAGSD----------
37	GC_00000002	ALL_SPLITS	X_griffiniae_Kalro	1051	6	61	16	0	0.855301	0.849301	0.85229							-MAKAHSKQNRAVNKVMKTERYYTVGYVPQNDKEAAPPAIHLKGQWLKAAGFDKGCTLTVKILDGCLVLIPDNDDTHTIKQQYQRQQDQAEDAGTVWQ-----LHKPLRAGSD----------
38	GC_00000002	ALL_SPLITS	X_griffiniae_Kalro	3519	6	61	16	0	0.855301	0.849301	0.85229							-MAKAHSKQNRAVNKVMKTERYYTVGYVPQNDKEAAPPAIHLKGQWLKAAGFDKGCTLTVKILDGCLVLIPDNDDTHTIKQQYQRQQDQAEDAGTVWQ-----LHKPLRAGSD----------
39	GC_00000002	ALL_SPLITS	X_griffiniae_Kalro	3507	6	61	16	0	0.855301	0.849301	0.85229							-MAKAHSKQNRAVNKVMKTERYYTVGYVPQNNKATAPPAIHLKGQWLKAAGFDIGGTLTVKIMAGCLVLIPDSDDTCAIKQQYRRQQEQFSDIKLRMR----ELISDYNSN------------
40	GC_00000002	ALL_SPLITS	X_griffiniae_Kalro	3513	6	61	16	0	0.855301	0.849301	0.85229							-MAKAHSKQNRAVNKVMKTERYYTVGYVPQNNKATAPPAIHLKGQWLKAAGFDIGGTLTVKIMAGCLVLIPDSDDTCAIKQQYRRQQEQFSDIKLRMR----ELISDYNSN------------
41	GC_00000002	ALL_SPLITS	X_griffiniae_Kalro	4140	6	61	16	0	0.855301	0.849301	0.85229							-MAKAHSKQNRAVNKVMKTERYYTVGYVPQNNKATAPPAIHLKGQWLKAAGFDIGGTLTVKIMAGCLVLIPDSDDTCAIKQQYRRQQEQFSDIKLRMR----ELISDYNSN------------
42	GC_00000002	ALL_SPLITS	X_griffiniae_Kalro	3	6	61	16	0	0.855301	0.849301	0.85229							MMAKAHSKQNRAVNKAAKTERYYTVGYVPQNDKAKAPPAIRLQGQWLKAAGFDKGCALTVKILDGCLVLIPDSDDTRTIKQQYQRQQDQLSEDQAQDAGADWGLSGKIINSILIRGVNTPLIC
43	GC_00000002	ALL_SPLITS	X_griffiniae_Kalro	450	6	61	16	0	0.855301	0.849301	0.85229							-MAKAHSKQNRAVNKAAKTERYYTVGYVPQNDKAKAPPAIRLQGQWLKAAGFDKGCTLTVKILDGCLVLIPDSDDTRTIKQQYQRQQDQLSEIKLKMR----ELIGDYQAR------------
44	GC_00000002	ALL_SPLITS	X_griffiniae_Kalro	456	6	61	16	0	0.855301	0.849301	0.85229							-MAKAHSKQNRAVNKAAKTERYYTVGYVPQNDKAKAPPAIRLQGQWLKAAGFDKGCTLTVKILDGCLVLIPDSDDTRTIKQQYQRQQDQLSEIKLKMR----ELIGDYQAR------------
45	GC_00000002	ALL_SPLITS	X_griffiniae_Kalro	4041	6	61	16	0	0.855301	0.849301	0.85229							-MAKAHSKQNRAVNKAAKTERYYTVGYVPQNDKAKAPPAIRLQGQWLKAAGFDKGCTLTVKILDGCLVLIPDSDDTRTIKQQYQRQQDQLSEIKLKMR----ELIGDYQAR------------
46	GC_00000002	ALL_SPLITS	X_griffiniae_Kalro	1600	6	61	16	0	0.855301	0.849301	0.85229							-MAKAHSKQNRAVNKVMKTERYYTVGYVPQNNKATAPPAIHLKGQWLKAAGFDIGGTLTVKIMDGCLVLIPDSDDTRTIKQQYQRQQDQLSEIKLRMR----ELLGDYNSVTAQLTPHTR---
47	GC_00000002	ALL_SPLITS	X_griffiniae_Kalro	33	6	61	16	0	0.855301	0.849301	0.85229							-MAKAHSKQNRAVNKVMKTERYYTVGYVPQNNKATAPPAIHLKGQWLKAAGFDIGGTLTVKIMDGCLVLIPDSDDACAIKQQYQRQQEQFSEIKLRMR----ELLGDYNSN------------
48	GC_00000002	ALL_SPLITS	X_griffiniae_Kalro	38	6	61	16	0	0.855301	0.849301	0.85229							-MAKAHSKQNRAVNKVMKTERYYTVGYVPQNNKATAPPAIHLKGQWLKAAGFDIGGTLTVKIMDGCLVLIPDSDDACAIKQQYQRQQEQFSEIKLRMR----ELLGDYNSN------------
49	GC_00000002	ALL_SPLITS	X_griffiniae_Kalro	436	6	61	16	0	0.855301	0.849301	0.85229							-MAKAHSKQNRAVNKAAKTERYYTVGYVPQNDKAKAPPAIRLQGQWLKAAGFDIGGTLTVKIMDGCLVLIPDSDDTCTIKQQYQRQQDQLSEIKLRMR----ELIGDYKSR------------
50	GC_00000002	ALL_SPLITS	X_griffiniae_Kalro	10	6	61	16	0	0.855301	0.849301	0.85229							-MAKAHSKQNRAVNKVMKTERYYTVGYVPQNNKATAPPAIHLKGQWLKAAGFDIGGTLTVKIMDGWLALIPDSDDACAIKQQYQRQQEQFSEIKLRMR-NARRLQQQLRAGSERL--------
51	GC_00000002	ALL_SPLITS	X_griffiniae_Kalro	4047	6	61	16	0	0.855301	0.849301	0.85229							------------------------MGYVPQNDKATAPPAIHLKGQWLKAAGFDIGGTLTVKIMDGCLVLIPDSDKTHSLRQQYQRQRAQFHEIKLRMR----ELIGDYKIR------------
52	GC_00000002	ALL_SPLITS	X_griffiniae_VH1	590	6	61	16	0	0.855301	0.849301	0.85229							-MAKAHSKQNRAVNKVMKTERYYTVGYVPQNDKEAAPPAIHLKGQWLKAAGFDKGCTLTVKILDGCLVLIPDNDDTHTIKQQYQRQQDQAEDAGTVWQ-----LHKPLRAGSD----------
53	GC_00000002	ALL_SPLITS	X_griffiniae_VH1	2684	6	61	16	0	0.855301	0.849301	0.85229							-MAKAHSKQNRAVNKAAKTERYYTVGYVPQNDKAKAPPAIRLQGQWLKAAGFDKGCTLTVKILDGCLVLIPDSDDTRTIKQQYQRQQDQLSEIKLKMR----ELIGDYQAR------------
54	GC_00000002	ALL_SPLITS	X_griffiniae_VH1	1849	6	61	16	0	0.855301	0.849301	0.85229							-MAKAHSKQNRAVNKVMKTERYYTVGYVPQNNKATAPPAIHLKGQWLKAAGFDIGGTLTVKIMDGCLVLIPDSDDACAIKQQYQRQQEQFSEIKLRMR----ELLGDYNSN------------
55	GC_00000002	ALL_SPLITS	X_griffiniae_VH1	3541	6	61	16	0	0.855301	0.849301	0.85229							-MAKAHSKQNRAVNKAAKTERYYTVGYVPQNDKAKAPPAIRLQGQWLKAAGFDIGGTLTVKIMDGCLVLIPDSDDTCTIKQQYQRQQDQLSEIKLRMR----ELIGDYKSR------------
56	GC_00000002	ALL_SPLITS	X_griffiniae_VH1	596	6	61	16	0	0.855301	0.849301	0.85229							------------------------MGYVPQNDKATAPPAIHLKGQWLKAAGFDIGGTLTVKIMDGCLVLIPDSDKTHSLRQQYQRQRAQFHEIKLRMR----ELIGDYKIR------------
57	GC_00000002	ALL_SPLITS	X_griffiniae_XN45	1052	6	61	16	0	0.855301	0.849301	0.85229							-MAKAHSKQNRAVNKVMKTERYYTVGYVPQNDKEAAPPAIHLKGQWLKAAGFDKGCTLTVKILDGCLVLIPDNDDTHTIKQQYQRQQDQAEDAGTVWQ-----LHKPLRAGSD----------
58	GC_00000002	ALL_SPLITS	X_griffiniae_XN45	2032	6	61	16	0	0.855301	0.849301	0.85229							-MAKAHSKQNRAVNKAAKTERYYTVGYVPQNDKAKAPPAIRLQGQWLKAAGFDKGCTLTVKILDGCLVLIPDSDDTRTIKQQYQRQQDQLSEIKLKMR----ELIGDYQAR------------
59	GC_00000002	ALL_SPLITS	X_griffiniae_XN45	2213	6	61	16	0	0.855301	0.849301	0.85229							-MAKAHSKQNRAVNKVMKTERYYTVGYVPQNNKATAPPAIHLKGQWLKAAGFDIGGTLTVKIMDGCLVLIPDSDDACAIKQQYQRQQEQFSEIKLRMR----ELLGDYNSN------------
60	GC_00000002	ALL_SPLITS	X_griffiniae_XN45	3640	6	61	16	0	0.855301	0.849301	0.85229							-MAKAHSKQNRAVNKAAKTERYYTVGYVPQNDKAKAPPAIRLQGQWLKAAGFDIGGTLTVKIMDGCLVLIPDSDDTCTIKQQYQRQQDQLSEIKLRMR----ELIGDYKSR------------
61	GC_00000002	ALL_SPLITS	X_griffiniae_XN45	1584	6	61	16	0	0.855301	0.849301	0.85229							------------------------MGYVPQNDKATAPPAIHLKGQWLKAAGFDIGGTLTVKIMDGCLVLIPDSDKTHSLRQQYQRQRAQFHEIKLRMR----ELIGDYKIR------------
1	GC_00000002	ALL_SPLITS	X_griffinae_ID10	3131	6	61	16	0	0.855301	0.849301	0.85229							-MAKAHSRQNRAVNKAAKTERYYTVGYVPQNDKANAPPAIHLKGQWLKQAGFEIGGTLTVKIMDGCLVLIPDSNETYSLKQQYQRQREQISEIKLRMR----ELLGDYNSN------------
2	GC_00000002	ALL_SPLITS	X_griffinae_ID10	744	6	61	16	0	0.855301	0.849301	0.85229							-MAKAHSRQNRAVNKAAKTERYYTVGYVPQNDKANAPPAIHLKGQWLKQAGFDIGGTLTVKIMDGCLVLIPDSDDTHTMKQQYQRQQAQLSEIKLRMR----ELIGDYNSN------------
3	GC_00000002	ALL_SPLITS	X_griffinae_ID10	2583	6	61	16	0	0.855301	0.849301	0.85229							-MAKAHSRQNRAVNKAAKTERYYTVGYVPQNDKANAPPAIHLKGQWLKQAGFDIGGTLTVKIMDGCLVLIPDSDDTHTMKQQYQRQQAQLSEIKLRMR----ELIGDYNSN------------
4	GC_00000002	ALL_SPLITS	X_griffinae_ID10	3224	6	61	16	0	0.855301	0.849301	0.85229							-MAKAHSRQNRAVNKAAKTERYYTVGYVPQNDKANAPPAIHLKGQWLKQAGFDIGGTLTVKIMDGCLVLIPDSDDTHTMKQQYQRQQAQLSEIKLRMR----ELIGDYNSN------------
5	GC_00000002	ALL_SPLITS	X_griffinae_ID10	4081	6	61	16	0	0.855301	0.849301	0.85229							-MAKAHSRQNRAVNKAAKTERYYTVGYVPQNDKANAPPAIHLKGQWLKQAGFDIGGTLTVKIMDGCLVLIPDSDDTHTMKQQYQRQQAQLSEIKLRMR----ELIGDYNSN------------
6	GC_00000002	ALL_SPLITS	X_griffinae_ID10	4087	6	61	16	0	0.855301	0.849301	0.85229							-MAKAHSRQNRAVNKAAKTERYYTVGYVPQNDKANAPPAIHLKGQWLKQAGFDIGGTLTVKIMDGCLVLIPDSDDTHTMKQQYQRQQAQLSEIKLRMR----ELIGDYNSN------------
7	GC_00000002	ALL_SPLITS	X_griffinae_ID10	2590	6	61	16	0	0.855301	0.849301	0.85229							-MAKAHSRQNRAVNKAAKTERYYTVGYVPQNGRPNPRPAINLTGRWLKAAGFEIGGTLTVKIMDGCLVLIPDSDETHSLKQQYRRQREQISEIKLRMR----ELLGDYNSN------------
8	GC_00000002	ALL_SPLITS	X_griffinae_ID10	3230	6	61	16	0	0.855301	0.849301	0.85229							-MAKANSRQNRAVNKAAKTERYYTVGYVPQNGRPNPRPAINLTGRWLKAAGFEIGGTLTVKIMDGCLVLIPDSNETHGLKQQYQRQREQISEIKLRMR-------------------------
9	GC_00000002	ALL_SPLITS	X_griffinae_ID10	4075	6	61	16	0	0.855301	0.849301	0.85229							-MAKAHSRQNRAVNKAAKTERYYTVGYVPQNGRPNPRPAINLTGRWLKQAGFEIGGTLTVKIMDGCLVLIPDSDDTRTMKQQYQRQQDQLSEIKLKMR----ELLGDYNSN------------
76	GC_00000004	ALL_SPLITS	X_griffiniae_97	1654	6	59	14	0	0.724852	0.700172	0.712298			COG3157	Type VI protein secretion system component Hcp (secreted cytotoxin) (Hcp) (PDB:1Y12)	U	Intracellular trafficking, secretion, and vesicular transport	-------------------------MSYMIYLSLNGKKQGLISAGCSTPDSIGNRYQNGHEDQIQVLSLNHTITRQQNVSHQPIQFIKPVDKSSPLLAMAIDSNESLNGTFVFYRTSQAGQLELFYEVKITEATITDISCVYPHSVNNFDAMPHERVLLNYKSISWNHITAGTSAYSI--------------------------------------------------WEDRTY-------------------------------------------
77	GC_00000004	ALL_SPLITS	X_griffiniae_97	990	6	59	14	0	0.724852	0.700172	0.712298			COG3157	Type VI protein secretion system component Hcp (secreted cytotoxin) (Hcp) (PDB:1Y12)	U	Intracellular trafficking, secretion, and vesicular transport	-------------------------MSYMIYLTLNGKKQGLISAGCSTLDSIGNRYQKGHEDQIQVLSLNHMMNREQNVSHHPIQFVKPIDKSSPLLAMAIDSNESLNAAFIFYRTNPTGQSELFYEVKLTEATVVDISCTYPNSINNNDMMPYEKVLLNYKSISWSHVTAGTSAYSI--------------------------------------------------WDDRVY-------------------------------------------
78	GC_00000004	ALL_SPLITS	X_griffiniae_97	1115	6	59	14	0	0.724852	0.700172	0.712298			COG3157	Type VI protein secretion system component Hcp (secreted cytotoxin) (Hcp) (PDB:1Y12)	U	Intracellular trafficking, secretion, and vesicular transport	-------------------------MSHMIYLTLNGKKQGLISAGCSTLDSIGNRYQKGHEDQIQVLGLTHSMTRNQNVSHHPIQFIKPIDKSSPLLSISIDTNESLNGSFIFYRTSQAGQLEFFYELKITEATIADISCTYPNSINNNEQIPYEKVLLNYKSISWNHVTAGTSAYSI--------------------------------------------------WDDRVY-------------------------------------------
79	GC_00000004	ALL_SPLITS	X_griffiniae_97	186	6	59	14	0	0.724852	0.700172	0.712298			COG3157	Type VI protein secretion system component Hcp (secreted cytotoxin) (Hcp) (PDB:1Y12)	U	Intracellular trafficking, secretion, and vesicular transport	-------------------------MSYMIYLTLNGKKQGLISAGCSTLDSIGNRYQKGHEDQIQVLSLDHSISRQQNVSHHPIQFIKPIDKSSPLLAMAIDSNESLDGKFIFFRTGQIGHLELFYEVKITEATISEISCTYPHSINDLVV---------------------TSIY-----------------------------------------------------------------------------------------------------
80	GC_00000004	ALL_SPLITS	X_griffiniae_97	1296	6	59	14	0	0.724852	0.700172	0.712298			COG3157	Type VI protein secretion system component Hcp (secreted cytotoxin) (Hcp) (PDB:1Y12)	U	Intracellular trafficking, secretion, and vesicular transport	-------------------------MSHVIYLSLKGKKQGLISAGCSTPESIGNRYQIGREDEIQVLSVSHSVSRDQSAHHHPVSFTKLIDKSSPLLAMAIDGNELLEARFMHYRTSPMGQLELFYEIKLTGATIVDLAYNYPHSINDNGAIPHEVVMLDYKSISCQHIAAGTSGYSITQLAGREEGRPMLSGFSNVKPLKKPLVEETPVKPAKHHARYRCVDDDGNLLTERKYRVCLPDGQVKEGKTDKQGYTQWHLTDDKKNLSFHILKD-----
81	GC_00000004	ALL_SPLITS	X_griffiniae_97	158	6	59	14	0	0.724852	0.700172	0.712298			COG3157	Type VI protein secretion system component Hcp (secreted cytotoxin) (Hcp) (PDB:1Y12)	U	Intracellular trafficking, secretion, and vesicular transport	-------------------------MANMIYLTLQGNKQGLISQGCSFAESIGNKYQAGHENEIFVLKLHHSINREQNVNHSPIVFVKPQDKSSPLLMMAISNNETLNLKFDFYRTAQSGAQELYYSIECRGATIIELSPNYPHSLNHAEAQPEEIVSIKYKDIICHHHMAGTSGYSV--------------------------------------------------WDDRVY-------------------------------------------
82	GC_00000004	ALL_SPLITS	X_griffiniae_97	2778	6	59	14	0	0.724852	0.700172	0.712298			COG3157	Type VI protein secretion system component Hcp (secreted cytotoxin) (Hcp) (PDB:1Y12)	U	Intracellular trafficking, secretion, and vesicular transport	-------------------------MANIIYLTVNGKKQGLISSGCSSKDSIGNIYQIGREDQIYVYELNHSLSRDQNVNHLPITIKKPIDKSTPLLGVAISNNEELDCTLDIYRTDENGGLSHYFTIKITGATISNIDIICPNSLTHNDSQPQEIISLKYKSITWQHRLAGTSGYSF--------------------------------------------------WEDRIY-------------------------------------------
83	GC_00000004	ALL_SPLITS	X_griffiniae_97	4088	6	59	14	0	0.724852	0.700172	0.712298			COG3157	Type VI protein secretion system component Hcp (secreted cytotoxin) (Hcp) (PDB:1Y12)	U	Intracellular trafficking, secretion, and vesicular transport	------------------------------MLDTGINRQPL-------------SYQAGRKDEIQVLSVSHSVSRNQNAHHHPVSFTKPIDKSSPLLAMAIDGNELLEAIFLCYRTS----------------------------------------------------------------------------------------------------------------------------------------------------------------
84	GC_00000004	ALL_SPLITS	X_griffiniae_97	1540	6	59	14	0	0.724852	0.700172	0.712298			COG3157	Type VI protein secretion system component Hcp (secreted cytotoxin) (Hcp) (PDB:1Y12)	U	Intracellular trafficking, secretion, and vesicular transport	-------------------------MANIIYLTIKGKKQGLISSGCSSESSIGNLYQSGREDQIYIYELNSSLSREQNVNHLPINIKKPIDKSTPLLGVAISDNEELECMFNMYRTDSNGGLSLYFSIKVTGATICNIDIICPNSSTHNDAQPLESVSFKYKSITWQHHLAGTSGYSF--------------------------------------------------WDDRVY-------------------------------------------
85	GC_00000004	ALL_SPLITS	X_griffiniae_HGB2511	62	6	59	14	0	0.724852	0.700172	0.712298			COG3157	Type VI protein secretion system component Hcp (secreted cytotoxin) (Hcp) (PDB:1Y12)	U	Intracellular trafficking, secretion, and vesicular transport	-------------------------MSYMIYLSLNGKKQGLISAGCSTPDSIGNRYQNGHEDQIQVLSLNHTITRQQNVSHQPIQFIKPVDKSSPLLAMAIDSNESLNGTFVFYRTSQAGQLELFYEVKITEATITDISCVYPHSVNNFDAMPHERVLLNYKSISWNHITAGTSAYSI--------------------------------------------------WEDRTY-------------------------------------------
86	GC_00000004	ALL_SPLITS	X_griffiniae_HGB2511	793	6	59	14	0	0.724852	0.700172	0.712298			COG3157	Type VI protein secretion system component Hcp (secreted cytotoxin) (Hcp) (PDB:1Y12)	U	Intracellular trafficking, secretion, and vesicular transport	-------------------------MSYMIYLTLNGKKQGLISAGCSTLDSIGNRYQKGHEDQIQVLSLNHMMNREQNVSHHPIQFVKPIDKSSPLLAMAIDSNESLNAAFIFYRTNPTGQSELFYEVKLTEATVVDISCTYPNSINNNDMMPYEKILLNYKSISWSHVTAGTSAYSI--------------------------------------------------WDDRVY-------------------------------------------
87	GC_00000004	ALL_SPLITS	X_griffiniae_HGB2511	3057	6	59	14	0	0.724852	0.700172	0.712298			COG3157	Type VI protein secretion system component Hcp (secreted cytotoxin) (Hcp) (PDB:1Y12)	U	Intracellular trafficking, secretion, and vesicular transport	--------------------------MSHVIYLSLKGKKQGLISAGCSTPESIGNRYQTGREDEIQVLSVSHSVSRDQNAHHHPVSFTKPIDKSSPLLAMAIDGNELLEARFMHYRTSPMGQLELFYEIKLTGATIVDLAYNYPHSINDNDVIPHEVVMLDYKSISCNHIAAGTSGYSITQLAGREEGKPLLSGFSNVKPLTEEAV-------AALFSHKFILKHQGDACQDIAYGVETDKGLI-EGICQTSGMTKQFDAKKEENIEVKYLFQTKIGI
88	GC_00000004	ALL_SPLITS	X_griffiniae_HGB2511	828	6	59	14	0	0.724852	0.700172	0.712298			COG3157	Type VI protein secretion system component Hcp (secreted cytotoxin) (Hcp) (PDB:1Y12)	U	Intracellular trafficking, secretion, and vesicular transport	-------------------------MSHVIYLSLKGKKQGLISAGCSTPESIGNRYQAGRENEIQVLSVNHSVSRDQNAHHHPVSFTKPIDKSSPLLAMAIDGNELLEAHFMHYRTSPMGQLEFFYEIKLTGATIVDLAYNYPHSINDNDAIPHEVVMLDYKSISCNHIAAGTSGYSITQLAGREEGRPLLSGFSNVKSL----IEETPVKPSKYHARYRCVDDDGNLLTQRKYRVCLPNGQIKEGTTDKQGYTQWHLTDDKKNLSFHILKD-----
89	GC_00000004	ALL_SPLITS	X_griffiniae_HGB2511	1510	6	59	14	0	0.724852	0.700172	0.712298			COG3157	Type VI protein secretion system component Hcp (secreted cytotoxin) (Hcp) (PDB:1Y12)	U	Intracellular trafficking, secretion, and vesicular transport	-------------------------MSHIIYLSLKGKKQGLISAGCSTPESIGNRYQIGREDEIQVLSVNHSVNRDQSAHHHPVSFTKPIDKSSPLLAMAIDGNELLEARFMHYRTSPMGQLELFYEIKLTGATIVDLSYNYPHSINDNGAIPHEVVMLDYKSIACNHIAAGTSGYSITQLAGREEGRPLLSGFPNVKPLKKPLIEETPVKPAKHHARYRCVDDDGNLLTERKYRVCLPDGQIKEGKTDKQGYTQWHLTDDKKNLSFHILKD-----
90	GC_00000004	ALL_SPLITS	X_griffiniae_HGB2511	1156	6	59	14	0	0.724852	0.700172	0.712298			COG3157	Type VI protein secretion system component Hcp (secreted cytotoxin) (Hcp) (PDB:1Y12)	U	Intracellular trafficking, secretion, and vesicular transport	-------------------------MSHIIYLSLKGKKQGLISAGCSTPESIGNRYQAGREDEIQILNISHSVSRDQNAHHHPVSFSKPIDKSSPLLAMAIDGNELLEAVFLCYRTSQLGQLEAFYEIKLTGATIVDFTCHYPHSIDSNDQIPYETVQIDYKSISCRHLTAGTSGYSITQLSGREEGKPLLSGFSNVKPLKNPLVTETPVKPAKHHARYRCVDDDSNLLTERKYRVYLPNGQIKEGKTDKQGYTQWHLTDDKKKLEFHILKD-----
91	GC_00000004	ALL_SPLITS	X_griffiniae_HGB2511	1271	6	59	14	0	0.724852	0.700172	0.712298			COG3157	Type VI protein secretion system component Hcp (secreted cytotoxin) (Hcp) (PDB:1Y12)	U	Intracellular trafficking, secretion, and vesicular transport	--------------------------MSHIIYLSLKGKKQGLISAGCSTLESIGNRYQAGREDEIQVLSVSHSVSRDQNAHHHPVSFTKPIDKSSPLLAMAIDGNELLEARFMHYRTSPMGQLEFFYEIKLTGATIVDLAYNYPHSINDNGTIPHEVVMLDYKSISCQHIAAGTSGYSITQLAGREEGKPLLSGFSNIKPLVEEVV-------AGLFSHKFILKHQGNTCQDIAYGVETEKGLI-EGICQTSGVTKQFDTKKEESLEVKYLFQTKIGI
92	GC_00000004	ALL_SPLITS	X_griffiniae_HGB2511	1540	6	59	14	0	0.724852	0.700172	0.712298			COG3157	Type VI protein secretion system component Hcp (secreted cytotoxin) (Hcp) (PDB:1Y12)	U	Intracellular trafficking, secretion, and vesicular transport	-------------------------MANMIYLTLQGNKQGLISQGCSSVESIGNKYQAGHENEIFVLKLHHSINREQNVNHSPIVFVKPQDKSSPLLMMAISNNETLNLKFDFYRTAQSGAQELYYSIECRGATIIELSPNYPHSLNHAEAQPEEIVSIKYKDIICHHHMAGTSGYSV--------------------------------------------------WDDRVY-------------------------------------------
93	GC_00000004	ALL_SPLITS	X_griffiniae_HGB2511	128	6	59	14	0	0.724852	0.700172	0.712298			COG3157	Type VI protein secretion system component Hcp (secreted cytotoxin) (Hcp) (PDB:1Y12)	U	Intracellular trafficking, secretion, and vesicular transport	-------------------------MANIIYLTVNGKKQGLISSGCSSKDSIGNIYQIGREDQIYVYELNHSLSRDQNVNHLPITIKKPIDKSTPLLGVAISNNEELDCTLDIYRTDENGGLSHYFTIKIAGATISNIDIICPNSLTHNDSQPQEIISLKYKSITWQHRLAGTSGYSF--------------------------------------------------WEDRIY-------------------------------------------
94	GC_00000004	ALL_SPLITS	X_griffiniae_HGB2511	813	6	59	14	0	0.724852	0.700172	0.712298			COG3157	Type VI protein secretion system component Hcp (secreted cytotoxin) (Hcp) (PDB:1Y12)	U	Intracellular trafficking, secretion, and vesicular transport	-------------------------MANIIYMTLNGKKQGLISAGCSTYDSIGNKYQEENKDKILVYSVDHDISREHNVNHQPIIITKPIDKSSPLLGVSISNNEHLDCLLDIYRNSSAGGLEKFYSIKLTNATIKNISSHYPNSLSHNDMQPYESITISYDSITWTHHIAGTSGYSI--------------------------------------------------REDNVF-------------------------------------------
95	GC_00000004	ALL_SPLITS	X_griffiniae_HGB2511	1114	6	59	14	0	0.724852	0.700172	0.712298			COG3157	Type VI protein secretion system component Hcp (secreted cytotoxin) (Hcp) (PDB:1Y12)	U	Intracellular trafficking, secretion, and vesicular transport	---------------------------------------------------------------------------------------------------------------------MQGGLELYYKVKLTGATLVRLNCFYPNSVTHNDVQPQESVSIKYESITWEHVMAGTSAYSI--------------------------------------------------WEDRVY-------------------------------------------
96	GC_00000004	ALL_SPLITS	X_griffiniae_Kalro	246	6	59	14	0	0.724852	0.700172	0.712298			COG3157	Type VI protein secretion system component Hcp (secreted cytotoxin) (Hcp) (PDB:1Y12)	U	Intracellular trafficking, secretion, and vesicular transport	-------------------------MSYMIYLSLNGKKQGLISAGCSTPDSIGNRYQNGHEDQIQVLSLNHTITRQQNVSHQPIQFIKPVDKSSPLLAMAIDSNESLNGTFVFYRTSQAGQLELFYEVKITEATITDISCVYPHSVNNFDAMPHERVLLNYKSISWNHITAGTSAYSI--------------------------------------------------WEDRTY-------------------------------------------
97	GC_00000004	ALL_SPLITS	X_griffiniae_Kalro	911	6	59	14	0	0.724852	0.700172	0.712298			COG3157	Type VI protein secretion system component Hcp (secreted cytotoxin) (Hcp) (PDB:1Y12)	U	Intracellular trafficking, secretion, and vesicular transport	-------------------------MSYMIYLTLNGKKQGLISAGCSTLDSIGNRYQKGHEDQIQVLSLNHMMNREQNVSHHPIQFVKPIDKSSPLLAMAIDSNESLNAAFIFYRTNPTGQSELFYEVKLTEATVVDISCTYPNSINNNDMMPYEKVLLNYKSISWSHVTAGTSAYSI--------------------------------------------------WDDRVY-------------------------------------------
98	GC_00000004	ALL_SPLITS	X_griffiniae_Kalro	786	6	59	14	0	0.724852	0.700172	0.712298			COG3157	Type VI protein secretion system component Hcp (secreted cytotoxin) (Hcp) (PDB:1Y12)	U	Intracellular trafficking, secretion, and vesicular transport	-------------------------MSHMIYLTLNGKKQGLISAGCSTLDSIGNRYQKGHEDQIQVLGLTHSMTRNQNVSHHPIQFIKPIDKSSPLLSISIDTNESLNGSFIFYRTSQAGQLEFFYELKITEATIADISCTYPNSINNNEQIPYEKVLLNYKSISWNHVTAGTSAYSI--------------------------------------------------WDDRVY-------------------------------------------
99	GC_00000004	ALL_SPLITS	X_griffiniae_Kalro	1718	6	59	14	0	0.724852	0.700172	0.712298			COG3157	Type VI protein secretion system component Hcp (secreted cytotoxin) (Hcp) (PDB:1Y12)	U	Intracellular trafficking, secretion, and vesicular transport	-------------------------MSYMIYLTLNGKKQGLISAGCSTLDSIGNRYQKGHEDQIQVLSLDHSISRQQNVSHHPIQFIKPIDKSSPLLAMAIDSNESLDGKFIFFRTGQIGHLELFYEVKITEATISEISCTYPHSINDLVV---------------------TSIY-----------------------------------------------------------------------------------------------------
100	GC_00000004	ALL_SPLITS	X_griffiniae_Kalro	604	6	59	14	0	0.724852	0.700172	0.712298			COG3157	Type VI protein secretion system component Hcp (secreted cytotoxin) (Hcp) (PDB:1Y12)	U	Intracellular trafficking, secretion, and vesicular transport	-------------------------MSHVIYLSLKGKKQGLISAGCSTPESIGNRYQIGREDEIQVLSVSHSVSRDQSAHHHPVSFTKLIDKSSPLLAMAIDGNELLEARFMHYRTSPMGQLELFYEIKLTGATIVDLAYNYPHSINDNGAIPHEVVMLDYKSISCQHIAAGTSGYSITQLAGREEGRPMLSGFSNVKPLKKPLVEETPVKPAKHHARYRCVDDDGNLLTERKYRVCLPDGQVKEGKTDKQGYTQWHLTDDKKNLSFHILKD-----
101	GC_00000004	ALL_SPLITS	X_griffiniae_Kalro	1746	6	59	14	0	0.724852	0.700172	0.712298			COG3157	Type VI protein secretion system component Hcp (secreted cytotoxin) (Hcp) (PDB:1Y12)	U	Intracellular trafficking, secretion, and vesicular transport	-------------------------MANMIYLTLQGNKQGLISQGCSFAESIGNKYQAGHENEIFVLKLHHSINREQNVNHSPIVFVKPQDKSSPLLMMAISNNETLNLKFDFYRTAQSGAQELYYSIECRGATIIELSPNYPHSLNHAEAQPEEIVSIKYKDIICHHHMAGTSGYSV--------------------------------------------------WDDRVY-------------------------------------------
102	GC_00000004	ALL_SPLITS	X_griffiniae_Kalro	3230	6	59	14	0	0.724852	0.700172	0.712298			COG3157	Type VI protein secretion system component Hcp (secreted cytotoxin) (Hcp) (PDB:1Y12)	U	Intracellular trafficking, secretion, and vesicular transport	-------------------------MANIIYLTVNGKKQGLISSGCSSKDSIGNIYQIGREDQIYVYELNHSLSRDQNVNHLPITIKKPIDKSTPLLGVAISNNEELDCTLDIYRTDENGGLSHYFTIKITGATISNIDIICPNSLTHNDSQPQEIISLKYKSITWQHRLAGTSGYSF--------------------------------------------------WEDRIY-------------------------------------------
103	GC_00000004	ALL_SPLITS	X_griffiniae_Kalro	1918	6	59	14	0	0.724852	0.700172	0.712298			COG3157	Type VI protein secretion system component Hcp (secreted cytotoxin) (Hcp) (PDB:1Y12)	U	Intracellular trafficking, secretion, and vesicular transport	------------------------------MLDTGINRQPL-------------SYQAGRKDEIQVLSVSHSVSRNQNAHHHPVSFTKPIDKSSPLLAMAIDGNELLEAIFLCYRTS----------------------------------------------------------------------------------------------------------------------------------------------------------------
104	GC_00000004	ALL_SPLITS	X_griffiniae_Kalro	360	6	59	14	0	0.724852	0.700172	0.712298			COG3157	Type VI protein secretion system component Hcp (secreted cytotoxin) (Hcp) (PDB:1Y12)	U	Intracellular trafficking, secretion, and vesicular transport	-------------------------MANIIYLTIKGKKQGLISSGCSSESSIGNLYQSGREDQIYIYELNSSLSREQNVNHLPINIKKPIDKSTPLLGVAISDNEELECMFNMYRTDSNGGLSLYFSIKVTGATICNIDIICPNSSTHNDAQPLESVSFKYKSITWQHHLAGTSGYSF--------------------------------------------------WDDRVY-------------------------------------------
105	GC_00000004	ALL_SPLITS	X_griffiniae_VH1	3028	6	59	14	0	0.724852	0.700172	0.712298			COG3157	Type VI protein secretion system component Hcp (secreted cytotoxin) (Hcp) (PDB:1Y12)	U	Intracellular trafficking, secretion, and vesicular transport	-------------------------MSDMIYLSLNGKKQGLISAGCSTPDSIGNRYQNGHEDQIQVLSLNHTITRQQNVSHQPIQFIKPVDKSSPLLAMAIDSNESLNGTFVFYRTSQAGQLELFYEVKITEATITDISCVYPHSVNNFDAMPHERVLLNYKSISWNHITAGTSAYSI--------------------------------------------------WEDRTY-------------------------------------------
106	GC_00000004	ALL_SPLITS	X_griffiniae_VH1	2135	6	59	14	0	0.724852	0.700172	0.712298			COG3157	Type VI protein secretion system component Hcp (secreted cytotoxin) (Hcp) (PDB:1Y12)	U	Intracellular trafficking, secretion, and vesicular transport	-------------------------MSYMIYLTLNGKKQGLISAGCSTLDSIGNRYQKGHEDQIQVLSLNHMMNREQNVSHHPIQFVKPIDKSSPLLAMAIDSNESLNAAFIFYRTNPTGQSELFYEVKLTEATVVDISCTYPNSINNNDMMPYEKVLLNYKSISWSHVTAGTSAYSI--------------------------------------------------WDDRVY-------------------------------------------
107	GC_00000004	ALL_SPLITS	X_griffiniae_VH1	433	6	59	14	0	0.724852	0.700172	0.712298			COG3157	Type VI protein secretion system component Hcp (secreted cytotoxin) (Hcp) (PDB:1Y12)	U	Intracellular trafficking, secretion, and vesicular transport	-------------------------MSHMIYLTLNGKKQGLISAGCSTLDSIGNRYQKGHEDQIQVLGLTHSMTRNQNVSHHPIQFIKPIDKSSPLLSISIDTNESLNGSFIFYRTSQAGQLEFFYELKITEATIADISCTYPNSINNNEQIPYEKVLLNYKSISWNHVTAGTSAYSI--------------------------------------------------WDDRVY-------------------------------------------
108	GC_00000004	ALL_SPLITS	X_griffiniae_VH1	3391	6	59	14	0	0.724852	0.700172	0.712298			COG3157	Type VI protein secretion system component Hcp (secreted cytotoxin) (Hcp) (PDB:1Y12)	U	Intracellular trafficking, secretion, and vesicular transport	-------------------------MSHVIYLSLKGKKQGLISAGCSTPESIGNRYQIGREDEIQVLSVSHSVSRDQSAHHHPVSFTKLIDKSSPLLAMAIDGNELLEARFMHYRTSPMGQLELFYEIKLTGATIVDLAYNYPHSINDNGAIPHEVVMLDYKSISCQHIAAGTSGYSITQLAGREEGRPMLSGFSNVKPLKKPLVEETPVKPAKHHARYRCVDDDGNLLTERKYRVCLPDGQVKEGKTDKQGYTQWHLTDDKKNLSFHILKD-----
109	GC_00000004	ALL_SPLITS	X_griffiniae_VH1	902	6	59	14	0	0.724852	0.700172	0.712298			COG3157	Type VI protein secretion system component Hcp (secreted cytotoxin) (Hcp) (PDB:1Y12)	U	Intracellular trafficking, secretion, and vesicular transport	-------------------------MANMIYLTLQGNKQGLISQGCSFAESIGNKYQAGHENEIFVLKLHHSINREQNVNHSPIVFVKPQDKSSPLLMMAISNNETLNLKFDFYRTAQSGAQELYYSIECRGATIIELSPNYPHSLNHAEAQPEEIVSIKYKDIICHHHMAGTSGYSV--------------------------------------------------WDDRVY-------------------------------------------
110	GC_00000004	ALL_SPLITS	X_griffiniae_VH1	2704	6	59	14	0	0.724852	0.700172	0.712298			COG3157	Type VI protein secretion system component Hcp (secreted cytotoxin) (Hcp) (PDB:1Y12)	U	Intracellular trafficking, secretion, and vesicular transport	------------------------------MLDTGINRQPL-------------SYQAGRKDEIQVLSVSHSVSRNQNAHHHPVSFTKPIDKSSPLLAMAIDGNELLEAIFLCYRTS----------------------------------------------------------------------------------------------------------------------------------------------------------------
111	GC_00000004	ALL_SPLITS	X_griffiniae_VH1	3721	6	59	14	0	0.724852	0.700172	0.712298			COG3157	Type VI protein secretion system component Hcp (secreted cytotoxin) (Hcp) (PDB:1Y12)	U	Intracellular trafficking, secretion, and vesicular transport	MINIIDKANNNSVFYSKKNTSRKNRMANIIYLTIKGKKQGLISSGCSSESSIGNLYQSGREDQIYIYELNSSLSREQNVNHLPINIKKPIDKSTPLLGVAISDNEELECMFNMYRTDSNGGLSLYFSIKVTGATICNIDIICPNSSTHNDAQPLESVSFKYKSITWQHHLAGTSGYSF--------------------------------------------------WDDRVY-------------------------------------------
112	GC_00000004	ALL_SPLITS	X_griffiniae_XN45	3176	6	59	14	0	0.724852	0.700172	0.712298			COG3157	Type VI protein secretion system component Hcp (secreted cytotoxin) (Hcp) (PDB:1Y12)	U	Intracellular trafficking, secretion, and vesicular transport	-------------------------MSYMIYLSLNGKKQGLISAGCSTPDSIGNRYQNGHEDQIQVLSLNHTITRQQNVSHQPIQFIKPVDKSSPLLAMAIDSNESLNGTFVFYRTSQAGQLELFYEVKITEATITDISCVYPHSVNNFDAMPHERVLLNYKSISWNHITAGTSAYSI--------------------------------------------------WEDRTY-------------------------------------------
113	GC_00000004	ALL_SPLITS	X_griffiniae_XN45	1678	6	59	14	0	0.724852	0.700172	0.712298			COG3157	Type VI protein secretion system component Hcp (secreted cytotoxin) (Hcp) (PDB:1Y12)	U	Intracellular trafficking, secretion, and vesicular transport	-------------------------MSYMIYLTLNGKKQGLISAGCSTLDSIGNRYQKGHEDQIQVLSLNHMMNREQNVSHHPIQFVKPIDKSSPLLAMAIDSNESLNAAFIFYRTNPTGQSELFYEVKLTEATVVDISCTYPNSINNNDMMPYEKVLLNYKSISWSHVTAGTSAYSI--------------------------------------------------WDDRVY-------------------------------------------
114	GC_00000004	ALL_SPLITS	X_griffiniae_XN45	900	6	59	14	0	0.724852	0.700172	0.712298			COG3157	Type VI protein secretion system component Hcp (secreted cytotoxin) (Hcp) (PDB:1Y12)	U	Intracellular trafficking, secretion, and vesicular transport	-------------------------MSHMIYLTLNGKKQGLISAGCSTLDSIGNRYQKGHEDQIQVLGLTHSMTRNQNVSHHPIQFIKPIDKSSPLLSISIDTNESLNGSFIFYRTSQAGQLEFFYELKITEATIADISCTYPNSINNNEQIPYEKVLLNYKSISWNHVTAGTSAYSI--------------------------------------------------WDDRVY-------------------------------------------
115	GC_00000004	ALL_SPLITS	X_griffiniae_XN45	3225	6	59	14	0	0.724852	0.700172	0.712298			COG3157	Type VI protein secretion system component Hcp (secreted cytotoxin) (Hcp) (PDB:1Y12)	U	Intracellular trafficking, secretion, and vesicular transport	-------------------------MSYMIYLTLNGKKQGLISAGCSTLDSIGNRYQKGHEDQIQVLSLDHSISRQQNVSHHPIQFIKPIDKSSPLLAMAIDSNESLDGKFIFFRTGQIGHLELFYEVKITEATISEISCTYPHSINDLVV---------------------TSIY-----------------------------------------------------------------------------------------------------
116	GC_00000004	ALL_SPLITS	X_griffiniae_XN45	1266	6	59	14	0	0.724852	0.700172	0.712298			COG3157	Type VI protein secretion system component Hcp (secreted cytotoxin) (Hcp) (PDB:1Y12)	U	Intracellular trafficking, secretion, and vesicular transport	-------------------------MSHVIYLSLKGKKQGLISAGCSTPESIGNRYQIGREDEIQVLSVSHSVSRDQSAHHHPVSFTKLIDKSSPLLAMAIDGNELLEARFMHYRTSPMGQLELFYEIKLTGATIVDLAYNYPHSINDNGAIPHEVVMLDYKSISCQHIAAGTSGYSITQLAGREEGRPMLSGFSNVKPLKKPLVEETPVKPAKHHARYRCVDDDGNLLTERKYRVCLPDGQVKEGKTDKQGYTQWHLTDDKKNLSFHILKD-----
117	GC_00000004	ALL_SPLITS	X_griffiniae_XN45	1338	6	59	14	0	0.724852	0.700172	0.712298			COG3157	Type VI protein secretion system component Hcp (secreted cytotoxin) (Hcp) (PDB:1Y12)	U	Intracellular trafficking, secretion, and vesicular transport	-------------------------MANMIYLTLQGNKQGLISQGCSFAESIGNKYQAGHENEIFVLKLHHSINREQNVNHSPIVFVKPQDKSSPLLMMAISNNETLNLKFDFYRTAQSGAQELYYSIECRGATIIELSPNYPHSLNHAEAQPEEIVSIKYKDIICHHHMAGTSGYSV--------------------------------------------------WDDRVY-------------------------------------------
118	GC_00000004	ALL_SPLITS	X_griffiniae_XN45	3725	6	59	14	0	0.724852	0.700172	0.712298			COG3157	Type VI protein secretion system component Hcp (secreted cytotoxin) (Hcp) (PDB:1Y12)	U	Intracellular trafficking, secretion, and vesicular transport	-------------------------MANIIYLTVNGKKQGLISSGCSSKDSIGNIYQIGREDQIYVYELNHSLSRDQNVNHLPITIKKPIDKSTPLLGVAISNNEELDCTLDIYRTDENGGLSHYFTIKITGATISNIDIICPNSLTHNDSQPQEIISLKYKSITWQHRLAGTSGYSF--------------------------------------------------WEDRIY-------------------------------------------
119	GC_00000004	ALL_SPLITS	X_griffiniae_XN45	2909	6	59	14	0	0.724852	0.700172	0.712298			COG3157	Type VI protein secretion system component Hcp (secreted cytotoxin) (Hcp) (PDB:1Y12)	U	Intracellular trafficking, secretion, and vesicular transport	------------------------------MLDTGINRQPL-------------SYQAGRKDEIQVLSVSHSVSRNQNAHHHPVSFTKPIDKSSPLLAMAIDGNELLEAIFLCYRTS----------------------------------------------------------------------------------------------------------------------------------------------------------------
120	GC_00000004	ALL_SPLITS	X_griffiniae_XN45	3296	6	59	14	0	0.724852	0.700172	0.712298			COG3157	Type VI protein secretion system component Hcp (secreted cytotoxin) (Hcp) (PDB:1Y12)	U	Intracellular trafficking, secretion, and vesicular transport	-------------------------MANIIYLTIKGKKQGLISSGCSSESSIGNLYQSGREDQIYIYELNSSLSREQNVNHLPINIKKPIDKSTPLLGVAISDNEELECMFNMYRTDSNGGLSLYFSIKVTGATICNIDIICPNSSTHNDAQPLESVSFKYKSITWQHHLAGTSGYSF--------------------------------------------------WDDRVY-------------------------------------------
62	GC_00000004	ALL_SPLITS	X_griffinae_ID10	67	6	59	14	0	0.724852	0.700172	0.712298			COG3157	Type VI protein secretion system component Hcp (secreted cytotoxin) (Hcp) (PDB:1Y12)	U	Intracellular trafficking, secretion, and vesicular transport	-------------------------MSYMIYLSLNGKKQGLISAGCSTPDSIGNRYQNGHEDQIQVLSLNHTITRQQNVSHQPIQFIKPVDKSSPLLAMAIDSNESLNGTFVFYRTSQAGQLELFYEVKITEATITDISCVYPHSVNNFDAMPHERVLLNYKSISWNHITAGTSAYSI--------------------------------------------------WEDRTY-------------------------------------------
63	GC_00000004	ALL_SPLITS	X_griffinae_ID10	64	6	59	14	0	0.724852	0.700172	0.712298			COG3157	Type VI protein secretion system component Hcp (secreted cytotoxin) (Hcp) (PDB:1Y12)	U	Intracellular trafficking, secretion, and vesicular transport	-------------------------MSYMIYLSLNGKKQGLISAGCSTPDSIGNRYQNGHEDQIQVLSLNHTITRQQNVSHQPIQFIKPVDKSSPLLAMAIDSNESLNGTFVFYRTSQAGQLELFYEVKITEATITDISCVYPHSVNNFDAMPYEKVTLNYKSISWNHITAGTSAYSI--------------------------------------------------WEDRVL-------------------------------------------
64	GC_00000004	ALL_SPLITS	X_griffinae_ID10	3965	6	59	14	0	0.724852	0.700172	0.712298			COG3157	Type VI protein secretion system component Hcp (secreted cytotoxin) (Hcp) (PDB:1Y12)	U	Intracellular trafficking, secretion, and vesicular transport	-------------------------MSYMIYLTLNGKKQGLISAGCSTLDSIGNRHQKGHEDQIQVLSLSHAISRQQNVSHQPIQFIKPIDKSSPLLAMAIDSNESLNGSFIFYRTSQAGQLELFYEVKITEATITDISCVYPHSINDHDMMPYEKVSLNYKSISWNHVTAGTSAYSI--------------------------------------------------WEDRTL-------------------------------------------
65	GC_00000004	ALL_SPLITS	X_griffinae_ID10	3275	6	59	14	0	0.724852	0.700172	0.712298			COG3157	Type VI protein secretion system component Hcp (secreted cytotoxin) (Hcp) (PDB:1Y12)	U	Intracellular trafficking, secretion, and vesicular transport	-------------------------MSYMIYLTLNGKKQGLISAGCSTLDSIGNRYQKGHEDQIQVLSLNHMMNREQNVSHHPIQFVKPIDKSSPLLAMAIDSNESLNAAFIFYRTNPTGQSELFYEVKLTEATVVDISCTYPNSINNNDMMPYEKILLNYKSISWSHVTAGTSAYSI--------------------------------------------------WDDRVY-------------------------------------------
66	GC_00000004	ALL_SPLITS	X_griffinae_ID10	2456	6	59	14	0	0.724852	0.700172	0.712298			COG3157	Type VI protein secretion system component Hcp (secreted cytotoxin) (Hcp) (PDB:1Y12)	U	Intracellular trafficking, secretion, and vesicular transport	-------------------------MSHIIYLSLKGKKQGLISAGCSTPESIGNRYQIGREDEIQVLSVNHSVNRDQSAHHHPVSFTKPIDKSSPLLAMAIDGNELLEARFMHYRTSPMGQLELFYEIKLTGATIVDLSYNYPHSINDNGAIPHEVVMLDYKSIACNHIAAGTSGYSITQLAGREEGRPLLSGLPNVKPLKKPLIEETPVKPAKHHARYRCVDDDGNLLTERKYRVCLPDGQIKEGKTDKQGYTQWHLTDDKKNLSFHILKD-----
67	GC_00000004	ALL_SPLITS	X_griffinae_ID10	411	6	59	14	0	0.724852	0.700172	0.712298			COG3157	Type VI protein secretion system component Hcp (secreted cytotoxin) (Hcp) (PDB:1Y12)	U	Intracellular trafficking, secretion, and vesicular transport	--------------------------MSHVIYLSLKGKKQGLISAGCSTPESIGNRYQTGREDEIQVLGVNHSVSRDQSAHHHPVSFTKPIDKSSPLLAMAIDGNELLEARFMHYRTSPMGHLELFYEIKLTGATIVDLAYNYPHSINDNGAIPHEVVMLDYKSIACNHIAAGTSGYSITQLAGREEGKPLLSGFSNVKPLVEEAV-------AALFSHKFILKHQGDACQDIAYGVETDKGLI-EGICQTSGMTKQFDAKKEENIEVKYLFQTKIGI
68	GC_00000004	ALL_SPLITS	X_griffinae_ID10	3594	6	59	14	0	0.724852	0.700172	0.712298			COG3157	Type VI protein secretion system component Hcp (secreted cytotoxin) (Hcp) (PDB:1Y12)	U	Intracellular trafficking, secretion, and vesicular transport	-------------------------MSHIIYLSLKGKKQGLISAGCSTPESIGNRYQAGRENEIQILSISHSVSRDQNAHHHPVSFTKPIDKSSPLLAMAIDGNELLEAVFLCYRTSQLGQLEAFYEIKLTEATIVDFSCHYPHLIDSNDQIPYETVQIDYKSISCRHLTAGTSGYSITQLSRREEGRPLLSGFSNVKPLKKPLVEETPVKPAKHHARYRCVDDDGNLLTECKYRVCLPDGQIKEGKTDKQGYTQWHLTDDKKKLEFHILKD-----
69	GC_00000004	ALL_SPLITS	X_griffinae_ID10	2932	6	59	14	0	0.724852	0.700172	0.712298			COG3157	Type VI protein secretion system component Hcp (secreted cytotoxin) (Hcp) (PDB:1Y12)	U	Intracellular trafficking, secretion, and vesicular transport	-------------------------MSHIIYLSLKGKKQGLISAGCSTPESIGNRYQAGREDEIQILNISHSVSRDQNAHHHPVSFSKPIDKSSPLLAMAIDGNELLEAVFLCYRTSQLGQLEAFYEIKLTGATIVDFTCHYPHSIDSNDQIPYETVQIDYKSISCRHLTAGTSGYSITQLSGREEGKPLLSGFSNVKPLKNPLVTETPVKPAKHHARYRCVDDDSNLLTERKYRVYLPNGQIKEGKTDKQGYTQWHLTDDKKKLEFHILKD-----
70	GC_00000004	ALL_SPLITS	X_griffinae_ID10	399	6	59	14	0	0.724852	0.700172	0.712298			COG3157	Type VI protein secretion system component Hcp (secreted cytotoxin) (Hcp) (PDB:1Y12)	U	Intracellular trafficking, secretion, and vesicular transport	-------------------------MSHVIYLSLKGKKQGLISAGCSTPESIGNRYQIGREDEIQVLSVIHSVSRNQSAHHHPVSFTKLIDKSSPLLAMAIDGNELLEARFMHYRTSPMGQLELFYEIKLTGATIVDLAYNYPHSIDDNGVIPHEVVMFDYKSISCQHIAAGTSGYSITQLAGREEGKPLLSEFSDIKPLKKPLVEETPIKPAKHHARYRCVDDDGNLLTERKYRVCLPDGQVKEGKTDKQGYTQWHLTDDKKNLSFHILKD-----
71	GC_00000004	ALL_SPLITS	X_griffinae_ID10	164	6	59	14	0	0.724852	0.700172	0.712298			COG3157	Type VI protein secretion system component Hcp (secreted cytotoxin) (Hcp) (PDB:1Y12)	U	Intracellular trafficking, secretion, and vesicular transport	-------------------------MANLIYATIKGKKQGLISAGCSTFDSIGNKYQTGHENEILIISFEHEITRMSNVNHRPVSFIKPIDKSSPLLGVAISENEELEIEFFFYRTSMNGGNELYYSVKLIKAFIERMNVNYPHSINHDNHQPEEMVSINYASITWQHHTAGTSGYTF--------------------------------------------------WEDRIY-------------------------------------------
72	GC_00000004	ALL_SPLITS	X_griffinae_ID10	2890	6	59	14	0	0.724852	0.700172	0.712298			COG3157	Type VI protein secretion system component Hcp (secreted cytotoxin) (Hcp) (PDB:1Y12)	U	Intracellular trafficking, secretion, and vesicular transport	-------------------------MANVIYLEINGDNQGLISQGCSTIDSICNKYQKGHENEILVYEFSSDMSRDQNVNYQPIDIRKPIDKSSPLLSQALTKNEKLTCIFHFYRTSMQGGLELYYKVKLTGATLVRLNCFYPNSVTHNDVQPQESVSIKYESITWEHVMAGTSAYSI--------------------------------------------------WEDRVY-------------------------------------------
73	GC_00000004	ALL_SPLITS	X_griffinae_ID10	3582	6	59	14	0	0.724852	0.700172	0.712298			COG3157	Type VI protein secretion system component Hcp (secreted cytotoxin) (Hcp) (PDB:1Y12)	U	Intracellular trafficking, secretion, and vesicular transport	-------------------------MANIIYMTLNGKKQGLISAGCSTYDSIGNKYQEENKDKILVYSIDHDISREQNVNHQPIIITKPIDKSSPLLGVSISNNEHLDCLLDIYRNSSAGGLEKFYSIKLTNATIKNISSHYPNSLSHNDMQPYESITISYDSITWTHHIAGTSGYSI--------------------------------------------------REENVF-------------------------------------------
74	GC_00000004	ALL_SPLITS	X_griffinae_ID10	3253	6	59	14	0	0.724852	0.700172	0.712298			COG3157	Type VI protein secretion system component Hcp (secreted cytotoxin) (Hcp) (PDB:1Y12)	U	Intracellular trafficking, secretion, and vesicular transport	-------------------------MANIIYMTLNGKKQGLISAGCSTYDSIGNKYQEENKDKILVYSVDHDISREHNVNHQPIIITKPIDKSSPLLGVSISNNEHLDCLLDIYRNSSAGGLEKFYSIKLTNATIKNISSHYPNSLSHNDMQPYESITISYDSITWTHHIAGTSGYSI--------------------------------------------------REDNVF-------------------------------------------
75	GC_00000004	ALL_SPLITS	X_griffinae_ID10	199	6	59	14	0	0.724852	0.700172	0.712298			COG3157	Type VI protein secretion system component Hcp (secreted cytotoxin) (Hcp) (PDB:1Y12)	U	Intracellular trafficking, secretion, and vesicular transport	-------------------------------------------------------------------------------------------------------------MFNMYRTDSNGGLSLYFSIKVTGATICNIDIICPNSSTHNDAQPLESVSFKYKSIAWQHHLTGTSGYSI--------------------------------------------------WDDRVY-------------------------------------------
129	GC_00000008	ALL_SPLITS	X_griffiniae_97	1441	6	43	17	0	0.900379	0.742937	0.814116			COG0358	DNA primase (bacterial type) (DnaG) (PDB:3B39) (PUBMED:28128549)	L	Replication, recombination and repair	MARIPEAELQHLKSAVSLVAIIEQQGRQLFKRGKDMTVLCPFHEEKTPSMVITPSKNLYHCFGCDAGGSVLDWVMKTENLSLRHAVERLRAVLGVNPSVEPLVQPAELVSDTFGQ----------------QGLLSRVIGSYHHTLLNAPEAQAYLSKRRLHHPELISQFKLGFANR-----TLGYRLPEKKI-KAGAEIRARLQAVGVMRESGH-EHFSGSLVVPVIGLD--------GQIQEIYGRKITDRLR--TGTPLHLYLPGAHKGVWNAAALGASKTLILCESLIDAMSFWVAGQRHVTAAYGVHGVTADHWQVFEQHGIKQVLIAFDNDTAGNDAAVKLAAALVAKGITPLRVVFPPGMDANSYLCQVAEPETAFALLLESAVPM-QEAAD…
130	GC_00000008	ALL_SPLITS	X_griffiniae_97	1447	6	43	17	0	0.900379	0.742937	0.814116			COG0358	DNA primase (bacterial type) (DnaG) (PDB:3B39) (PUBMED:28128549)	L	Replication, recombination and repair	MARIPEAELQHLKSAVSLVAIIEQQGRQLFKRGKDMTVLCPFHEEKTPSMVITPSKNLYHCFGCDAGGSVLDWVMKTENLSLRHAVERLRAVLGVNPSVEPLVQPAELVSDTFGQ----------------QGLLSRVIGSYHHTLLNAPEAQAYLSKRRLHHPELISQFKLGFANR-----TLGYRLPEKKI-KAGAEIRARLQAVGVMRESGH-EHFSGSLVVPVIGLD--------GQIQEIYGRKITDRLR--TGTPLHLYLPGAHKGVWNAAALGASKTLILCESLIDAMSFWVAGQRHVTAAYGVHGVTADHWQVFEQHGIKQVLIAFDNDTAGNDAAVKLAAALVAKGITPLRVVFPPGMDANSYLCQVAEPETAFALLLESAVPM-QEAAD…
131	GC_00000008	ALL_SPLITS	X_griffiniae_97	4148	6	43	17	0	0.900379	0.742937	0.814116			COG0358	DNA primase (bacterial type) (DnaG) (PDB:3B39) (PUBMED:28128549)	L	Replication, recombination and repair	MARIPEAELQHLKSAVSLVAIIEQQGRQLFKRGKDMTVLCPFHEEKTPSMVITPSKNLYHCFGCDAGGSVLDWVMKTENLSLRHAVERLRAVLGVNPSVEPLVQPAELVSDTFGQ----------------QGLLSRVIGSYHHTLLNAPEAQAYLSKRRLHHPELISQFKLGFANR-----TLGYRLPEKKI-KAGAEIRARLQAVGVMRESGH-EHFSGSLVVPVIGLD--------GQIQEIYGRKITDRLR--TGTPLHLYLPGAHKGVWNAAALGASKTLILCESLIDAMSFWVAGQRHVTAAYGVHGVTADHWQVFEQHGIKQVLIAFDNDTAGNDAAVKLAAALVAKGITPLRVVFPPGMDANSYLCQVAEPETAFALLLESAVPM-QEAAD…
132	GC_00000008	ALL_SPLITS	X_griffiniae_97	1973	6	43	17	0	0.900379	0.742937	0.814116			COG0358	DNA primase (bacterial type) (DnaG) (PDB:3B39) (PUBMED:28128549)	L	Replication, recombination and repair	MARIPEAELQHLKSAVSLVAIIEQQGRQLFKRGKDMTVLCPFHEEKTPSMVITPSKNLYHCFGCDAGGSVLDWVMKTENLSLRHAVERLRAVLGVNPSVEPLVQPAELVSDTFGQ----------------QGLLSRVIGFYHHTLLNAPEAQAYLSKRRLHHPELISQFKLGFANR-----TLGYRLPEKKI-KAGAEIRARLQAVGVMRESGH-EHFSGSLVVPVIGLD--------GQIQEIYGRKITDRLR--TGTPLHLYLPGAHKGVWNAAALGASKTLILCESLIDAMSFWVAGQRHVTAAYGVHGVTADHWQIFEQHGIKQVLIAFDNDTAGNDAAVKLAAALVAKGITPLRVVFPPGMDANSYLCQVAEPETAFALLLESAVPM-QEAAD…
133	GC_00000008	ALL_SPLITS	X_griffiniae_97	2506	6	43	17	0	0.900379	0.742937	0.814116			COG0358	DNA primase (bacterial type) (DnaG) (PDB:3B39) (PUBMED:28128549)	L	Replication, recombination and repair	MARIPEAELQHLKSAVPLVAIIEQQGRQLFKRGKDMTVLCPFHEEKTPSMVITPSKNLYHCFGCDAGGSVLDWVMRTENLSLRHAAERLKAVLGHNPAVEPLVQPEELARDAIGQ----------------QVLLSRVVDFYHHTLLNAPEAQAYLSKRRLNHPELVSQFKLGFANR-----TLAYRLPARKY-KAGAEIRRRLQAIGVLRENGR-EHLRGALVVPVMDAQ--------GQIHELYGRMISDDLR--ASVVRHLYLPGAHKGVWNAAALGASKSLILCESLIDAMSFWVAGQRHVTAAYGVHGVTADHWQVFEQHGTKQVLIAFDNDTAGNDAAVKLAAELVVKGITPLRVVFPPGRDANDYLCQVAEPETAFALLLESAVPL-QDAAD…
134	GC_00000008	ALL_SPLITS	X_griffiniae_97	304	6	43	17	0	0.900379	0.742937	0.814116			COG0358	DNA primase (bacterial type) (DnaG) (PDB:3B39) (PUBMED:28128549)	L	Replication, recombination and repair	MARIPEAELQHLKSAVPLVAIIEQQGRQLFKRGKDMTVLCPFHEEKTPSMVITPSKNLYHCFGCDAGGSVLDWVMRTENLSLRHAAERLKAVLGHNPAVEPLVQPEELARDAIGQ----------------QVLLSRVVDFYHHTLLNAPEAQAYLSKRRLNHPELVSQFKLGFANR-----TLAYRLPARKY-KAGAEIRRRLQAIGVLRENGR-EHLRGALVVPVMDAQ--------GQIHELYGRMISDDLR--ASVVRHLYLPGAHKGVWNAAALGASKSLILCESLIDAMSFWVAGQRHVTAAYGVHGVTADHWQVFEQHGTKQVLIAFDNDTAGNEAAVKLAAALVAKGITPLRVVFPPEMDANGYLCQMAEPESAFALLLESAVPL-QDAAD…
135	GC_00000008	ALL_SPLITS	X_griffiniae_97	1864	6	43	17	0	0.900379	0.742937	0.814116			COG0358	DNA primase (bacterial type) (DnaG) (PDB:3B39) (PUBMED:28128549)	L	Replication, recombination and repair	MSRIPEAELQHLKSAVSLVAIIEQQGRQLFKRGKDMTVLCPFHEEKTPSMVITPSKNLYHCFGCDAGGSVLDWVMKTEGLSLRHAVERLRAVLGHNPAVEPLIQPEELTSEAIGQ----------------QTLLSRVVAFYHHTLLNAPEAQAYLAKRRLNHPELVAHFKLGFANR-----TLAYRLPPKKV-KAGEEIRRRLRAIGVLRENGR-EHLRGSLVVPVMDAQ--------GQIHELYGRKIGGDQR--QSIIRHLYLPGAHKGVWNAAALGASKALILCESLIDAMSFWVTGHRNVTAAYGVNGVIADHWLAFEQHGIKQILIAFDNDTAGNEAAVKLAAALVAKGITPLRVVFPPEMDANGYLCQMAEPESAFALLLEGAVPM-QEAAD…
136	GC_00000008	ALL_SPLITS	X_griffiniae_97	2500	6	43	17	0	0.900379	0.742937	0.814116			COG0358	DNA primase (bacterial type) (DnaG) (PDB:3B39) (PUBMED:28128549)	L	Replication, recombination and repair	MARIPEAELQHLKSAVPLVAIIEQQGRQWFKRGKDMTVLCPFHEEKTPSMVITPAKNLYHCFGCDAGGSVLDWVMKTEGLSLRHAVERLRAVLGHNPAVEPLIQPEELTSEAIGQ----------------QTLLSRVVAFYHHTLLNAPEAQAYLSKRRLNHPELVAHFKLGFANR-----TLAYRLPPKKV-KAGEEIRRRLRAIGVLRENGR-EHLRGSLVVPVMDAQ--------GQIHELYGRKIGGDQR--QSIIRHLYLPGAHKGVWNAAALGASKSLILCESLIDAMSFWVTGHRNVTAAYGVNGVIADHWLAFEQHGIKQILIAFDNDTAGNEAAVKLAAALVAKGITPLRVVFPPERDANGYLCQMAEPESAFALLLEGAVPM-QEAAD…
137	GC_00000008	ALL_SPLITS	X_griffiniae_97	849	6	43	17	0	0.900379	0.742937	0.814116			COG0358	DNA primase (bacterial type) (DnaG) (PDB:3B39) (PUBMED:28128549)	L	Replication, recombination and repair	MARIPEAELQHLKSAVPLVAIIEQQGRQWFKRGKDMTVLCPFHEEKTPSMVITPAKNLYHCFGCDAGGSVLDWVMKTEGLSLRHAVERLRAVLGHNPAVEPLIQPEELTSEAIGQ----------------QTLLSRVVAFYHHTLLNAPEAQAYLSKRRLNHPELVAHFKLGFANR-----TLAYRLPPKKV-KAGEEIRRRLRAIGVLRENGR-EHLRGSLVVPVMDAQ--------GQIHELYGRKIGGDQR--QSIIRHLYLPGAHKGVWNAAALGASKSLILCESLIDAMSFWVTGHRNVTAAYGVNGVIADHWLAFEQHGIKQILIAFDNDTAGNEAAVKLAAALVAKGITPLRVVFPPERDANGYLCQMAEPESAFALLLEGAVPM-QEAAD…
138	GC_00000008	ALL_SPLITS	X_griffiniae_97	855	6	43	17	0	0.900379	0.742937	0.814116			COG0358	DNA primase (bacterial type) (DnaG) (PDB:3B39) (PUBMED:28128549)	L	Replication, recombination and repair	MARIPEAELQHLKSAVPLVAIIEQQGRQWFKRGKDMTVLCPFHEEKTPSMVITPAKNLYHCFGCDAGGSVLDWVMKTEGLSLRHAVERLRAVLGHNPAVEPLIQPEELTSEAIGQ----------------QTLLSRVVAFYHHTLLNAPEAQAYLSKRRLNHPELVAHFKLGFANR-----TLAYRLPPKKV-KAGEEIRRRLRAIGVLRENGR-EHLRGSLVVPVMDAQ--------GQIHELYGRKIGGDQR--QSIIRHLYLPGAHKGVWNAAALGASKSLILCESLIDAMSFWVTGHRNVTAAYGVNGVIADHWLAFEQHGIKQILIAFDNDTAGNEAAVKLAAALVAKGITPLRVVFPPERDANGYLCQMAEPESAFALLLEGAVPM-QEAAD…
139	GC_00000008	ALL_SPLITS	X_griffiniae_97	4105	6	43	17	0	0.900379	0.742937	0.814116			COG0358	DNA primase (bacterial type) (DnaG) (PDB:3B39) (PUBMED:28128549)	L	Replication, recombination and repair	MARIPEAELQHLKSAVPLVAIIEQQGRQWFKRGKDMTVLCPFHEEKTPSMVITPAKNLYHCFGCDAGGSVLDWVMKTEGLSLRHAVERLRAVLGHNPAVEPLIQPEELTSEAIGQ----------------QTLLSRVVAFYHHTLLNAPEAQAYLSKRRLNHPELVAHFKLGFANR-----TLAYRLPPKKV-KAGEEIRRRLRAIGVLRENGR-EHLRGSLVVPVMDAQ--------GQIHELYGRKIGGDQR--QSIIRHLYLPGAHKGVWNAAALGASKSLILCESLIDAMSFWVTGHRNVTAAYGVNGVIADHWLAFEQHGIKQILIAFDNDTAGNEAAVKLAAALVAKGITPLRVVFPPERDANGYLCQMAEPESAFALLLEGAVPM-QEAAD…
140	GC_00000008	ALL_SPLITS	X_griffiniae_97	4104	6	43	17	0	0.900379	0.742937	0.814116			COG0358	DNA primase (bacterial type) (DnaG) (PDB:3B39) (PUBMED:28128549)	L	Replication, recombination and repair	----------------------------------------------------------MRC--------------------------------------------------------------------------------------------------------------------------------------------------------------------------------------------------------------------------------------------------------------------------------------------------------------------------------------------------…
141	GC_00000008	ALL_SPLITS	X_griffiniae_HGB2511	253	6	43	17	0	0.900379	0.742937	0.814116			COG0358	DNA primase (bacterial type) (DnaG) (PDB:3B39) (PUBMED:28128549)	L	Replication, recombination and repair	MARIPEAELQHLKSAVSLVAVIEQQGRQLFKRGKDMTVLCPFHEEKTPSMVITPSKNLYHCFGCDAGGSVLDWVMKTENLSLRHAVERLRAVLGVNPSVEPLVQPAELVSDTFGQ----------------QGLLSRVIGFYHHTLLNAPEAQAYLSKRRLHHPELISQFKLGFANR-----TLGYRLPEKKI-KAGAEIRARLQAVGVMRESGH-EHFSGSLVVPVIGLD--------GQIQEIYGRKITDRLR--TGTPLHLYLPGAHKGVWNAAALGASKTLILCESLIDAMSFWVAGQRHVTAAYGVHGVTADHWQIFEQHGIKQVLIAFDNDTAGNDAAVKLAAALVAKGITPLRVVFPPGMDANSYLCQVAEPETAFALLLESAVPM-QEAAD…
142	GC_00000008	ALL_SPLITS	X_griffiniae_HGB2511	850	6	43	17	0	0.900379	0.742937	0.814116			COG0358	DNA primase (bacterial type) (DnaG) (PDB:3B39) (PUBMED:28128549)	L	Replication, recombination and repair	MARIPEAELQHLKAAASLVAVIEQQGRQLFKRGKDMTVLCPFHQEKTPSMVITPAKNLYHCFGCDAGGSVLDWVMKTEGLSLRHAVERLRAVLGHNPAVEPLVQPEELASDAIGQ----------------QGLLSRVVAFYHHTLLNAPEAQAYLAKRRLNHPELVAHFKLGFANR-----TLGYRLPPKKV-KAGEEIRRRLQAIGMLRENGR-EHLRGSLVVPVIGAE--------GQVHGLYGRKIGDDQR--QSIIRHLYLPGAHKGVWNEAALGASRTLILCESLIDALSFWVTGHRNVTAAYGVNGVTADHWQAFEQHDIKQVLIAFDNDTAGNDAAVKLAAELVAKGITPLRVVFPPERDANGYLCQMAEPE-------------------…
143	GC_00000008	ALL_SPLITS	X_griffiniae_HGB2511	857	6	43	17	0	0.900379	0.742937	0.814116			COG0358	DNA primase (bacterial type) (DnaG) (PDB:3B39) (PUBMED:28128549)	L	Replication, recombination and repair	MARIPEAELQHLKAAASLVAVIEQQGRQLFKRGKDMTVLCPFHQEKTPSMVITPAKNLYHCFGCDAGGSVLDWVMKTEGLSLRHAVERLRAVLGHNPAVEPLVQPEELASDAIGQ----------------QGLLSRVVAFYHHTLLNAPEAQAYLAKRRLNHPELVAHFKLGFANR-----TLGYRLPPKKV-KAGEEIRRRLQAIGMLRENGR-EHLRGSLVVPVIGAE--------GQVHGLYGRKIGDDQR--QSIIRHLYLPGAHKGVWNEAALGASRTLILCESLIDALSFWVTGHRNVTAAYGVNGVTADHWQAFEQHDIKQVLIAFDNDTAGNDAAVKLAAELVAKGITPLRVVFPPERDANGYLCQMAEPE-------------------…
144	GC_00000008	ALL_SPLITS	X_griffiniae_HGB2511	840	6	43	17	0	0.900379	0.742937	0.814116			COG0358	DNA primase (bacterial type) (DnaG) (PDB:3B39) (PUBMED:28128549)	L	Replication, recombination and repair	MARIPEAGLQHLKSAVSLVAIIEQQERQLFKRGKDMTALCPFHEEKTPSMVITPSKNLYHCFGCDAGGSVLDWVMKTA---------------------------------------------------------------------------------------------------------------------------------------------------------------------------------------------------------------------------------------------------------------------------------------------------------------------------------…
145	GC_00000008	ALL_SPLITS	X_griffiniae_Kalro	452	6	43	17	0	0.900379	0.742937	0.814116			COG0358	DNA primase (bacterial type) (DnaG) (PDB:3B39) (PUBMED:28128549)	L	Replication, recombination and repair	MARIPEAELQHLKSAVSLVAIIEQQGRQLFKRGKDMTVLCPFHEEKTPSMVITPSKNLYHCFGCDAGGSVLDWVMKTENLSLRHAVERLRAVLGVNPSVEPLVQPAELVSDTFGQ----------------QGLLSRVIGSYHHTLLNAPEAQAYLSKRRLHHPELISQFKLGFANR-----TLGYRLPEKKI-KAGAEIRARLQAVGVMRESGH-EHFSGSLVVPVIGLD--------GQIQEIYGRKITDRLR--TGTPLHLYLPGAHKGVWNAAALGASKTLILCESLIDAMSFWVAGQRHVTAAYGVHGVTADHWQVFEQHGIKQVLIAFDNDTAGNDAAVKLAAALVAKGITPLRVVFPPGMDANSYLCQVAEPETAFALLLESAVPM-QEAAD…
146	GC_00000008	ALL_SPLITS	X_griffiniae_Kalro	458	6	43	17	0	0.900379	0.742937	0.814116			COG0358	DNA primase (bacterial type) (DnaG) (PDB:3B39) (PUBMED:28128549)	L	Replication, recombination and repair	MARIPEAELQHLKSAVSLVAIIEQQGRQLFKRGKDMTVLCPFHEEKTPSMVITPSKNLYHCFGCDAGGSVLDWVMKTENLSLRHAVERLRAVLGVNPSVEPLVQPAELVSDTFGQ----------------QGLLSRVIGSYHHTLLNAPEAQAYLSKRRLHHPELISQFKLGFANR-----TLGYRLPEKKI-KAGAEIRARLQAVGVMRESGH-EHFSGSLVVPVIGLD--------GQIQEIYGRKITDRLR--TGTPLHLYLPGAHKGVWNAAALGASKTLILCESLIDAMSFWVAGQRHVTAAYGVHGVTADHWQVFEQHGIKQVLIAFDNDTAGNDAAVKLAAALVAKGITPLRVVFPPGMDANSYLCQVAEPETAFALLLESAVPM-QEAAD…
147	GC_00000008	ALL_SPLITS	X_griffiniae_Kalro	4043	6	43	17	0	0.900379	0.742937	0.814116			COG0358	DNA primase (bacterial type) (DnaG) (PDB:3B39) (PUBMED:28128549)	L	Replication, recombination and repair	MARIPEAELQHLKSAVSLVAIIEQQGRQLFKRGKDMTVLCPFHEEKTPSMVITPSKNLYHCFGCDAGGSVLDWVMKTENLSLRHAVERLRAVLGVNPSVEPLVQPAELVSDTFGQ----------------QGLLSRVIGFYHHTLLNAPEAQAYLSKRRLHHPELISQFKLGFANR-----TLGYRLPEKKI-KAGAEIRARLQAVGVMRESGH-EHFSGSLVVPVIGLD--------GQIQEIYGRKITDRLR--TGTPLHLYLPGAHKGVWNAAALGASKTLILCESLIDAMSFWVAGQRHVTAAYGVHGVTADHWQIFEQHGIKQVLIAFDNDTAGNDAAVKLAAALVAKGITPLRVVFPPGMDANSYLCQVAEPETAFALLLESAVPM-QEAAD…
148	GC_00000008	ALL_SPLITS	X_griffiniae_Kalro	3505	6	43	17	0	0.900379	0.742937	0.814116			COG0358	DNA primase (bacterial type) (DnaG) (PDB:3B39) (PUBMED:28128549)	L	Replication, recombination and repair	MARIPEAELQHLKSAVPLVAIIEQQGRQLFKRGKDMTVLCPFHEEKTPSMVITPSKNLYHCFGCDAGGSVLDWVMRTENLSLRHAAERLKAVLGHNPAVEPLVQPEELARDAIGQ----------------QVLLSRVVDFYHHTLLNAPEAQAYLSKRRLNHPELVSQFKLGFANR-----TLAYRLPARKY-KAGAEIRRRLQAIGVLRENGR-EHLRGALVVPVMDAQ--------GQIHELYGRMISDDLR--ASVVRHLYLPGAHKGVWNAAALGASKSLILCESLIDAMSFWVAGQRHVTAAYGVHGVTADHWQVFEQHGTKQVLIAFDNDTAGNDAAVKLAAELVVKGITPLRVVFPPGRDANDYLCQVAEPETAFALLLESAVPL-QDAAD…
149	GC_00000008	ALL_SPLITS	X_griffiniae_Kalro	3511	6	43	17	0	0.900379	0.742937	0.814116			COG0358	DNA primase (bacterial type) (DnaG) (PDB:3B39) (PUBMED:28128549)	L	Replication, recombination and repair	MARIPEAELQHLKSAVPLVAIIEQQGRQLFKRGKDMTVLCPFHEEKTPSMVITPSKNLYHCFGCDAGGSVLDWVMRTENLSLRHAAERLKAVLGHNPAVEPLVQPEELARDAIGQ----------------QVLLSRVVDFYHHTLLNAPEAQAYLSKRRLNHPELVSQFKLGFANR-----TLAYRLPARKY-KAGAEIRRRLQAIGVLRENGR-EHLRGALVVPVMDAQ--------GQIHELYGRMISDDLR--ASVVRHLYLPGAHKGVWNAAALGASKSLILCESLIDAMSFWVAGQRHVTAAYGVHGVTADHWQVFEQHGTKQVLIAFDNDTAGNDAAVKLAAELVVKGITPLRVVFPPGRDANDYLCQVAEPETAFALLLESAVPL-QDAAD…
150	GC_00000008	ALL_SPLITS	X_griffiniae_Kalro	1598	6	43	17	0	0.900379	0.742937	0.814116			COG0358	DNA primase (bacterial type) (DnaG) (PDB:3B39) (PUBMED:28128549)	L	Replication, recombination and repair	MARIPEAELQHLKSAVPLVAIIEQQGRQLFKRGKDMTVLCPFHEEKTPSMVITPSKNLYHCFGCDAGGSVLDWVMRTENLSLRHAAERLKAVLGHNPAVEPLVQPEELARDAIGQ----------------QVLLSRVVDFYHHTLLNAPEAQAYLSKRRLNHPELVSQFKLGFANR-----TLAYRLPARKY-KAGAEIRRRLQAIGVLRENGR-EHLRGALVVPVMDAQ--------GQIHELYGRMISDDLR--ASVVRHLYLPGAHKGVWNAAALGASKSLILCESLIDAMSFWVAGQRHVTAAYGVHGVTADHWQVFEQHGTKQVLIAFDNDTAGNEAAVKLAAALVAKGITPLRVVFPPEMDANGYLCQMAEPESAFALLLESAVPL-QDAAD…
151	GC_00000008	ALL_SPLITS	X_griffiniae_Kalro	31	6	43	17	0	0.900379	0.742937	0.814116			COG0358	DNA primase (bacterial type) (DnaG) (PDB:3B39) (PUBMED:28128549)	L	Replication, recombination and repair	MSRIPEAELQHLKSAVSLVAIIEQQGRQLFKRGKDMTVLCPFHEEKTPSMVITPSKNLYHCFGCDAGGSVLDWVMKTEGLSLRHAVERLRAVLGHNPAVEPLIQPEELTSEAIGQ----------------QTLLSRVVAFYHHTLLNAPEAQAYLAKRRLNHPELVAHFKLGFANR-----TLAYRLPPKKV-KAGEEIRRRLRAIGVLRENGR-EHLRGSLVVPVMDAQ--------GQIHELYGRKIGGDQR--QSIIRHLYLPGAHKGVWNAAALGASKALILCESLIDAMSFWVTGHRNVTAAYGVNGVIADHWLAFEQHGIKQILIAFDNDTAGNEAAVKLAAALVAKGITPLRVVFPPEMDANGYLCQMAEPESAFALLLEGAVPM-QEAAD…
152	GC_00000008	ALL_SPLITS	X_griffiniae_Kalro	36	6	43	17	0	0.900379	0.742937	0.814116			COG0358	DNA primase (bacterial type) (DnaG) (PDB:3B39) (PUBMED:28128549)	L	Replication, recombination and repair	MSRIPEAELQHLKSAVSLVAIIEQQGRQLFKRGKDMTVLCPFHEEKTPSMVITPSKNLYHCFGCDAGGSVLDWVMKTEGLSLRHAVERLRAVLGHNPAVEPLIQPEELTSEAIGQ----------------QTLLSRVVAFYHHTLLNAPEAQAYLAKRRLNHPELVAHFKLGFANR-----TLAYRLPPKKV-KAGEEIRRRLRAIGVLRENGR-EHLRGSLVVPVMDAQ--------GQIHELYGRKIGGDQR--QSIIRHLYLPGAHKGVWNAAALGASKALILCESLIDAMSFWVTGHRNVTAAYGVNGVIADHWLAFEQHGIKQILIAFDNDTAGNEAAVKLAAALVAKGITPLRVVFPPEMDANGYLCQMAEPESAFALLLEGAVPM-QEAAD…
153	GC_00000008	ALL_SPLITS	X_griffiniae_Kalro	1047	6	43	17	0	0.900379	0.742937	0.814116			COG0358	DNA primase (bacterial type) (DnaG) (PDB:3B39) (PUBMED:28128549)	L	Replication, recombination and repair	MARIPEAELQHLKSAVPLVAIIEQQGRQWFKRGKDMTVLCPFHEEKTPSMVITPAKNLYHCFGCDAGGSVLDWVMKTEGLSLRHAVERLRAVLGHNPAVEPLIQPEELTSEAIGQ----------------QTLLSRVVAFYHHTLLNAPEAQAYLSKRRLNHPELVAHFKLGFANR-----TLAYRLPPKKV-KAGEEIRRRLRAIGVLRENGR-EHLRGSLVVPVMDAQ--------GQIHELYGRKIGGDQR--QSIIRHLYLPGAHKGVWNAAALGASKSLILCESLIDAMSFWVTGHRNVTAAYGVNGVIADHWLAFEQHGIKQILIAFDNDTAGNEAAVKLAAALVAKGITPLRVVFPPERDANGYLCQMAEPESAFALLLEGAVPM-QEAAD…
154	GC_00000008	ALL_SPLITS	X_griffiniae_Kalro	1053	6	43	17	0	0.900379	0.742937	0.814116			COG0358	DNA primase (bacterial type) (DnaG) (PDB:3B39) (PUBMED:28128549)	L	Replication, recombination and repair	MARIPEAELQHLKSAVPLVAIIEQQGRQWFKRGKDMTVLCPFHEEKTPSMVITPAKNLYHCFGCDAGGSVLDWVMKTEGLSLRHAVERLRAVLGHNPAVEPLIQPEELTSEAIGQ----------------QTLLSRVVAFYHHTLLNAPEAQAYLSKRRLNHPELVAHFKLGFANR-----TLAYRLPPKKV-KAGEEIRRRLRAIGVLRENGR-EHLRGSLVVPVMDAQ--------GQIHELYGRKIGGDQR--QSIIRHLYLPGAHKGVWNAAALGASKSLILCESLIDAMSFWVTGHRNVTAAYGVNGVIADHWLAFEQHGIKQILIAFDNDTAGNEAAVKLAAALVAKGITPLRVVFPPERDANGYLCQMAEPESAFALLLEGAVPM-QEAAD…
155	GC_00000008	ALL_SPLITS	X_griffiniae_Kalro	3517	6	43	17	0	0.900379	0.742937	0.814116			COG0358	DNA primase (bacterial type) (DnaG) (PDB:3B39) (PUBMED:28128549)	L	Replication, recombination and repair	MARIPEAELQHLKSAVPLVAIIEQQGRQWFKRGKDMTVLCPFHEEKTPSMVITPAKNLYHCFGCDAGGSVLDWVMKTEGLSLRHAVERLRAVLGHNPAVEPLIQPEELTSEAIGQ----------------QTLLSRVVAFYHHTLLNAPEAQAYLSKRRLNHPELVAHFKLGFANR-----TLAYRLPPKKV-KAGEEIRRRLRAIGVLRENGR-EHLRGSLVVPVMDAQ--------GQIHELYGRKIGGDQR--QSIIRHLYLPGAHKGVWNAAALGASKSLILCESLIDAMSFWVTGHRNVTAAYGVNGVIADHWLAFEQHGIKQILIAFDNDTAGNEAAVKLAAALVAKGITPLRVVFPPERDANGYLCQMAEPESAFALLLEGAVPM-QEAAD…
156	GC_00000008	ALL_SPLITS	X_griffiniae_Kalro	8	6	43	17	0	0.900379	0.742937	0.814116			COG0358	DNA primase (bacterial type) (DnaG) (PDB:3B39) (PUBMED:28128549)	L	Replication, recombination and repair	--------------------------------------------------------------------------MKTEGLSLRHAVERLRAVLGHNPAVEPLIQPEELTSEAIGQ----------------QTLLSRVVAFYHHTLLNAPEAQAYLSKRRLNHPELVAHFKLGFANR-----TLAYRLPPKKV-KAGEEIRRRLRAIGVLRENGR-EHLRGSLVVPVMDAQ--------GQIHELYGRKIGGDQR--QSIIRHLYLPGAHKGVWNAAALGASKSLILCESLIDAMSFWVTGHRNVTAAYGVNGVIADHWLAFEQHGIKQILIAFDNDTAGNEAAVKLAAALVAKGITPLRVVFPPERDANGYLCQMAEPESAFALLLEGAVPM-QEAAD…
157	GC_00000008	ALL_SPLITS	X_griffiniae_Kalro	6	6	43	17	0	0.900379	0.742937	0.814116			COG0358	DNA primase (bacterial type) (DnaG) (PDB:3B39) (PUBMED:28128549)	L	Replication, recombination and repair	------------------------------------------------------------------------------------------------------------------------------------------------------------------------------------------------------------------------------------------------------------------------------------------------------------------------------------------------------------------------MVFPPGMDANSYLCQVAEPETAFALLLESAVPT-QEAAD…
158	GC_00000008	ALL_SPLITS	X_griffiniae_Kalro	4143	6	43	17	0	0.900379	0.742937	0.814116			COG0358	DNA primase (bacterial type) (DnaG) (PDB:3B39) (PUBMED:28128549)	L	Replication, recombination and repair	MARIPEAELQHLKSAVPLVAIIEQQGRQWFKRGKDMTVLCPFHEEKTPSMVITPAKNLYHCFGCDAGGSVLDWVMKTEGLSLRHAVERLRAVLGHNPAVEPLIQPEELTSEAIGQ----------------QTLLSRVVAFYHHTLLNAPEAQAYLSKRRLNHPELVAHFKLGFANR-----TLAYRLPPKKV-KAGEEIRRRLRAIGVLRENGR-EHLRGSLVVPVMDAQ--------GQIHELYGRKIGGDQR--QSIIRHLYLPGAHKGVWNAAALGASKSLILCESLIDAMSFWVTGHRNVTAAYGVNGVIADHWLAFEQHGIKQILIAFDNDTAGNEAAVKLAAALVAKGITPLRVVFPPERDANGYLCQMAEPESAFALLLEGAVPM-QEAAD…
159	GC_00000008	ALL_SPLITS	X_griffiniae_Kalro	4145	6	43	17	0	0.900379	0.742937	0.814116			COG0358	DNA primase (bacterial type) (DnaG) (PDB:3B39) (PUBMED:28128549)	L	Replication, recombination and repair	---------------------------------------------------------------------------------------------------------------------------------------------------------------------------------------------------------------------------------------------------------------------------------------------------------------------------------------------------------------------------------------------------------------…
160	GC_00000008	ALL_SPLITS	X_griffiniae_Kalro	5	6	43	17	0	0.900379	0.742937	0.814116			COG0358	DNA primase (bacterial type) (DnaG) (PDB:3B39) (PUBMED:28128549)	L	Replication, recombination and repair	MARIPEAELQHLKSAVSLVAIIEQQGRQLFKRGKDMTGLCPFHEEKTPSMAITPSKNLYHRFGCDAGGS----------------------------------------SAGLGD--------------------------------------------------------------------------------------------------------------------------------------------------------------------------------------------------------------------------------------------------------------------------------------------…
161	GC_00000008	ALL_SPLITS	X_griffiniae_Kalro	4144	6	43	17	0	0.900379	0.742937	0.814116			COG0358	DNA primase (bacterial type) (DnaG) (PDB:3B39) (PUBMED:28128549)	L	Replication, recombination and repair	---------------------------------------------------------------------------------------------------------------------------------------------------------------------------------------------------------------------------------------------------------------------------------------------------------------------------------------------------------------------------------------------------------------…
162	GC_00000008	ALL_SPLITS	X_griffiniae_VH1	2686	6	43	17	0	0.900379	0.742937	0.814116			COG0358	DNA primase (bacterial type) (DnaG) (PDB:3B39) (PUBMED:28128549)	L	Replication, recombination and repair	MARIPEAELQHLKSAVSLVAIIEQQGRQLFKRGKDMTVLCPFHEEKTPSMVITPSKNLYHCFGCDAGGSVLDWVMKTENLSLRHAVERLRAVLGVNPSVEPLVQPAELVSDTFGQ----------------QGLLSRVIGSYHHTLLNAPEAQAYLSKRRLHHPELISQFKLGFANR-----TLGYRLPEKKI-KAGAEIRARLQAVGVMRESGH-EHFSGSLVVPVIGLD--------GQIQEIYGRKITDRLR--TGTPLHLYLPGAHKGVWNAAALGASKTLILCESLIDAMSFWVAGQRHVTAAYGVHGVTADHWQVFEQHGIKQVLIAFDNDTAGNDAAVKLAAALVAKGITPLRVVFPPGMDANSYLCQVAEPETAFALLLESAVPM-QEAAD…
163	GC_00000008	ALL_SPLITS	X_griffiniae_XN45	2030	6	43	17	0	0.900379	0.742937	0.814116			COG0358	DNA primase (bacterial type) (DnaG) (PDB:3B39) (PUBMED:28128549)	L	Replication, recombination and repair	MARIPEAELQHLKSAVSLVAIIEQQGRQLFKRGKDMTVLCPFHEEKTPSMVITPSKNLYHCFGCDAGGSVLDWVMKTENLSLRHAVERLRAVLGVNPSVEPLVQPAELVSDTFGQ----------------QGLLSRVIGSYHHTLLNAPEAQAYLSKRRLHHPELISQFKLGFANR-----TLGYRLPEKKI-KAGAEIRARLQAVGVMRESGH-EHFSGSLVVPVIGLD--------GQIQEIYGRKITDRLR--TGTPLHLYLPGAHKGVWNAAALGASKTLILCESLIDAMSFWVAGQRHVTAAYGVHGVTADHWQVFEQHGIKQVLIAFDNDTAGNDAAVKLAAALVAKGITPLRVVFPPGMDANSYLCQVAEPETAFALLLESAVPM-QEAAD…
121	GC_00000008	ALL_SPLITS	X_griffinae_ID10	742	6	43	17	0	0.900379	0.742937	0.814116			COG0358	DNA primase (bacterial type) (DnaG) (PDB:3B39) (PUBMED:28128549)	L	Replication, recombination and repair	MARIPDAELQHLKAAVSLVAVIEQQGRQLFKRGKDMVVLCPFHEEKTPSMVITPSKNLYHCFGCSAGGSVLDWVMKTEGLSLRHAVERLRAVLGVNPSVEPLVQPAELVSDAIGQ----------------QGLLWRVIGFYHHTLLNAPEAQAYLAKRRLNHPELVTQFKLGFANR-----TLAYRLPGSKYTKDGADVRQRLQAAGVMRKSGH-EHFVGSLVVPVISPE--------GQIQEVYGRKITDRLR--PGTPLHLYLPGAHGGVWNETALGTSKTLILCESLIDAMSFWVTGQRNVTAAYGVNGVTADHWRAFEHYGIKQVLIAFDNDSAGNEAAVKLASALVAKGITPLRVVFPPGRDANGYLCQMAEPESAFALLLESAVPM-QEAAD…
122	GC_00000008	ALL_SPLITS	X_griffinae_ID10	2585	6	43	17	0	0.900379	0.742937	0.814116			COG0358	DNA primase (bacterial type) (DnaG) (PDB:3B39) (PUBMED:28128549)	L	Replication, recombination and repair	MARIPDAELQHLKAAVSLVAVIEQQGRQLFKRGKDMVVLCPFHEEKTPSMVITPSKNLYHCFGCSAGGSVLDWVMKTEGLSLRHAVERLRAVLGVNPSVEPLVQPAELVSDAIGQ----------------QGLLWRVIGFYHHTLLNAPEAQAYLAKRRLNHPELVTQFKLGFANR-----TLAYRLPGSKYTKDGADVRQRLQAAGVMRKSGH-EHFVGSLVVPVISPE--------GQIQEVYGRKITDRLR--PGTPLHLYLPGAHGGVWNETALGTSKTLILCESLIDAMSFWVTGQRNVTAAYGVNGVTADHWRAFEHYGIKQVLIAFDNDSAGNEAAVKLASALVAKGITPLRVVFPPGRDANGYLCQMAEPESAFALLLESAVPM-QEAAD…
123	GC_00000008	ALL_SPLITS	X_griffinae_ID10	3226	6	43	17	0	0.900379	0.742937	0.814116			COG0358	DNA primase (bacterial type) (DnaG) (PDB:3B39) (PUBMED:28128549)	L	Replication, recombination and repair	MARIPDAELQHLKAAVSLVAVIEQQGRQLFKRGKDMVVLCPFHEEKTPSMVITPSKNLYHCFGCSAGGSVLDWVMKTEGLSLRHAVERLRAVLGVNPSVEPLVQPAELVSDAIGQ----------------QGLLWRVIGFYHHTLLNAPEAQAYLAKRRLNHPELVTQFKLGFANR-----TLAYRLPGSKYTKDGADVRQRLQAAGVMRKSGH-EHFVGSLVVPVISPE--------GQIQEVYGRKITDRLR--PGTPLHLYLPGAHGGVWNETALGTSKTLILCESLIDAMSFWVTGQRNVTAAYGVNGVTADHWRAFEHYGIKQVLIAFDNDSAGNEAAVKLASALVAKGITPLRVVFPPGRDANGYLCQMAEPESAFALLLESAVPM-QEAAD…
124	GC_00000008	ALL_SPLITS	X_griffinae_ID10	4079	6	43	17	0	0.900379	0.742937	0.814116			COG0358	DNA primase (bacterial type) (DnaG) (PDB:3B39) (PUBMED:28128549)	L	Replication, recombination and repair	MARIPDAELQHLKAAVSLVAVIEQQGRQLFKRGKDMVVLCPFHEEKTPSMVITPSKNLYHCFGCSAGGSVLDWVMKTEGLSLRHAVERLRAVLGVNPSVEPLVQPAELVSDAIGQ----------------QGLLWRVIGFYHHTLLNAPEAQAYLAKRRLNHPELVTQFKLGFANR-----TLAYRLPGSKYTKDGADVRQRLQAAGVMRKSGH-EHFVGSLVVPVISPE--------GQIQEVYGRKITDRLR--PGTPLHLYLPGAHGGVWNETALGTSKTLILCESLIDAMSFWVTGQRNVTAAYGVNGVTADHWRAFEHYGIKQVLIAFDNDSAGNEAAVKLASALVAKGITPLRVVFPPGRDANGYLCQMAEPESAFALLLESAVPM-QEAAD…
125	GC_00000008	ALL_SPLITS	X_griffinae_ID10	4085	6	43	17	0	0.900379	0.742937	0.814116			COG0358	DNA primase (bacterial type) (DnaG) (PDB:3B39) (PUBMED:28128549)	L	Replication, recombination and repair	MARIPDAELQHLKAAVSLVAVIEQQGRQLFKRGKDMVVLCPFHEEKTPSMVITPSKNLYHCFGCSAGGSVLDWVMKTEGLSLRHAVERLRAVLGVNPSVEPLVQPAELVSDAIGQ----------------QGLLWRVIGFYHHTLLNAPEAQAYLAKRRLNHPELVTQFKLGFANR-----TLAYRLPGSKYTKDGADVRQRLQAAGVMRKSGH-EHFVGSLVVPVISPE--------GQIQEVYGRKITDRLR--PGTPLHLYLPGAHGGVWNETALGTSKTLILCESLIDAMSFWVTGQRNVTAAYGVNGVTADHWRAFEHYGIKQVLIAFDNDSAGNEAAVKLASALVAKGITPLRVVFPPGRDANGYLCQMAEPESAFALLLESAVPM-QEAAD…
126	GC_00000008	ALL_SPLITS	X_griffinae_ID10	1081	6	43	17	0	0.900379	0.742937	0.814116			COG0358	DNA primase (bacterial type) (DnaG) (PDB:3B39) (PUBMED:28128549)	L	Replication, recombination and repair	MTRIPDTDLARLKQTVSLLGLARKQGRTMKKRGEDYVLRCPFHHEKTPSMVISPAKNLYHCFGCGAAGSVLDWVIQTEGVTLKIAIRRLRELAGLPDMDNTVVAASSLAAQPKSQAAPLPRPKLADLDDDGQALLHQVIDFYHQNLLASPEAKAWLEKRGLHHPELVSHFKLGYAGHHGISGSAGL-LPSKDS-QEGQQLRGKLSGLGVLRTTTRQDHFRGCVVVPIIGWAESASVASRGRVLQLYGRRTQPDYKVLKDSPKHLYLSSPLAGVWNEAAMKAAAEIILCEALIDAMTFWCAGFRNVIAAFGVNGFNREHLDALQYHGVKRVLIAFDRDEAGDRGAANVAADLLEAGIEAWRVQFPPGMDANDYALKSGNAEHALGLALQQAVWLGQGTAP…
127	GC_00000008	ALL_SPLITS	X_griffinae_ID10	1087	6	43	17	0	0.900379	0.742937	0.814116			COG0358	DNA primase (bacterial type) (DnaG) (PDB:3B39) (PUBMED:28128549)	L	Replication, recombination and repair	MTRIPDTDLARLKQTVSLLGLARKQGRTMKKRGEDYVLRCPFHHEKTPSMVISPAKNLYHCFGCGAAGSVLDWVIQTEGVTLKIAIRRLRELAGLPDMDNTVVAASSLAAQPKSQAAPLPRPKLADLDDDGQALLHQVIDFYHQNLLASPEAKAWLEKRGLHHPELVSHFKLGYAGHHGISGSAGL-LPSKDS-QEGQQLRGKLSGLGVLRTTTRQDHFRGCVVVPIIGWAESASVASRGRVLQLYGRRTQPDYKVLKDSPKHLYLSSPLAGVWNEAAMKAAAEIILCEALIDAMTFWCAGFRNVIAAFGVNGFNREHLDALQYHGVKRVLIAFDRDEAGDRGAANVAADLLEAGIEAWRVQFPPGMDANDYALKSGNAEHALGLALQQAVWLGQGTAP…
128	GC_00000008	ALL_SPLITS	X_griffinae_ID10	2592	6	43	17	0	0.900379	0.742937	0.814116			COG0358	DNA primase (bacterial type) (DnaG) (PDB:3B39) (PUBMED:28128549)	L	Replication, recombination and repair	MARIPEAELQHLKAAVSLVAVIEQQGRQLFKRGKDMVVLCPFHEEKTPSMVITPSKNLYHCFGCDAGG-------------------------------------------------------------------------------------------------------------------------------------------------------------------------------------------------------------------------------------------------------------------------------------------------------------------------------------------…
169	GC_00000009	ALL_SPLITS	X_griffiniae_97	1440	6	38	15	0	0.85934	0.885119	0.872039			COG4974	Site-specific recombinase XerD (XerD) (PDB:1A0P)	L	Replication, recombination and repair	MTLSHDSSLITLRQQLEAWLDVRALQGSSPKTLETYRAQLRPFVEWCEQRAVHYAPQVSLPLLESWQRYLRSYRKPDGQLYSNNSQRERLSTLRLWFRHLLQRHHILYNPAELLVLPKEEKRLPAQVLSESETEQVLASLDTLTPMGLRNRAILEILWSSGIRRGELRNLR-LNDIDFGRGAVMVRQGKGHKDRVIPIGERALDWVDRYVADARPRLTLRDDSGHLFVTKWGKPI-SPGMLTQIAAEAIREQAQLDKPGACHLFRHSMATQMLDNGADIRHIQAMLGHEKINTTQVYTQVAIKQLKQVHSQTHPAERAPQTQPDADCHTEPPTNGSGRASGESEAKP--------TSQGTGQSDPPR
170	GC_00000009	ALL_SPLITS	X_griffiniae_97	1446	6	38	15	0	0.85934	0.885119	0.872039			COG4974	Site-specific recombinase XerD (XerD) (PDB:1A0P)	L	Replication, recombination and repair	MTLSHDSSLITLRQQLEAWLDVRALQGSSPKTLETYRAQLRPFVEWCEQRAVHYAPQVSLPLLESWQRYLRSYRKPDGQLYSNNSQRERLSTLRLWFRHLLQRHHILYNPAELLVLPKEEKRLPAQVLSESETEQVLASLDTLTPMGLRNRAILEILWSSGIRRGELRNLR-LNDIDFGRGAVMVRQGKGHKDRVIPIGERALDWVDRYVADARPRLTLRDDSGHLFVTKWGKPI-SPGMLTQIAAEAIREQAQLDKPGACHLFRHSMATQMLDNGADIRHIQAMLGHEKINTTQVYTQVAIKQLKQVHSQTHPAERAPQTQPDADCHTEPPTNGSGRASGESEAKP--------TSQGTGQSDPPR
171	GC_00000009	ALL_SPLITS	X_griffiniae_97	1972	6	38	15	0	0.85934	0.885119	0.872039			COG4974	Site-specific recombinase XerD (XerD) (PDB:1A0P)	L	Replication, recombination and repair	MTLSHDSSLITLRQQLEAWLDVRALQGSSPKTLETYRAQLRPFVEWCEQRAVHYAPQVSLPLLESWQRYLRSYRKPDGQLYSNNSQRERLSTLRLWFRHLLQRHHILYNPAELLVLPKEEKRLPAQVLSESETEQVLASLDTLTPMGLRNRAILEILWSSGIRRGELRNLR-LNDIDFGRGAVMVRQGKGHKDRVIPIGERALDWVDRYVADARPRLTLRDDSGHLFVTKWGKPI-SPGMLTQIAAEAIREQAQLDKPGACHLFRHSMATQMLDNGADIRHIQAMLGHEKINTTQVYTQVAIKQLKQVHSQTHPAERAPQTQPDADCHTEPPTNGSGRASGESEAKP--------TSQGTGQSDPPR
172	GC_00000009	ALL_SPLITS	X_griffiniae_97	4147	6	38	15	0	0.85934	0.885119	0.872039			COG4974	Site-specific recombinase XerD (XerD) (PDB:1A0P)	L	Replication, recombination and repair	MTLSHDSSLITLRQQLEAWLDVRALQGSSPKTLETYRAQLRPFVEWCEQRAVHYAPQVSLPLLESWQRYLRSYRKPDGQLYSNNSQRERLSTLRLWFRHLLQRHHILYNPAELLVLPKEEKRLPAQVLSESETEQVLASLDTLTPMGLRNRAILEILWSSGIRRGELRNLR-LNDIDFGRGAVMVRQGKGHKDRVIPIGERALDWVDRYVADARPRLTLRDDSGHLFVTKWGKPI-SPGMLTQIAAEAIREQAQLDKPGACHLFRHSMATQMLDNGADIRHIQAMLGHEKINTTQVYTQVAIKQLKQVHSQTHPAERAPQTQPDADCHTEPPTNGSGRASGESEAKP--------TSQGTGQSDPPR
173	GC_00000009	ALL_SPLITS	X_griffiniae_97	2501	6	38	15	0	0.85934	0.885119	0.872039			COG4974	Site-specific recombinase XerD (XerD) (PDB:1A0P)	L	Replication, recombination and repair	MITSHDNPLITLRQQLEAWFDTLRAQGRADRTRETYRSYLLPFIDWCEQRSVRYPAQVTLVLLESWQRYLRAYRKADGQPYGNNGQRERLIALRLWFRWLLQRHHILYNPAEQMVLPKEEKRLPAQILSERETTQVLESLDDQSVLGFRNRVMLEILWSSGIRRMELRQLQ-RGDIDFERGAVVVNQGKGNKDRVVPIGERALGWLQRYLANVRPQLAAHYDSGYLFISQKGRPL-SLGHLTQIAGKAIRQQAHLDKPGACHLFRHSMATQMLDNGADIRHIQAMLGHEKLNTTEIYTRVAIGHLKKVHKQTHPAERDTPT---------APESRADHANGKRGAEP--------KPQRTGQPGRPR
174	GC_00000009	ALL_SPLITS	X_griffiniae_97	2507	6	38	15	0	0.85934	0.885119	0.872039			COG4974	Site-specific recombinase XerD (XerD) (PDB:1A0P)	L	Replication, recombination and repair	MITSHDNPLITLRQQLEAWFDTLRAQGRADRTRETYRSYLLPFIDWCEQRSVRYPAQVTLVLLESWQRYLRAYRKADGQPYGNNGQRERLIALRLWFRWLLQRHHILYNPAEQMVLPKEEKRLPAQILSERETTQVLESLDDQSVLGFRNRVMLEILWSSGIRRMELRQLQ-RGDIDFERGAVVVNQGKGNKDRVVPIGERALGWLQRYLANVRPQLAAHYDSGYLFISQKGRPL-SLGHLTQIAGKAIRQQAHLDKPGACHLFRHSMATQMLDNGADIRHIQAMLGHEKLNTTEIYTRVAIGHLKKVHKQTHPAERDTPT---------APESRADHANGKRGAEP--------KPQRTGQPGRPR
175	GC_00000009	ALL_SPLITS	X_griffiniae_97	1865	6	38	15	0	0.85934	0.885119	0.872039			COG4974	Site-specific recombinase XerD (XerD) (PDB:1A0P)	L	Replication, recombination and repair	MITSHDNPLITLRQQLEAWFDTLRAQGRADRTRETYRSYLLPFIDWCEQRSVRYPAQVTLVLLESWQRYLRAYRKADGQPYGNNGQRERLIALRLWFRWLLQRHHILYNPAEQMVLPKEEKRLPAQILSERETTQVLESLDDQSVLGFRNRVMLEILWSSGIRRMELRQLQ-RGDIDFERGAVVVNQGKGNKDRVVPVGERALGWLQRYLANVRPQLAAHYDSGYLFISQKGRPL-SLGHLTQIAGKAIRQQAHLDKPGACHLFRHSMATQMLDNGADIRHIQAMLGHEKLNTTEIYTRVAIGHLKKVHKQTHPAERDTPT---------APESRADHANGKRGAEP--------KPQRTGQPGRPR
176	GC_00000009	ALL_SPLITS	X_griffiniae_97	305	6	38	15	0	0.85934	0.885119	0.872039			COG4974	Site-specific recombinase XerD (XerD) (PDB:1A0P)	L	Replication, recombination and repair	MITSHDNPLITLRQQLEAWFDTLRAQGRADRTRETYRSYLLPFIDWCEQRSVRYPAQVTLVLLESWQRYLRAYRKADGQPYGNNGQRERLIALRLWFRWLLQRHHILYNPAEQMVLPKEEKRLPAQILSERETTQVLESLDDQSVLGFRNRVMLEILWSSGIRRMELRQLQ-RGDIDFERGAVVVNQGKGNKDRVVPVGERALGWLQRYLVNVRPQLAAHYDSGYLFISQKGRPL-SLGHLTQIAGKAIRQQAHLDKPGACHLFRHSMATQMLDNGADIRHIQAMLGHEKLNTTEIYTRVAIGHLKKVHKQTHPAERDTPT---------APESRADHANGKRGAEP--------KPQRTGQPGRPR
177	GC_00000009	ALL_SPLITS	X_griffiniae_97	848	6	38	15	0	0.85934	0.885119	0.872039			COG4974	Site-specific recombinase XerD (XerD) (PDB:1A0P)	L	Replication, recombination and repair	MITSHDNPLITLRQQLEAWFDTLRAQGRADRTRETYRSYLLPFIDWCEQRSVRYPAQVTLVLLESWQRYLRAYRKADGQPYGNNGQRERLIALRLWFRWLLQRHHILYNPAEQMVLPKEEKRLPAQILSERETTQVLESLDDQSVLGFRNRVMLEILWSSGIRRMELRQLQ-RGDIDFERGAVVVNQGKGNKDRVVPVGERALGWLQRYLVNVRPQLAAHYDSGYLFISQKGRPL-SLGHLTQIAGKAIRQQAHLDKPGACHLFRHSMATQMLDNGADIRHIQAMLGHEKLNTTEIYTRVAIGHLKKVHKQTHPAERDTPT---------APESRADHANGKRGAEP--------KPQRTGQPGRPR
178	GC_00000009	ALL_SPLITS	X_griffiniae_97	854	6	38	15	0	0.85934	0.885119	0.872039			COG4974	Site-specific recombinase XerD (XerD) (PDB:1A0P)	L	Replication, recombination and repair	MITSHDNPLITLRQQLEAWFDTLRAQGRADRTRETYRSYLLPFIDWCEQRSVRYPAQVTLVLLESWQRYLRAYRKADGQPYGNNGQRERLIALRLWFRWLLQRHHILYNPAEQMVLPKEEKRLPAQILSERETTQVLESLDDQSVLGFRNRVMLEILWSSGIRRMELRQLQ-RGDIDFERGAVVVNQGKGNKDRVVPVGERALGWLQRYLVNVRPQLAAHYDSGYLFISQKGRPL-SLGHLTQIAGKAIRQQAHLDKPGACHLFRHSMATQMLDNGADIRHIQAMLGHEKLNTTEIYTRVAIGHLKKVHKQTHPAERDTPT---------APESRADHANGKRGAEP--------KPQRTGQPGRPR
179	GC_00000009	ALL_SPLITS	X_griffiniae_97	846	6	38	15	0	0.85934	0.885119	0.872039			COG4974	Site-specific recombinase XerD (XerD) (PDB:1A0P)	L	Replication, recombination and repair	----------------------------------------------------------------------------------------------------------------------------------------------------------------------------------------MVRQGKGHKDRVIPIGERALDWVDRYVADARPRLTLRDDSGHLFVTKWGKPI-SPGMLTQIAAEAIREQAQLDKPGACHLFRHSMATQMLDNGADIRHIQAMLGHEKINTTQVYTRVAIKQLKQMHSQTHPAERAPQTQPDADCHTEPPENGSGRASGESEAKP--------TSQGTGQSDPPR
180	GC_00000009	ALL_SPLITS	X_griffiniae_97	4103	6	38	15	0	0.85934	0.885119	0.872039			COG4974	Site-specific recombinase XerD (XerD) (PDB:1A0P)	L	Replication, recombination and repair	MITSHDNPLITLRQQLEAWFDTLRAQGRADRTRETYRSYLLPFIDWCEQRSVRYPAQVTLVLLESWQRYLRAYRKADGQPYGNNGQRERLIALRLWFRWLLQRHHILYNPAEQMVLPKEEKRLPAQILSERETTQVLESLDDQSVLGFRNRVMLEILWSSGIRRMELRQLQ-RGDIDFERGAVVVNQGKGNR--------------------------------------------RIGLCLSVSGRWAGYSAIWSTSG--HNWQRTMTAVI-----------------------------------------------------------------CLSRKRAG---------------------R
181	GC_00000009	ALL_SPLITS	X_griffiniae_HGB2511	254	6	38	15	0	0.85934	0.885119	0.872039			COG4974	Site-specific recombinase XerD (XerD) (PDB:1A0P)	L	Replication, recombination and repair	MTLSHDSSLITLRQQLEAWLDVRALQGSSPKTLETYRAQLRPFVEWCEQRAVHYAPQVSLPLLESWQRYLRSYRKPDGQLYSNNSQRERLSTLRLWFRHLLQRHHILYNPAELLVLPKEEKRLPAQVLSESETEQVLASLDTLTPMGLRNRAILEILWSSGIRRGELRNLR-LNDIDFGRGAVMVRQGKGHKDRVIPIGERALDWVDRYVADARPRLTLRDDSGHLFVTKWGKPI-SPGMLTQIAAEAIREQAQLDKPGACHLFRHSMATQMLDNGADIRHIQAMLGHEKINTTQVYTRVAIKQLKQVHSQTHPAERAPQTQPDADCHTEPPENGSGRASGESEAKP--------TSQGTGQFDPPR
182	GC_00000009	ALL_SPLITS	X_griffiniae_HGB2511	849	6	38	15	0	0.85934	0.885119	0.872039			COG4974	Site-specific recombinase XerD (XerD) (PDB:1A0P)	L	Replication, recombination and repair	MTTSHDNPLITLRAQLDAYLDTQAAQGKSPRTLESYRERLLPFVDWCEQRTVQYPAQVALALLESWQRYLRSYRKADGQPYSNNSQRDRLSTLRIWFRYLLQRHHILYNPAEQMVLPKEEKRLPAQILSERETTQVLDSLDDQSMLGLRNRVMLELLWSSGLRRMELRQLQ-RGDIDVERGAVVVNQGKGNKDRVVPVGERALGWLIRYLVHVRPQLAAHYDSDYLFISQKGRPL-SPEHLTQIAGKAIRHQAQLDKPGACHLFRHSMATQMLDNGADIRHIQAMLGHEKLNTTQVYTRVAIKQLRQVHSQTHPAERADNQ---------PPNADTEPPESRPCPEPAESSVSDRHPGASGQRPRPR
183	GC_00000009	ALL_SPLITS	X_griffiniae_HGB2511	856	6	38	15	0	0.85934	0.885119	0.872039			COG4974	Site-specific recombinase XerD (XerD) (PDB:1A0P)	L	Replication, recombination and repair	MTTSHDNPLITLRAQLDAYLDTQAAQGKSPRTLESYRERLLPFVDWCEQRTVQYPAQVALALLESWQRYLRSYRKADGQPYSNNSQRDRLSTLRIWFRYLLQRHHILYNPAEQMVLPKEEKRLPAQILSERETTQVLDSLDDQSMLGLRNRVMLELLWSSGLRRMELRQLQ-RGDIDVERGAVVVNQGKGNKDRVVPVGERALGWLIRYLVHVRPQLAAHYDSDYLFISQKGRPL-SPEHLTQIAGKAIRHQAQLDKPGACHLFRHSMATQMLDNGADIRHIQAMLGHEKLNTTQVYTRVAIKQLRQVHSQTHPAERADNQ---------PPNADTEPPESRPCPEPAESSVSDRHPGASGQRPRPR
184	GC_00000009	ALL_SPLITS	X_griffiniae_Kalro	7	6	38	15	0	0.85934	0.885119	0.872039			COG4974	Site-specific recombinase XerD (XerD) (PDB:1A0P)	L	Replication, recombination and repair	MTLSHDSSLITLRQQLEAWLDVRALQGSSPKTLETYRAQLRPFVEWCEQRAVHYAPQVSLPLLESWQRYLRSYRKPDGQLYSNNSQRERLSTLRLWFRHLLQRHHILYNPAELLVLPKEEKRLPAQVLSESETEQVLASLDTLTPMGLRNRAILEILWSSGIRRGELRNLR-LNDIDFGRGAVMVRQGKGHKDRVIPIGERALDWVDRYVADARPRLTLRDDSGHLFVTKWGKPI-SPGMLTQIAAEAIREQAQLDKPGACHLFRHSMATQMLDNGADIRHIQAMLGHEKINTTQVYTQVAIKQLKQVHSQTHPAERAPQTQPDADCHTEPPTNGSGRASGESEAKP--------TSQGTGQSDPPR
185	GC_00000009	ALL_SPLITS	X_griffiniae_Kalro	453	6	38	15	0	0.85934	0.885119	0.872039			COG4974	Site-specific recombinase XerD (XerD) (PDB:1A0P)	L	Replication, recombination and repair	MTLSHDSSLITLRQQLEAWLDVRALQGSSPKTLETYRAQLRPFVEWCEQRAVHYAPQVSLPLLESWQRYLRSYRKPDGQLYSNNSQRERLSTLRLWFRHLLQRHHILYNPAELLVLPKEEKRLPAQVLSESETEQVLASLDTLTPMGLRNRAILEILWSSGIRRGELRNLR-LNDIDFGRGAVMVRQGKGHKDRVIPIGERALDWVDRYVADARPRLTLRDDSGHLFVTKWGKPI-SPGMLTQIAAEAIREQAQLDKPGACHLFRHSMATQMLDNGADIRHIQAMLGHEKINTTQVYTQVAIKQLKQVHSQTHPAERAPQTQPDADCHTEPPTNGSGRASGESEAKP--------TSQGTGQSDPPR
186	GC_00000009	ALL_SPLITS	X_griffiniae_Kalro	459	6	38	15	0	0.85934	0.885119	0.872039			COG4974	Site-specific recombinase XerD (XerD) (PDB:1A0P)	L	Replication, recombination and repair	MTLSHDSSLITLRQQLEAWLDVRALQGSSPKTLETYRAQLRPFVEWCEQRAVHYAPQVSLPLLESWQRYLRSYRKPDGQLYSNNSQRERLSTLRLWFRHLLQRHHILYNPAELLVLPKEEKRLPAQVLSESETEQVLASLDTLTPMGLRNRAILEILWSSGIRRGELRNLR-LNDIDFGRGAVMVRQGKGHKDRVIPIGERALDWVDRYVADARPRLTLRDDSGHLFVTKWGKPI-SPGMLTQIAAEAIREQAQLDKPGACHLFRHSMATQMLDNGADIRHIQAMLGHEKINTTQVYTQVAIKQLKQVHSQTHPAERAPQTQPDADCHTEPPTNGSGRASGESEAKP--------TSQGTGQSDPPR
187	GC_00000009	ALL_SPLITS	X_griffiniae_Kalro	4044	6	38	15	0	0.85934	0.885119	0.872039			COG4974	Site-specific recombinase XerD (XerD) (PDB:1A0P)	L	Replication, recombination and repair	MTLSHDSSLITLRQQLEAWLDVRALQGSSPKTLETYRAQLRPFVEWCEQRAVHYAPQVSLPLLESWQRYLRSYRKPDGQLYSNNSQRERLSTLRLWFRHLLQRHHILYNPAELLVLPKEEKRLPAQVLSESETEQVLASLDTLTPMGLRNRAILEILWSSGIRRGELRNLR-LNDIDFGRGAVMVRQGKGHKDRVIPIGERALDWVDRYVADARPRLTLRDDSGHLFVTKWGKPI-SPGMLTQIAAEAIREQAQLDKPGACHLFRHSMATQMLDNGADIRHIQAMLGHEKINTTQVYTQVAIKQLKQVHSQTHPAERAPQTQPDADCHTEPPTNGSGRASGESEAKP--------TSQGTGQSDPPR
188	GC_00000009	ALL_SPLITS	X_griffiniae_Kalro	3504	6	38	15	0	0.85934	0.885119	0.872039			COG4974	Site-specific recombinase XerD (XerD) (PDB:1A0P)	L	Replication, recombination and repair	MITSHDNPLITLRQQLEAWFDTLRAQGRADRTRETYRSYLLPFIDWCEQRSVRYPAQVTLVLLESWQRYLRAYRKADGQPYGNNGQRERLIALRLWFRWLLQRHHILYNPAEQMVLPKEEKRLPAQILSERETTQVLESLDDQSVLGFRNRVMLEILWSSGIRRMELRQLQ-RGDIDFERGAVVVNQGKGNKDRVVPIGERALGWLQRYLANVRPQLAAHYDSGYLFISQKGRPL-SLGHLTQIAGKAIRQQAHLDKPGACHLFRHSMATQMLDNGADIRHIQAMLGHEKLNTTEIYTRVAIGHLKKVHKQTHPAERDTPT---------APESRADHANGKRGAEP--------KPQRTGQPGRPR
189	GC_00000009	ALL_SPLITS	X_griffiniae_Kalro	3510	6	38	15	0	0.85934	0.885119	0.872039			COG4974	Site-specific recombinase XerD (XerD) (PDB:1A0P)	L	Replication, recombination and repair	MITSHDNPLITLRQQLEAWFDTLRAQGRADRTRETYRSYLLPFIDWCEQRSVRYPAQVTLVLLESWQRYLRAYRKADGQPYGNNGQRERLIALRLWFRWLLQRHHILYNPAEQMVLPKEEKRLPAQILSERETTQVLESLDDQSVLGFRNRVMLEILWSSGIRRMELRQLQ-RGDIDFERGAVVVNQGKGNKDRVVPIGERALGWLQRYLANVRPQLAAHYDSGYLFISQKGRPL-SLGHLTQIAGKAIRQQAHLDKPGACHLFRHSMATQMLDNGADIRHIQAMLGHEKLNTTEIYTRVAIGHLKKVHKQTHPAERDTPT---------APESRADHANGKRGAEP--------KPQRTGQPGRPR
190	GC_00000009	ALL_SPLITS	X_griffiniae_Kalro	30	6	38	15	0	0.85934	0.885119	0.872039			COG4974	Site-specific recombinase XerD (XerD) (PDB:1A0P)	L	Replication, recombination and repair	MITSHDNPLITLRQQLEAWFDTLRAQGRADRTRETYRSYLLPFIDWCEQRSVRYPAQVTLVLLESWQRYLRAYRKADGQPYGNNGQRERLIALRLWFRWLLQRHHILYNPAEQMVLPKEEKRLPAQILSERETTQVLESLDDQSVLGFRNRVMLEILWSSGIRRMELRQLQ-RGDIDFERGAVVVNQGKGNKDRVVPVGERALGWLQRYLANVRPQLAAHYDSGYLFISQKGRPL-SLGHLTQIAGKAIRQQAHLDKPGACHLFRHSMATQMLDNGADIRHIQAMLGHEKLNTTEIYTRVAIGHLKKVHKQTHPAERDTPT---------APESRADHANGKRGAEP--------KPQRTGQPGRPR
191	GC_00000009	ALL_SPLITS	X_griffiniae_Kalro	35	6	38	15	0	0.85934	0.885119	0.872039			COG4974	Site-specific recombinase XerD (XerD) (PDB:1A0P)	L	Replication, recombination and repair	MITSHDNPLITLRQQLEAWFDTLRAQGRADRTRETYRSYLLPFIDWCEQRSVRYPAQVTLVLLESWQRYLRAYRKADGQPYGNNGQRERLIALRLWFRWLLQRHHILYNPAEQMVLPKEEKRLPAQILSERETTQVLESLDDQSVLGFRNRVMLEILWSSGIRRMELRQLQ-RGDIDFERGAVVVNQGKGNKDRVVPVGERALGWLQRYLANVRPQLAAHYDSGYLFISQKGRPL-SLGHLTQIAGKAIRQQAHLDKPGACHLFRHSMATQMLDNGADIRHIQAMLGHEKLNTTEIYTRVAIGHLKKVHKQTHPAERDTPT---------APESRADHANGKRGAEP--------KPQRTGQPGRPR
192	GC_00000009	ALL_SPLITS	X_griffiniae_Kalro	1048	6	38	15	0	0.85934	0.885119	0.872039			COG4974	Site-specific recombinase XerD (XerD) (PDB:1A0P)	L	Replication, recombination and repair	MITSHDNPLITLRQQLEAWFDTLRAQGRADRTRETYRSYLLPFIDWCEQRSVRYPAQVTLVLLESWQRYLRAYRKADGQPYGNNGQRERLIALRLWFRWLLQRHHILYNPAEQMVLPKEEKRLPAQILSERETTQVLESLDDQSVLGFRNRVMLEILWSSGIRRMELRQLQ-RGDIDFERGAVVVNQGKGNKDRVVPVGERALGWLQRYLVNVRPQLAAHYDSGYLFISQKGRPL-SLGHLTQIAGKAIRQQAHLDKPGACHLFRHSMATQMLDNGADIRHIQAMLGHEKLNTTEIYTRVAIGHLKKVHKQTHPAERDTPT---------APESRADHANGKRGAEP--------KPQRTGQPGRPR
193	GC_00000009	ALL_SPLITS	X_griffiniae_Kalro	1054	6	38	15	0	0.85934	0.885119	0.872039			COG4974	Site-specific recombinase XerD (XerD) (PDB:1A0P)	L	Replication, recombination and repair	MITSHDNPLITLRQQLEAWFDTLRAQGRADRTRETYRSYLLPFIDWCEQRSVRYPAQVTLVLLESWQRYLRAYRKADGQPYGNNGQRERLIALRLWFRWLLQRHHILYNPAEQMVLPKEEKRLPAQILSERETTQVLESLDDQSVLGFRNRVMLEILWSSGIRRMELRQLQ-RGDIDFERGAVVVNQGKGNKDRVVPVGERALGWLQRYLVNVRPQLAAHYDSGYLFISQKGRPL-SLGHLTQIAGKAIRQQAHLDKPGACHLFRHSMATQMLDNGADIRHIQAMLGHEKLNTTEIYTRVAIGHLKKVHKQTHPAERDTPT---------APESRADHANGKRGAEP--------KPQRTGQPGRPR
194	GC_00000009	ALL_SPLITS	X_griffiniae_Kalro	1597	6	38	15	0	0.85934	0.885119	0.872039			COG4974	Site-specific recombinase XerD (XerD) (PDB:1A0P)	L	Replication, recombination and repair	MITSHDNPLITLRQQLEAWFDTLRAQGRADRTRETYRSYLLPFIDWCEQRSVRYPAQVTLVLLESWQRYLRAYRKADGQPYGNNGQRERLIALRLWFRWLLQRHHILYNPAEQMVLPKEEKRLPAQILSERETTQVLESLDDQSVLGFRNRVMLEILWSSGIRRMELRQLQ-RGDIDFERGAVVVNQGKGNKDRVVPVGERALGWLQRYLVNVRPQLAAHYDSGYLFISQKGRPL-SLGHLTQIAGKAIRQQAHLDKPGACHLFRHSMATQMLDNGADIRHIQAMLGHEKLNTTEIYTRVAIGHLKKVHKQTHPAERDTPT---------APESRADHANGKRGAEP--------KPQRTGQPGRPR
195	GC_00000009	ALL_SPLITS	X_griffiniae_Kalro	3516	6	38	15	0	0.85934	0.885119	0.872039			COG4974	Site-specific recombinase XerD (XerD) (PDB:1A0P)	L	Replication, recombination and repair	MITSHDNPLITLRQQLEAWFDTLRAQGRADRTRETYRSYLLPFIDWCEQRSVRYPAQVTLVLLESWQRYLRAYRKADGQPYGNNGQRERLIALRLWFRWLLQRHHILYNPAEQMVLPKEEKRLPAQILSERETTQVLESLDDQSVLGFRNRVMLEILWSSGIRRMELRQLQ-RGDIDFERGAVVVNQGKGNKDRVVPVGERALGWLQRYLVNVRPQLAAHYDSGYLFISQKGRPL-SLGHLTQIAGKAIRQQAHLDKPGACHLFRHSMATQMLDNGADIRHIQAMLGHEKLNTTEIYTRVAIGHLKKVHKQTHPAERDTPT---------APESRADHANGKRGAEP--------KPQRTGQPGRPR
196	GC_00000009	ALL_SPLITS	X_griffiniae_Kalro	4146	6	38	15	0	0.85934	0.885119	0.872039			COG4974	Site-specific recombinase XerD (XerD) (PDB:1A0P)	L	Replication, recombination and repair	MITSHDNPLITLRQQLEAWFDTLRAQGRADRTRETYRSYLLPFIDWCEQRSVRYPAQVTLVLLESWQRYLRAYRKADGQPYGNNGQRERLIALRLWFRWLLQRHHILYNPAEQMVLPKEEKRLPAQILSERETTQVLESLDDQSVLGFRNRVMLEILWSSGIRRMELRQLQ-RGDIDFERGAVVVNQGKGNKDRVVPVGERALGWLQRYLVNVRPQLAAHYDSGYLFISQKGRPL-SLGHLTQIAGKAIRQQAHLDKPGACHLFRHSMATQMLDNGADIRHIQAMLGHEKLNTTEIYTRVAIGHLKKVHKQTHPAERDTPT---------APESRADHANGKRGAEP--------KPQRTGQPGRPR
197	GC_00000009	ALL_SPLITS	X_griffiniae_Kalro	9	6	38	15	0	0.85934	0.885119	0.872039			COG4974	Site-specific recombinase XerD (XerD) (PDB:1A0P)	L	Replication, recombination and repair	MITSHDNPLITLRQQLEAWFDTLRAQGRADRTRETYRSYLLPFIDWCEQRSVRYPAQVTLVLLESWQRYLRAYRKADGQPYGNNGQRERLIALRLWFRWLLQRHHILYNPAEQMVLPKEGKRLPAQILSERETTQVLESLDDQSVLGFRNRVMLEILWSSGIRRIGAAPASAAGRHRLRTGCGRGESGQREEDRVVPVGERALGWLQRYLANVRPQLAAHYDSGYLFISQKGRPLKNAGHPTQIAGKAIRQQAHLDKPGACHLFRHSMATQMLDNGADIRHIQAMLGHEKLNTTEIYTRVAIGHLKKVHKQTHPAERDTPT---------APESRADHANGKRGAEP--------KPQRTGQPGRPR
198	GC_00000009	ALL_SPLITS	X_griffiniae_Kalro	1056	6	38	15	0	0.85934	0.885119	0.872039			COG4974	Site-specific recombinase XerD (XerD) (PDB:1A0P)	L	Replication, recombination and repair	----------------------------------------------------------------------------------------------------------------------------------------------------------------------------------------MVRQGKGHKDRVIPIGERALDWVDRYVADARPRLTLRDDSGHLFVTKWGKPI-SPGMLTQIAAEAIREQAQLDKPGACHLFRHSMATQMLDNGADIRHIQAMLGHEKINTTQVYTRVAIKQLKQMHSQTHPAERAPQTQPDADCHTEPPENGSGRASGESEAKP--------TSQGTGQSDPPR
199	GC_00000009	ALL_SPLITS	X_griffiniae_VH1	3787	6	38	15	0	0.85934	0.885119	0.872039			COG4974	Site-specific recombinase XerD (XerD) (PDB:1A0P)	L	Replication, recombination and repair	MITSHDNPLITLRQQLEAWFDTLRAQGRADRTRETYRSYLLPFIDWCEQRSVRYPAQVTLVLLESWQRYLRAYRKADGQPYGNNGQRERLIALRLWFRWLLQRHHILYNPAEQMVLPKEEKRLPAQILSERETTQVLESLDDQSVLGFRNRVMLEILWSSGIRRMELRQLQ-RGDIDFERGAVVVNQGKGNKDRVVPVGERALGWLQRYLANVRPQLAAHYDSGYLFISQKGRPL-SLGHLTQIAGKAIRQQAHLDKPGACHLFRHSMATQMLDNGADIRHIQAMLGHEKLNTTEIYTRVAIGHLKKVHKQTHPAERDTPT---------APESRADHANGKRGAEP--------KPQRTGQPGRPR
200	GC_00000009	ALL_SPLITS	X_griffiniae_VH1	1927	6	38	15	0	0.85934	0.885119	0.872039			COG4974	Site-specific recombinase XerD (XerD) (PDB:1A0P)	L	Replication, recombination and repair	----------------------------------------------------------------------------------------------------------------------------------------------------------------------------------------MVRQGKGHKDRVIPIGERALDWVDRYVADARPRLTLRDDSGHLFVTKWGKPI-SPGMLTQIAAEAIREQAQLDKPGACHLFRHSMATQMLDNGADIRHIQAMLGHEKINTTQVYTRVAIKQLKQMHSQTHPAERAPQTQPDADCHTEPPENGSGRASGESEAKP--------TSQGTGQSDPPR
201	GC_00000009	ALL_SPLITS	X_griffiniae_XN45	2029	6	38	15	0	0.85934	0.885119	0.872039			COG4974	Site-specific recombinase XerD (XerD) (PDB:1A0P)	L	Replication, recombination and repair	MTLSHDSSLITLRQQLEAWLDVRALQGSSPKTLETYRAQLRPFVEWCEQRAVHYAPQVSLPLLESWQRYLRSYRKPDGQLYSNNSQRERLSTLRLWFRHLLQRHHILYNPAELLVLPKEEKRLPAQVLSESETEQVLASLDTLTPMGLRNRAILEILWSSGIRRGELRNLR-LNDIDFGRGAVMVRQGKGHKDRVIPIGERALDWVDRYVADARPRLTLRDDSGHLFVTKWGKPI-SPGMLTQIAAEAIREQAQLDKPGACHLFRHSMATQMLDNGADIRHIQAMLGHEKINTTQVYTQVAIKQLKQVHSQTHPAERAPQTQPDADCHTEPPTNGSGRASGESEAKP--------TSQGTGQSDPPR
164	GC_00000009	ALL_SPLITS	X_griffinae_ID10	741	6	38	15	0	0.85934	0.885119	0.872039			COG4974	Site-specific recombinase XerD (XerD) (PDB:1A0P)	L	Replication, recombination and repair	MITSHDNTLITLRQQLEAWFDTLLAQGRADRTRETYRSYLLPFIDWCEQRTVRYPAQVTLVLLESWQRYLRAYRKADGQPYGNNGQRERLIALRLWFRYLLQRHHILYNPAEQMVLPKEEKRLPAQILSERETTQVLDSLDDQSVLGLRNRVMLEILWSSGIRRMELRQLR-QGDIDFERGAVVVNQGKGNKDRVVPVGERALGWLKRYLVNVRPQLAAHYDSGYLFISQKGRPL-SLGHLTQIAGKAIRQQAQLDKPGACHLFRHSMATQMLDNGADIRHIQAMLGHEKLNTTEIYTRVAIGHLKKVHKQTHPAERDTPT---------PQESSAGCASDEPDAEP--------TPQRTGQSDSPR
165	GC_00000009	ALL_SPLITS	X_griffinae_ID10	2586	6	38	15	0	0.85934	0.885119	0.872039			COG4974	Site-specific recombinase XerD (XerD) (PDB:1A0P)	L	Replication, recombination and repair	MITSHDNTLITLRQQLEAWFDTLLAQGRADRTRETYRSYLLPFIDWCEQRTVRYPAQVTLVLLESWQRYLRAYRKADGQPYGNNGQRERLIALRLWFRYLLQRHHILYNPAEQMVLPKEEKRLPAQILSERETTQVLDSLDDQSVLGLRNRVMLEILWSSGIRRMELRQLR-QGDIDFERGAVVVNQGKGNKDRVVPVGERALGWLKRYLVNVRPQLAAHYDSGYLFISQKGRPL-SLGHLTQIAGKAIRQQAQLDKPGACHLFRHSMATQMLDNGADIRHIQAMLGHEKLNTTEIYTRVAIGHLKKVHKQTHPAERDTPT---------PQESSAGCASDEPDAEP--------TPQRTGQSDSPR
166	GC_00000009	ALL_SPLITS	X_griffinae_ID10	3227	6	38	15	0	0.85934	0.885119	0.872039			COG4974	Site-specific recombinase XerD (XerD) (PDB:1A0P)	L	Replication, recombination and repair	MITSHDNTLITLRQQLEAWFDTLLAQGRADRTRETYRSYLLPFIDWCEQRTVRYPAQVTLVLLESWQRYLRAYRKADGQPYGNNGQRERLIALRLWFRYLLQRHHILYNPAEQMVLPKEEKRLPAQILSERETTQVLDSLDDQSVLGLRNRVMLEILWSSGIRRMELRQLR-QGDIDFERGAVVVNQGKGNKDRVVPVGERALGWLKRYLVNVRPQLAAHYDSGYLFISQKGRPL-SLGHLTQIAGKAIRQQAQLDKPGACHLFRHSMATQMLDNGADIRHIQAMLGHEKLNTTEIYTRVAIGHLKKVHKQTHPAERDTPT---------PQESSAGCASDEPDAEP--------TPQRTGQSDSPR
167	GC_00000009	ALL_SPLITS	X_griffinae_ID10	4078	6	38	15	0	0.85934	0.885119	0.872039			COG4974	Site-specific recombinase XerD (XerD) (PDB:1A0P)	L	Replication, recombination and repair	MITSHDNTLITLRQQLEAWFDTLLAQGRADRTRETYRSYLLPFIDWCEQRTVRYPAQVTLVLLESWQRYLRAYRKADGQPYGNNGQRERLIALRLWFRYLLQRHHILYNPAEQMVLPKEEKRLPAQILSERETTQVLDSLDDQSVLGLRNRVMLEILWSSGIRRMELRQLR-QGDIDFERGAVVVNQGKGNKDRVVPVGERALGWLKRYLVNVRPQLAAHYDSGYLFISQKGRPL-SLGHLTQIAGKAIRQQAQLDKPGACHLFRHSMATQMLDNGADIRHIQAMLGHEKLNTTEIYTRVAIGHLKKVHKQTHPAERDTPT---------PQESSAGCASDEPDAEP--------TPQRTGQSDSPR
168	GC_00000009	ALL_SPLITS	X_griffinae_ID10	4084	6	38	15	0	0.85934	0.885119	0.872039			COG4974	Site-specific recombinase XerD (XerD) (PDB:1A0P)	L	Replication, recombination and repair	MITSHDNTLITLRQQLEAWFDTLLAQGRADRTRETYRSYLLPFIDWCEQRTVRYPAQVTLVLLESWQRYLRAYRKADGQPYGNNGQRERLIALRLWFRYLLQRHHILYNPAEQMVLPKEEKRLPAQILSERETTQVLDSLDDQSVLGLRNRVMLEILWSSGIRRMELRQLR-QGDIDFERGAVVVNQGKGNKDRVVPVGERALGWLKRYLVNVRPQLAAHYDSGYLFISQKGRPL-SLGHLTQIAGKAIRQQAQLDKPGACHLFRHSMATQMLDNGADIRHIQAMLGHEKLNTTEIYTRVAIGHLKKVHKQTHPAERDTPT---------PQESSAGCASDEPDAEP--------TPQRTGQSDSPR
208	GC_00000023	ALL_SPLITS	X_griffiniae_97	2180	6	25	6	0	0.808311	0.978987	0.8855							MNSKYFKALGVIILLLLVIFTVIFVIGDAVSLILMKDEITFSATVVIGIMTSPLLFYALLCSIFFFIFNRQPKFNKVIVNFMVWLAILSFIISLPVSFYVSYKLKNDGYLTCDKISWMSPTTYVKDLSLCK---
209	GC_00000023	ALL_SPLITS	X_griffiniae_97	2246	6	25	6	0	0.808311	0.978987	0.8855							MNSKYFKALGVIILLLLVIFTVIFVIGDAVSLILMKDEITFSATVVIGIMTSPLLFYALLCSIFFFIFNRQPKFNKVIVNFMVWLAILSFIISLPVSFYVSYKLKNDGYLTCDKISWMSPTTYVKDLSLCK---
210	GC_00000023	ALL_SPLITS	X_griffiniae_97	2248	6	25	6	0	0.808311	0.978987	0.8855							MNSKYLKALGVLILLLLMTFIVAFIIDDAISLILMKDEIRFSATVVMVVMSSPLLLYSLSGSVFFFIFDRLPKFNKIVVKYLSRLMIASFIIGFPISFYVDYKLKSDGYLTCDKLSWMSPTTYVKDLSLCK---
211	GC_00000023	ALL_SPLITS	X_griffiniae_97	1749	6	25	6	0	0.808311	0.978987	0.8855							MKNKYIKTLGSLIMLIIVTSIMIPVSESIISLVTMKDLIVFSGTVVMYSISFPLIFYSLSGSIFFFIFDRLPKYNKIIVKHLSRLMIASFIISFPISFYVDYKLKSDGYITCDKISWMSPTTYVKNLSLCKRGE
212	GC_00000023	ALL_SPLITS	X_griffiniae_97	424	6	25	6	0	0.808311	0.978987	0.8855							MNNKYLKALAGLILLLFLSFMIYLVGKGFFSLIFMKDEITFSSSVVIGFISSPILFYSISGSIFFFLFDRLPKYNNIIIKYLTRLMIASFIISFPISLYVDYKLKSEGYITCDKISWMSPTTYVKNLSLCK---
213	GC_00000023	ALL_SPLITS	X_griffiniae_HGB2511	737	6	25	6	0	0.808311	0.978987	0.8855							MNSKYFQALGVLILLLLVIFTVIFVIGDAVSLILMKDEITFSATVVIGVMTSPLLFYALLCSIFFFIFNRQPKFNKVIVNFMVWLAILSFIISLPVSFYVSYKLKNDGYLTCDKISWMSPTTYVKDLSLCN---
214	GC_00000023	ALL_SPLITS	X_griffiniae_HGB2511	3907	6	25	6	0	0.808311	0.978987	0.8855							MKSKYLKALGGVILLLFLTFLMSFIIESAISLVFMKDEITFSGAVVISILSFPVIFYSLSGSIFFFIFDRLPKYNKIIVKHLSRLMIASFIISFPISFYVDYKLKSDGYVTCDKISWMSPTTYVKKLSLCKRGE
215	GC_00000023	ALL_SPLITS	X_griffiniae_HGB2511	1153	6	25	6	0	0.808311	0.978987	0.8855							MNNKYLKALGGLILLIIFTPIMILVISYVFSLFLMEDEITFSSGVIIGVLSSPILFYSISGSIFFFLFDRLPKYNNIIIKYLTRLMITSFIISLPISLYVDYKLKSEGYITCDKISWMSPTTYVKNLSLCK---
216	GC_00000023	ALL_SPLITS	X_griffiniae_HGB2511	3479	6	25	6	0	0.808311	0.978987	0.8855							MNSKYLKALGVLILLLLMTFIVAFIIDDAISLILMKDEIRFSATVVMVVMSSPLLLYSLSGSVFFFIFDRLPKFNKIVVKYLSRLMIASFIIGFPISFYVDYKLKSDGYLTCDKLSWMSPTTYVKDLSLCK---
217	GC_00000023	ALL_SPLITS	X_griffiniae_HGB2511	1152	6	25	6	0	0.808311	0.978987	0.8855							MNNKYLKALAGLILLLFLSFMIYLVGKGVFSLVFMKDEITFSGSVVIGFISSPILFYSISGSIFFFLFDRLPKYNNIIIKYLTRLMIASFIISFPISLYVDYKLKSEGYITCDKISWMSPTTYVKNLSLCK---
218	GC_00000023	ALL_SPLITS	X_griffiniae_Kalro	3770	6	25	6	0	0.808311	0.978987	0.8855							MNSKYFKALGVIILLLLVIFTVIFVIGDAVSLILMKDEITFSATVVIGIMTSPLLFYALLCSIFFFIFNRQPKFNKVIVNFMVWLAILSFIISLPVSFYVSYKLKNDGYLTCDKISWMSPTTYVKDLSLCK---
219	GC_00000023	ALL_SPLITS	X_griffiniae_Kalro	3836	6	25	6	0	0.808311	0.978987	0.8855							MNSKYFKALGVIILLLLVIFTVIFVIGDAVSLILMKDEITFSATVVIGIMTSPLLFYALLCSIFFFIFNRQPKFNKVIVNFMVWLAILSFIISLPVSFYVSYKLKNDGYLTCDKISWMSPTTYVKDLSLCK---
220	GC_00000023	ALL_SPLITS	X_griffiniae_Kalro	3768	6	25	6	0	0.808311	0.978987	0.8855							MNSKYLKALGVLILLLLMTFIVAFIIDDAISLILMKDEIRFSATVVMVVMSSPLLLYSLSGSVFFFIFDRLPKFNKIVVKYLSRLMIASFIIGFPISFYVDYKLKSDGYLTCDKLSWMSPTTYVKDLSLCK---
221	GC_00000023	ALL_SPLITS	X_griffiniae_Kalro	151	6	25	6	0	0.808311	0.978987	0.8855							MKNKYIKTLGSLIMLIIVTSIMIPVSESIISLVTMKDLIVFSGTVVMYSISFPLIFYSLSGSIFFFIFDRLPKYNKIIVKHLSRLMIASFIISFPISFYVDYKLKSDGYITCDKISWMSPTTYVKNLSLCKRGE
222	GC_00000023	ALL_SPLITS	X_griffiniae_Kalro	1478	6	25	6	0	0.808311	0.978987	0.8855							MNNKYLKALAGLILLLFLSFMIYLVGKGFFSLIFMKDEITFSSSVVIGFISSPILFYSISGSIFFFLFDRLPKYNNIIIKYLTRLMIASFIISFPISLYVDYKLKSEGYITCDKISWMSPTTYVKNLSLCK---
223	GC_00000023	ALL_SPLITS	X_griffiniae_VH1	2156	6	25	6	0	0.808311	0.978987	0.8855							MKNKYIKTLGSLIMLIIVTSIMIPVSESIISLVTMKDLIVFSGTVVMYSISFPLIFYSLSGSIFFFIFDRLPKYNKIIVKHLSRLMIASFIISFPISFYVDYKLKSDGYITCDKISWMSPTTYVKNLSLCKRGE
224	GC_00000023	ALL_SPLITS	X_griffiniae_XN45	3870	6	25	6	0	0.808311	0.978987	0.8855							MNSKYFKALGVIILLLLVIFTVIFVIGDAVSLILMKDEITFSATVVIGIMTSPLLFYALLCSIFFFIFNRQPKFNKVIVNFMVWLAILSFIISLPVSFYVSYKLKNDGYLTCDKISWMSPTTYVKDLSLCK---
225	GC_00000023	ALL_SPLITS	X_griffiniae_XN45	2514	6	25	6	0	0.808311	0.978987	0.8855							MKNKYIKTLGSLIMLIIVTSIMIPVSESIISLVTMKDLIVFSGTVVMYSISFPLIFYSLSGSIFFFIFDRLPKYNKIIVKHLSRLMIASFIISFPISFYVDYKLKSDGYITCDKISWMSPTTYVKNLSLCKRGE
226	GC_00000023	ALL_SPLITS	X_griffiniae_XN45	2727	6	25	6	0	0.808311	0.978987	0.8855							MNNKYLKALAGLILLLFLSFMIYLVGKGFFSLIFMKDEITFSSSVVIGFISSPILFYSISGSIFFFLFDRLPKYNNIIIKYLTRLMIASFIISFPISLYVDYKLKSEGYITCDKISWMSPTTYVKNLSLCK---
202	GC_00000023	ALL_SPLITS	X_griffinae_ID10	3327	6	25	6	0	0.808311	0.978987	0.8855							MNSKYFQALGVLILLLLVIFTVIFVIGDAVSLILMKDEITFSATVVIGVMTSPLLFYALLCSIFFFIFNRQPKFNKVIVNFMVWLAILSFIISLPVSFYVSYKLKNDGYLTCDKISWMSPTTYVKDLSLCN---
203	GC_00000023	ALL_SPLITS	X_griffinae_ID10	4143	6	25	6	0	0.808311	0.978987	0.8855							MKSKYLKALGGVILLLFLTFLMSFIIESAISLVFMKDEITFSGAVVISILSFPIIFYSLSGSIFFFIFDRLPKYNKIIVKHLSRLMIASFIISFPISFYVDYKLKSDGYVTCDKISWMSPTTYVKKLSLCKRGE
204	GC_00000023	ALL_SPLITS	X_griffinae_ID10	3692	6	25	6	0	0.808311	0.978987	0.8855							MNSKYLKALGVLILSLLMTFIVAFIIDDAISLILMKDEIRFSATVVMVVMSSPLLLYSLSGSVFFFIFDRLPKFNKIVVKYLSRLMIASFIIGFPISFYVDYKLKSDGYLTCDKLSWMSPTTYVKDLSLCK---
205	GC_00000023	ALL_SPLITS	X_griffinae_ID10	2929	6	25	6	0	0.808311	0.978987	0.8855							MNNKYLKALGGLILLIIFTPIMILVISYVFSLFIMEDEITFSSGVIIGVLSSPILFYSISGSIFFFLFDRLPKYNNIIIKYLTRLMIASFIISFPISLYVDYKLKSEGYITCDKISWMSPTTYVKNLSLCK---
206	GC_00000023	ALL_SPLITS	X_griffinae_ID10	2928	6	25	6	0	0.808311	0.978987	0.8855							MNNKYLKALAGLILLLFLSFMIYLVGKGVFSLIFMEDEITFSSSVVIGFISSPILFYSISGSIFFFLFDRLPKYNNIIIKYLTRLMIASFIISFPISLYVDYKLKSEGYITCDKISWMSPTTYVKNLSLCK---
207	GC_00000023	ALL_SPLITS	X_griffinae_ID10	4144	6	25	6	0	0.808311	0.978987	0.8855							MKNKHIKILGSLIMLIIVTSIMIPVSESIISLVTMKDLIVFSGTVIMYSISFPLIFYSLSGSIFFFIFDRLPKYNKIIVKHLSRLMIASFIISFPMSFYVDCKLKSDGYVTCDKISWMSPTTYVKKLSLCK---
232	GC_00000025	ALL_SPLITS	X_griffiniae_97	2493	6	25	5	0	0.815408	0.829899	0.82259			COG3501	Uncharacterized conserved protein VgrG, implicated in type VI secretion and phage assembly (VgrG) (PDB:6SJL) (PUBMED:16980477)	U|X|R	Intracellular trafficking, secretion, and vesicular transport|Mobilome: prophages, transposons|General function prediction only	--------------------------------------MSEKEKKPLTILQEGKTRLEQGQEAI--TKQAKTLLADASGNASDLLRSVTGITGKVGLPDGASKAAAVRDSVSGIASKVGLTGGTGKALGGLSTGSLISGGGFAGGASKALGGFSTGSLTSGGGFAGGASKALGAPGLAAKAAAGNLGAGKILQQLGQKLGLGGGGADPSGLLFTLTAGTLPAQTFVVTDFSLTEHFSHPFTLEVGLASADAAIDFPLVLDRTATLTILLNGVEQRSITGIVTRFEQGNTGLHQTTYRMSIRPDLWRTTLRQNSRIFQQLNIAGIITKILKEHSIRDVVFNLRHPHPEREFCVQYQESDFNFLQRLTAEEGIFYFFECSNGRNTLVFADDCGSVQPGIRL…
233	GC_00000025	ALL_SPLITS	X_griffiniae_97	1858	6	25	5	0	0.815408	0.829899	0.82259			COG3501	Uncharacterized conserved protein VgrG, implicated in type VI secretion and phage assembly (VgrG) (PDB:6SJL) (PUBMED:16980477)	U|X|R	Intracellular trafficking, secretion, and vesicular transport|Mobilome: prophages, transposons|General function prediction only	----------------------------------------MSEKKIFDKLQQGLSFVQQGKEAADPLRQGGKDLADKLARRAADKERLAKLKQ---------------------------------------------------GQSFVSQGQSAG---LPGGIGNGITSGGFAGGLAQKAAAGHSTAAKALQKVSQ---LPGVGSSPSGLQFTLTAGGLPPQTFVVTDFTLSEHFSQPFQLEVGLASADPSIDFPTVLDRTATLTILQEGIEQRSITGVVASFEQGNTGLHQTTYQMSIRPDLWRTTLRQNSRIFQQLNIAAIITTILKEHRIRDVVFSLRHPHPEREFCVQYQESDFAFLQRLTAEEGIFYFFECGNGRNTLVFADDCGSVPPDKVF…
234	GC_00000025	ALL_SPLITS	X_griffiniae_97	1476	6	25	5	0	0.815408	0.829899	0.82259			COG3501	Uncharacterized conserved protein VgrG, implicated in type VI secretion and phage assembly (VgrG) (PDB:6SJL) (PUBMED:16980477)	U|X|R	Intracellular trafficking, secretion, and vesicular transport|Mobilome: prophages, transposons|General function prediction only	----------------------------------------MSLKKHMTTLQQGQSLLQQGASAT------------------RVALPTTGIAGPVG------------------------------------------------------------------------AATTGGPGLAERAASGQHAALSALQKASQGL-LGGGDSNPSGLQFTLTAGGLPPQTFVVTDFTLNEHFSQPFTLDVGLASADPSLDFPAVLDRAATLTITREGVESRSITGMVASFEQGNTGLHQTTYQMCIRPDLWRTTLRQNSRIFQQLNIVTIITTILKEHGIRDVVFSLRHTHPEREFCVQYQESDFAFLQRLTAEEGIFYFFECGNGRNTLVFADDAGSVPPGPVF…
235	GC_00000025	ALL_SPLITS	X_griffiniae_97	1453	6	25	5	0	0.815408	0.829899	0.82259			COG3501	Uncharacterized conserved protein VgrG, implicated in type VI secretion and phage assembly (VgrG) (PDB:6SJL) (PUBMED:16980477)	U|X|R	Intracellular trafficking, secretion, and vesicular transport|Mobilome: prophages, transposons|General function prediction only	----------------------------------------MSLKKHMTTLQQGQSLLQQGASAT------------------RVALPTTGIAGPVG------------------------------------------------------------------------AATTGGPGLAERAASGQHAALSALQKASQGL-LGGGDSNPGGLQFTLTAGGLPPQTFVVTDFTLNEHFSQPFTLDVGLASADPSLDFPAVLDRAATLTITREGVESRSITGMVASFEQGNTGLHQTTYQMCIRPDLWRTTLRQNSRIFQQLNIVTIITTILKEHGIRDVVFSLRHAHPEREFCVQYQESDFAFLQRLTAEEGIFYFFECGNGRNTLVFADDAGSVPPGPVF…
236	GC_00000025	ALL_SPLITS	X_griffiniae_97	1979	6	25	5	0	0.815408	0.829899	0.82259			COG3501	Uncharacterized conserved protein VgrG, implicated in type VI secretion and phage assembly (VgrG) (PDB:6SJL) (PUBMED:16980477)	U|X|R	Intracellular trafficking, secretion, and vesicular transport|Mobilome: prophages, transposons|General function prediction only	----------------------------------------MSLKK--------------------------------------------------------------------------------------------------------------------------------------------------------------GKPSSSGLLFTLSAGSLSPKAFVVTNFTLTESFSSPFQLDVGLASANPAIDFSEVLDRTATLTILQEGIEQRSISGMVSRFEQGNVGLHQTTYQMSIRPDLWRTTLRQNSRIFQQRDIKTITTTILKEHGIRDVVFSLRHPHPEREFCVQYQESDFAFLQRLTAEEGIFYFFECSNGHNTLVFADDSGSVPPGIEL…
237	GC_00000025	ALL_SPLITS	X_griffiniae_HGB2511	3238	6	25	5	0	0.815408	0.829899	0.82259			COG3501	Uncharacterized conserved protein VgrG, implicated in type VI secretion and phage assembly (VgrG) (PDB:6SJL) (PUBMED:16980477)	U|X|R	Intracellular trafficking, secretion, and vesicular transport|Mobilome: prophages, transposons|General function prediction only	MGKIGALNKRALPAEYDDVPVKPIAILYSIGMTSGRQTVSEREKKPLTILQEGKTRLEQGQEAI--TKQAKTLLADASGNASDLLRSVTGITGKVGLPDGASKAAAMRDSVSGIASKVGLTGGAGKALGGLSTGSLISGGGFAGGASKALGGLSTGSLTSGGGFAGGASKALGAPGLAAKAAAGNLGAGKILQQLGQKLGLGGDGPAPSGLLFTLTAGTLPAQTFVVTDFSLTEHFSHPFTLEVGLASADAAIDFPLVLDRTATLTILHNGIEQRSITGIVTRFEQGNTGLHQTTYRMSIRPDLWRTTLRQNSRIFQQLNIAGIITKILKEHSIRDVVFNLRHPHPEREFCVQYQESDFNFLQRLTAEEGIFYFFECSNGRNTLVFADDCGSVQPGVRL…
238	GC_00000025	ALL_SPLITS	X_griffiniae_HGB2511	1375	6	25	5	0	0.815408	0.829899	0.82259			COG3501	Uncharacterized conserved protein VgrG, implicated in type VI secretion and phage assembly (VgrG) (PDB:6SJL) (PUBMED:16980477)	U|X|R	Intracellular trafficking, secretion, and vesicular transport|Mobilome: prophages, transposons|General function prediction only	----------------------------------------MPMKKHLTKLKKGKALLEQGQQATQKVKQAKELLTGASGNAANTNSMISGMGG-----------------------------------------------GFAGGTGKSVGGLSASSLTSGGGFAGGASKALGAPGLAAKAAAGNLGAGKILQQLGQKLGLGGDGPAPSGLLFTLTAGTLPAQTFVVTDFSLTEHFSHPFTLEVGLASADAAIDFPLVLDRTATLTILHNGIEQRSITGIVTRFEQGNTGLHQTTYRMSIRPDLWRTTLRQNSRIFQQLNIAGIITKILKEHSIRDVVFNLRHPHPEREFCVQYQESDFNFLQRLTAEEGIFYFFECSNGRNTLVFADDCGSVQPGVRL…
239	GC_00000025	ALL_SPLITS	X_griffiniae_HGB2511	247	6	25	5	0	0.815408	0.829899	0.82259			COG3501	Uncharacterized conserved protein VgrG, implicated in type VI secretion and phage assembly (VgrG) (PDB:6SJL) (PUBMED:16980477)	U|X|R	Intracellular trafficking, secretion, and vesicular transport|Mobilome: prophages, transposons|General function prediction only	----------------------------------------MSLKKHMTKLQPGQSRLQQGASAT------------------RVALPTTGIAGPVG------------------------------------------------------------------------AATSGGPGLAERAASGQPAAISALQKASQKL-LGGDGNAPSGLQFTLTAGGLPPETFVVTDFTLNEHFSQPFTLDVGLASADPAIDFPAVLDRAATLTISQEGVEIRSITGMVAHFEQGNTGLHQTTYQMGIRPDLWRTTLRQNSRIFQQLNIVTIITTLLKEHGIRDVVFSLRHAHPAREFCVQYQESDFAFLQRLTAEEGIFYFFECGNGRNTLVFADDAGSVPPGPVF…
240	GC_00000025	ALL_SPLITS	X_griffiniae_HGB2511	3747	6	25	5	0	0.815408	0.829899	0.82259			COG3501	Uncharacterized conserved protein VgrG, implicated in type VI secretion and phage assembly (VgrG) (PDB:6SJL) (PUBMED:16980477)	U|X|R	Intracellular trafficking, secretion, and vesicular transport|Mobilome: prophages, transposons|General function prediction only	----------------------------------------MSLKK--------------------------------------------------------------------------------------------------------------------------------------------------------------GKPSSSGLLFTLSAGSLSPKTFVVTNFTLTESFSSPFQLDVGLASANPAIDFSEVLDRTATLTILQEGIEQRSISGMVSRFEQGNIGLHQTTYQMSIRPDLWRTTLRQNSRIFQQRDIKTIITTILKEHGIRDVVFSLRHPHPEREFCVQYQESDFTFLQRLTAEEGIFYFFECSNGRNTLVFADDSGSVPPGIEL…
241	GC_00000025	ALL_SPLITS	X_griffiniae_Kalro	3524	6	25	5	0	0.815408	0.829899	0.82259			COG3501	Uncharacterized conserved protein VgrG, implicated in type VI secretion and phage assembly (VgrG) (PDB:6SJL) (PUBMED:16980477)	U|X|R	Intracellular trafficking, secretion, and vesicular transport|Mobilome: prophages, transposons|General function prediction only	--------------------------------------MSEKEKKPLTILQEGKTRLEQGQEAI--TKQAKTLLADASGNASDLLRSVTGITGKVGLPDGASKAAAVRDSVSGIASKVGLTGGTGKALGGLSTGSLISGGGFAGGASKALGGFSTGSLTSGGGFAGGASKALGAPGLAAKAAAGNLGAGKILQQLGQKLGLGGGGADPSGLLFTLTAGTLPAQTFVVTDFSLTEHFSHPFTLEVGLASADAAIDFPLVLDRTATLTILLNGVEQRSITGIVTRFEQGNTGLHQTTYRMSIRPDLWRTTLRQNSRIFQQLNIAGIITKILKEHSIRDVVFNLRHPHPEREFCVQYQESDFNFLQRLTAEEGIFYFFECSNGRNTLVFADDCGSVQPGIRL…
242	GC_00000025	ALL_SPLITS	X_griffiniae_Kalro	42	6	25	5	0	0.815408	0.829899	0.82259			COG3501	Uncharacterized conserved protein VgrG, implicated in type VI secretion and phage assembly (VgrG) (PDB:6SJL) (PUBMED:16980477)	U|X|R	Intracellular trafficking, secretion, and vesicular transport|Mobilome: prophages, transposons|General function prediction only	----------------------------------------MSEKKIFDKLQQGLSFVQQGKEAADPLRQGGKDLADKLARRAADKERLAKLKQ---------------------------------------------------GQSFVSQGQSAG---LPGGIGNGITSGGFAGGLAQKAAAGHSTAAKALQKVSQ---LPGVGSSPSGLQFTLTAGGLPPQTFVVTDFTLSEHFSQPFQLEVGLASADPSIDFPTVLDRTATLTILQEGIEQRSITGVVASFEQGNTGLHQTTYQMSIRPDLWRTTLRQNSRIFQQLNIAAIITTILKEHRIRDVVFSLRHPHPEREFCVQYQESDFAFLQRLTAEEGIFYFFECGNGRNTLVFADDCGSVPPDKVF…
243	GC_00000025	ALL_SPLITS	X_griffiniae_Kalro	423	6	25	5	0	0.815408	0.829899	0.82259			COG3501	Uncharacterized conserved protein VgrG, implicated in type VI secretion and phage assembly (VgrG) (PDB:6SJL) (PUBMED:16980477)	U|X|R	Intracellular trafficking, secretion, and vesicular transport|Mobilome: prophages, transposons|General function prediction only	----------------------------------------MSLKKHMTTLQQGQSLLQQGASAT------------------RVALPTTGIAGPVG------------------------------------------------------------------------AATTGGPGLAERAASGQHAALSALQKASQGL-LGGGDSNPSGLQFTLTAGGLPPQTFVVTDFTLNEHFSQPFTLDVGLASADPSLDFPAVLDRAATLTITREGVESRSITGMVASFEQGNTGLHQTTYQMCIRPDLWRTTLRQNSRIFQQLNIVTIITTILKEHGIRDVVFSLRHTHPEREFCVQYQESDFAFLQRLTAEEGIFYFFECGNGRNTLVFADDAGSVPPGPVF…
244	GC_00000025	ALL_SPLITS	X_griffiniae_Kalro	446	6	25	5	0	0.815408	0.829899	0.82259			COG3501	Uncharacterized conserved protein VgrG, implicated in type VI secretion and phage assembly (VgrG) (PDB:6SJL) (PUBMED:16980477)	U|X|R	Intracellular trafficking, secretion, and vesicular transport|Mobilome: prophages, transposons|General function prediction only	----------------------------------------MSLKKHMTTLQQGQSLLQQGASAT------------------RVALPTTGIAGPVG------------------------------------------------------------------------AATTGGPGLAERAASGQHAALSALQKASQGL-LGGGDSNPGGLQFTLTAGGLPPQTFVVTDFTLNEHFSQPFTLDVGLASADPSLDFPAVLDRAATLTITREGVESRSITGMVASFEQGNTGLHQTTYQMCIRPDLWRTTLRQNSRIFQQLNIVTIITTILKEHGIRDVVFSLRHAHPEREFCVQYQESDFAFLQRLTAEEGIFYFFECGNGRNTLVFADDAGSVPPGPVF…
245	GC_00000025	ALL_SPLITS	X_griffiniae_Kalro	4037	6	25	5	0	0.815408	0.829899	0.82259			COG3501	Uncharacterized conserved protein VgrG, implicated in type VI secretion and phage assembly (VgrG) (PDB:6SJL) (PUBMED:16980477)	U|X|R	Intracellular trafficking, secretion, and vesicular transport|Mobilome: prophages, transposons|General function prediction only	----------------------------------------MSLKK--------------------------------------------------------------------------------------------------------------------------------------------------------------GKPSSSGLLFTLSAGSLSPKAFVVTNFTLTESFSSPFQLDVGLASANPAIDFSEVLDRTATLTILQEGIEQRSISGMVSRFEQGNVGLHQTTYQMSIRPDLWRTTLRQNSRIFQQRDIKTITTTILKEHGIRDVVFSLRHPHPEREFCVQYQESDFAFLQRLTAEEGIFYFFECSNGHNTLVFADDSGSVPPGIEL…
246	GC_00000025	ALL_SPLITS	X_griffiniae_VH1	585	6	25	5	0	0.815408	0.829899	0.82259			COG3501	Uncharacterized conserved protein VgrG, implicated in type VI secretion and phage assembly (VgrG) (PDB:6SJL) (PUBMED:16980477)	U|X|R	Intracellular trafficking, secretion, and vesicular transport|Mobilome: prophages, transposons|General function prediction only	--------------------------------------MSEKEKKPLTILQEGKTRLEQGQEAI--TKQAKTLLADASGNASDLLRSVTGITGKVGLPDGASKAAAVRDSVSGIASKVGLTGGTGKALGGLSTGSLISGGGFAGGASKALGGFSTGSLTSGGGFAGGASKALGAPGLAAKAAAGNLGAGKILQQLGQKLGLGGGGADPSGLLFTLTAGTLPAQTFVVTDFSLTEHFSHPFTLEVGLASADAAIDFPLVLDRTATLTILLNGVEQRSITGIVTRFEQGNTGLHQTTYRMSIRPDLWRTTLRQNSRIFQQLNIAGIITKILKEHSIRDVVFNLRHPHPEREFCVQYQESDFNFLQRLTAEEGIFYFFECSNGRNTLVFADDCGSVQPGIRL…
247	GC_00000025	ALL_SPLITS	X_griffiniae_VH1	1845	6	25	5	0	0.815408	0.829899	0.82259			COG3501	Uncharacterized conserved protein VgrG, implicated in type VI secretion and phage assembly (VgrG) (PDB:6SJL) (PUBMED:16980477)	U|X|R	Intracellular trafficking, secretion, and vesicular transport|Mobilome: prophages, transposons|General function prediction only	----------------------------------------MSEKKIFDKLQQGLSFVQQGKEAADPLRQGGKDLADKLARRAADKERLAKLKQ---------------------------------------------------GQSFVSQGQSAG---LPGGIGNGITSGGFAGGLAQKAAAGHSTAAKALQKVSQ---LPGVGSSPSGLQFTLTAGGLPPQTFVVTDFTLSEHFSQPFQLEVGLASADPSIDFPTVLDRTATLTILQEGIEQRSITGVVASFEQGNTGLHQTTYQMSIRPDLWRTTLRQNSRIFQQLNIAAIITTILKEHRIRDVVFSLRHPHPEREFCVQYQESDFAFLQRLTAEEGIFYFFECGNGRNTLVFADDCGSVPPDKVF…
248	GC_00000025	ALL_SPLITS	X_griffiniae_VH1	2680	6	25	5	0	0.815408	0.829899	0.82259			COG3501	Uncharacterized conserved protein VgrG, implicated in type VI secretion and phage assembly (VgrG) (PDB:6SJL) (PUBMED:16980477)	U|X|R	Intracellular trafficking, secretion, and vesicular transport|Mobilome: prophages, transposons|General function prediction only	----------------------------------------MSLKK--------------------------------------------------------------------------------------------------------------------------------------------------------------GKPSSSGLLFTLSAGSLSPKAFVVTNFTLTESFSSPFQLDVGLASANPAIDFSEVLDRTATLTILQEGIEQRSISGMVSRFEQGNVGLHQTTYQMSIRPDLWRTTLRQNSRIFQQRDIKTITTTILKEHGIRDVVFSLRHPHPEREFCVQYQESDFAFLQRLTAEEGIFYFFECSNGHNTLVFADDSGSVPPGIEL…
249	GC_00000025	ALL_SPLITS	X_griffiniae_XN45	1047	6	25	5	0	0.815408	0.829899	0.82259			COG3501	Uncharacterized conserved protein VgrG, implicated in type VI secretion and phage assembly (VgrG) (PDB:6SJL) (PUBMED:16980477)	U|X|R	Intracellular trafficking, secretion, and vesicular transport|Mobilome: prophages, transposons|General function prediction only	--------------------------------------MSEKEKKPLTILQEGKTRLEQGQEAI--TKQAKTLLADASGNASDLLRSVTGITGKVGLPDGASKAAAVRDSVSGIASKVGLTGGTGKALGGLSTGSLISGGGFAGGASKALGGFSTGSLTSGGGFAGGASKALGAPGLAAKAAAGNLGAGKILQQLGQKLGLGGGGADPSGLLFTLTAGTLPAQTFVVTDFSLTEHFSHPFTLEVGLASADAAIDFPLVLDRTATLTILLNGVEQRSITGIVTRFEQGNTGLHQTTYRMSIRPDLWRTTLRQNSRIFQQLNIAGIITKILKEHSIRDVVFNLRHPHPEREFCVQYQESDFNFLQRLTAEEGIFYFFECSNGRNTLVFADDCGSVQPGIRL…
250	GC_00000025	ALL_SPLITS	X_griffiniae_XN45	2217	6	25	5	0	0.815408	0.829899	0.82259			COG3501	Uncharacterized conserved protein VgrG, implicated in type VI secretion and phage assembly (VgrG) (PDB:6SJL) (PUBMED:16980477)	U|X|R	Intracellular trafficking, secretion, and vesicular transport|Mobilome: prophages, transposons|General function prediction only	----------------------------------------MSEKKIFDKLQQGLSFVQQGKEAADPLRQGGKDLADKLARRAADKERLAKLKQ---------------------------------------------------GQSFVSQGQSAG---LPGGIGNGITSGGFAGGLAQKAAAGHSTAAKALQKVSQ---LPGVGSSPSGLQFTLTAGGLPPQTFVVTDFTLSEHFSQPFQLEVGLASADPSIDFPTVLDRTATLTILQEGIEQRSITGVVASFEQGNTGLHQTTYQMSIRPDLWRTTLRQNSRIFQQLNIAAIITTILKEHRIRDVVFSLRHPHPEREFCVQYQESDFAFLQRLTAEEGIFYFFECGNGRNTLVFADDCGSVPPDKVF…
251	GC_00000025	ALL_SPLITS	X_griffiniae_XN45	2036	6	25	5	0	0.815408	0.829899	0.82259			COG3501	Uncharacterized conserved protein VgrG, implicated in type VI secretion and phage assembly (VgrG) (PDB:6SJL) (PUBMED:16980477)	U|X|R	Intracellular trafficking, secretion, and vesicular transport|Mobilome: prophages, transposons|General function prediction only	----------------------------------------MSLKK--------------------------------------------------------------------------------------------------------------------------------------------------------------GKPSSSGLLFTLSAGSLSPKAFVVTNFTLTESFSSPFQLDVGLASANPAIDFSEVLDRTATLTILQEGIEQRSISGMVSRFEQGNVGLHQTTYQMSIRPDLWRTTLRQNSRIFQQRDIKTITTTILKEHGIRDVVFSLRHPHPEREFCVQYQESDFAFLQRLTAEEGIFYFFECSNGHNTLVFADDSGSVPPGIEL…
227	GC_00000025	ALL_SPLITS	X_griffinae_ID10	749	6	25	5	0	0.815408	0.829899	0.82259			COG3501	Uncharacterized conserved protein VgrG, implicated in type VI secretion and phage assembly (VgrG) (PDB:6SJL) (PUBMED:16980477)	U|X|R	Intracellular trafficking, secretion, and vesicular transport|Mobilome: prophages, transposons|General function prediction only	MGKIGALNKRALPAEYDDVPVKPIAILYSIGMTSGRQTVSEKEKKPLTILQEGKTRLEQGQEAI--TKQAKTLLADTSGNASDLLRSVTGITGKVGLSDGASKAAAMRDSVSGIASKVGLTGGAGKALGGLSTGSLISGGGFAGGASKALGGLSTGSLTSGGGFAGGASKALGAPGLAAKAAAGNLGAGKILQQLGQKLGLGGDGPAPSGLLFTLTAGTLPAQTFVVTDFSLTEHFSHPFTLEVGLASADAAIDFPLVLDRTATLTILHNGIEQRSITGIVTRFEQGNTGLHQTTYRMSIRPDLWRTTLRQNSRIFQQLNIAGIITKILKEHSIRDVVFNLRHPHPEREFCVQYQESDFNFLQRLTAEEGIFYFFECSNGRNTLVFADDCGSVQPGVRL…
228	GC_00000025	ALL_SPLITS	X_griffinae_ID10	626	6	25	5	0	0.815408	0.829899	0.82259			COG3501	Uncharacterized conserved protein VgrG, implicated in type VI secretion and phage assembly (VgrG) (PDB:6SJL) (PUBMED:16980477)	U|X|R	Intracellular trafficking, secretion, and vesicular transport|Mobilome: prophages, transposons|General function prediction only	--------------------------------------MSEKEKKPLTTLQEGKALLEQGQEAI--TKQAKTLLADASGNASDLLSSVTGIAGKVGLPD---------------------------------------------GASKALGSLSAGSLLQGGGFAGGASKALGAPGLAVKAAAGNLGAGKILQQLGQKLGLGGDGPAPSGLLFTLTAGTLPAQTFVVTDFSLTEHFSRPFALEVGLASADAAIDFPLVLDRTATLTILHNGIEQRSITGIVTRFEQGNTGLHQTTYRMSIRPDLWRTTLRQNSRIFQQLNIAGIITKILKEHHIRDVIFNLRHPHPEREFCVQYQESDFNFLQRLTAEEGIFYFFECSNGRNTLVFADDCGSIPPGIRL…
229	GC_00000025	ALL_SPLITS	X_griffinae_ID10	2578	6	25	5	0	0.815408	0.829899	0.82259			COG3501	Uncharacterized conserved protein VgrG, implicated in type VI secretion and phage assembly (VgrG) (PDB:6SJL) (PUBMED:16980477)	U|X|R	Intracellular trafficking, secretion, and vesicular transport|Mobilome: prophages, transposons|General function prediction only	----------------------------------------MPMKKHLTKLKKGKALLEQGQQATQKVKQAKELLTGASGNAANTNSMISGMGG-----------------------------------------------GFAGGTGKSVGGLSANSLTSGGGFAGGASKALGAPGLAAKAAAGNLGAGKILQQLGQKLGLGGDGPAPSGLLFTLTAGTLPAQTFVVTDFSLTEHFSHPFTLEVGLASADAAIDFPLVLDRTATLTILHNGIEQRSITGIVTRFEQGNTGLHQTTYRMSIRPDLWRTTLRQNSRIFQQLNIAGIITKILKEHSIRDVVFNLRHPHPEREFCVQYQESDFNFLQRLTAEEGIFYFFECSNGRNTLVFADDCGSVQPGVRL…
230	GC_00000025	ALL_SPLITS	X_griffinae_ID10	4091	6	25	5	0	0.815408	0.829899	0.82259			COG3501	Uncharacterized conserved protein VgrG, implicated in type VI secretion and phage assembly (VgrG) (PDB:6SJL) (PUBMED:16980477)	U|X|R	Intracellular trafficking, secretion, and vesicular transport|Mobilome: prophages, transposons|General function prediction only	----------------------------------------MSEKKIFDKLQQGLSFVQQGKEAADPLRQGGKDLADKLARRAADKERLAKL---------------------------------------------------KQGQSFVSRGQSAG---LPGGIGNGITSGGFAGGLAQKAAAGHSTAAKALQKVSQ---LPGVGSSPSGLQFTLTAGGLSPQTFVVTDFTLSEHFSQPFQLEVGLASADPSIDFPAVLDRTATLTILQEGIEQRSITGVVASFEQGNTGLHQTTYQMSIRPDLWRTTLRQNSRIFQQLNIAAIITTILKEHRIRDVVFSLRHPHPEREFCVQYQESDFAFLQRLTAEEGIFYFFECGNGRNTLVFADDCGSVPPDKVF…
231	GC_00000025	ALL_SPLITS	X_griffinae_ID10	267	6	25	5	0	0.815408	0.829899	0.82259			COG3501	Uncharacterized conserved protein VgrG, implicated in type VI secretion and phage assembly (VgrG) (PDB:6SJL) (PUBMED:16980477)	U|X|R	Intracellular trafficking, secretion, and vesicular transport|Mobilome: prophages, transposons|General function prediction only	----------------------------------------MSLKKHITKLQPGQSRLQQGASAA------------------RVVLPTTGIAGPVG------------------------------------------------------------------------AATSGGPGLAERAASGQPAAISALQKASQGR-LGGGDSNPSGLQFTLTAGGLPPETFVVTDFTLNEHFSQPFTLDVGLASADPAIDFPAVLDRAATLTISQEGVEIRSITGMVAHFEQGNTGLHQTTYQMGIRPDLWRTTLRQNSRIFQQLNIVTIITTLLKEHGIRDVVFSLRHAHPAREFCVQYQESDFAFLQRLTAEEGIFYFFECGNGRNTLVFADDAGSVPPGPVF…
255	GC_00000029	ALL_SPLITS	X_griffiniae_97	2257	6	22	4	0	0.867425	0.945876	0.904953							MKSLCNKGVLSSLLAVFFIQGCAQSESFSPSVNGENIHFMATIPDELDALPLSAMYRSEICRKERRTANMKSYSVPGFHRATYPLSIGQPNQVEVSVPKEGGGKCDWKLSNITFEVKLKDTSTIAPLIDDNFGFKTTFVIDSNAPQEFDGGYIKKTGNLNEEIILFPLLRERFFGDHSKSFYLVGKYDVMTYKMNNGRKIHLNVLYEKNFLTYWQGGKNKDRETSMTYPDGTIIYNGDVTPDFDKLMRILESRNSKQTKM-------------
256	GC_00000029	ALL_SPLITS	X_griffiniae_97	2259	6	22	4	0	0.867425	0.945876	0.904953							MKSLCNKSVLSSLLAVFFIQGCTQSESLSPPINGENIHFMATLPDELDALPLSAMYRSEICRKERRTANMKSYSVPGFHRATYPLSIGQSNQVEVSVPKEGGGKCGWKLSNITFEVKLKDTSTIASLIKNNFGFRTTFVIDGNAPQEFDGGYIKKTGNLNEEITLFPLLRERFLGGGSKSFYLVGKYDVMTYKMDNGRKIHLNVLYEKNFLTHWQGRKNQGADTSMTYPDGTIIYNGDVTPDFDKLMRILESRNSKQTKM-------------
257	GC_00000029	ALL_SPLITS	X_griffiniae_97	2258	6	22	4	0	0.867425	0.945876	0.904953							MKSLCNKSVLSSLLAVFFIQGCAQSESFSPPINGENIHFMATIPDELDALPISAMYRSEICRKERRTANMKSYSVPGFHRATYPLSIGQSNQVEVSVPKEGGGKCDWKLSNITFEVKLKDTSTIAPFINKNFGFKTTFVIDGNAPQEFDGGYLKINGDVHEKIILFPLITKSFLNGNENTFYLIGKGSPLTYKIGTAKNINLNYIYIKQMLSVWTGRKNNDM-PFMTYPNGDIVS-GEVRPEYKKLMGILESRDSKQTKM-------------
258	GC_00000029	ALL_SPLITS	X_griffiniae_97	2256	6	22	4	0	0.867425	0.945876	0.904953							MKSLCNKSVLSSLLAVFFIQGCAQSESFSPPINGENVHFMATLPDELDALPLSAMYRSEICRKERRTANMKSYSVPGFHRATYPLSIGQPNQVKVSVPKEGGGKCDWKLSNITFEVKLKDTSKIDPLINKNFGFKTTFVIDGNAPQEFDGGYLKINGDVHEKIILFPLITKLFLNGKEFSFDLIGKHDPLTYKTGTAKNINLNYIYIKQMLSVWTDRKNNDR-PFMTYPNGDIVY-GEVRPEYKKLMGILESRDSKYH---------------
259	GC_00000029	ALL_SPLITS	X_griffiniae_HGB2511	3471	6	22	4	0	0.867425	0.945876	0.904953							MKSLCNKSILSSLLAVFFIQGCAQTESFSPPVNRENIHFMATIPDELDALPISAMYRSEICRKERRTANMKSYSVPGFHRATYPLSIGQSNQVEVSVPKEGGGKCDWKLSNITFEVKLKDTSKIDPLIDDNFGFKTTFVIDSNAPQEFDGGYIKKTGNLNEEIILFPLLRERFFGDQSKSFYLVGKYDVMTYKMDNGRKIHLNVLYEKNFLTYWQGGKNKDRETSMNYPDGTIIYNGDVTPDFDKLMRILESRNSKNLRCSHSDLIWQSLTLI
260	GC_00000029	ALL_SPLITS	X_griffiniae_HGB2511	3470	6	22	4	0	0.867425	0.945876	0.904953							MKSLCNKSVLSSLLAVFFIQGCAQSESFSPPVNGENIHFMATIPDELDALPLSAMYRSEICRKERRTANMKSYSVPGFHRATYPLSIGQSNQVEVSVPKEGGGKCDWKLSNITFEVKLKDTSTIAPLIKNNFGFRTTFVIDGNAPQEFDGGYIKKTGNLNEEITLFPLLRERFLGGGSKSFYLVGKYDVMTYKMDNGKKIHLNVLYEKNFLTHWQGRKNQGADTSMTYPDGTIIYNGDVTPDFDKLMRILESRNSKKPKM-------------
261	GC_00000029	ALL_SPLITS	X_griffiniae_HGB2511	3472	6	22	4	0	0.867425	0.945876	0.904953							MKSLCNKSVLSSLLAVFFIQGCAQSESFSPPVHGENIHFMATIPDELDALPLSAMYRSEICRKERRTANMKSYSVPGFHRATYPLSIGLANQVEVSVPKEGGGKCDWKLSNITFEVKLKDTPTIATLIDDNIGFKTTFVTDGNAPAVFDGGYLKISGDLHEKIILFPLITKSFLNGNENTFYLIGKGSPLTYKIGTAKNINLNYIYIKQMLSVWTGRKNNDM-PFMTYPNGDIVS-GEVRPEYKKLMGILESRDSKYH---------------
262	GC_00000029	ALL_SPLITS	X_griffiniae_Kalro	3759	6	22	4	0	0.867425	0.945876	0.904953							MKSLCNKGVLSSLLAVFFIQGCAQSESFSPSVNGENIHFMATIPDELDALPLSAMYRSEICRKERRTANMKSYSVPGFHRATYPLSIGQPNQVEVSVPKEGGGKCDWKLSNITFEVKLKDTSTIAPLIDDNFGFKTTFVIDSNAPQEFDGGYIKKTGNLNEEIILFPLLRERFFGDHSKSFYLVGKYDVMTYKMNNGRKIHLNVLYEKNFLTYWQGGKNKDRETSMTYPDGTIIYNGDVTPDFDKLMRILESRNSKQTKM-------------
263	GC_00000029	ALL_SPLITS	X_griffiniae_Kalro	3757	6	22	4	0	0.867425	0.945876	0.904953							MKSLCNKSVLSSLLAVFFIQGCTQSESLSPPINGENIHFMATLPDELDALPLSAMYRSEICRKERRTANMKSYSVPGFHRATYPLSIGQSNQVEVSVPKEGGGKCGWKLSNITFEVKLKDTSTIASLIKNNFGFRTTFVIDGNAPQEFDGGYIKKTGNLNEEITLFPLLRERFLGGGSKSFYLVGKYDVMTYKMDNGRKIHLNVLYEKNFLTHWQGRKNQGADTSMTYPDGTIIYNGDVTPDFDKLMRILESRNSKQTKM-------------
264	GC_00000029	ALL_SPLITS	X_griffiniae_Kalro	3758	6	22	4	0	0.867425	0.945876	0.904953							MKSLCNKSVLSSLLAVFFIQGCAQSESFSPPINGENIHFMATIPDELDALPISAMYRSEICRKERRTANMKSYSVPGFHRATYPLSIGQSNQVEVSVPKEGGGKCDWKLSNITFEVKLKDTSTIAPFINKNFGFKTTFVIDGNAPQEFDGGYLKINGDVHEKIILFPLITKSFLNGNENTFYLIGKGSPLTYKIGTAKNINLNYIYIKQMLSVWTGRKNNDM-PFMTYPNGDIVS-GEVRPEYKKLMGILESRDSKQTKM-------------
265	GC_00000029	ALL_SPLITS	X_griffiniae_Kalro	3760	6	22	4	0	0.867425	0.945876	0.904953							MKSLCNKSVLSSLLAVFFIQGCAQSESFSPPINGENVHFMATLPDELDALPLSAMYRSEICRKERRTANMKSYSVPGFHRATYPLSIGQPNQVKVSVPKEGGGKCDWKLSNITFEVKLKDTSKIDPLINKNFGFKTTFVIDGNAPQEFDGGYLKINGDVHEKIILFPLITKLFLNGKEFSFDLIGKHDPLTYKTGTAKNINLNYIYIKQMLSVWTDRKNNDR-PFMTYPNGDIVY-GEVRPEYKKLMGILESRDSKYH---------------
266	GC_00000029	ALL_SPLITS	X_griffiniae_VH1	3435	6	22	4	0	0.867425	0.945876	0.904953							MKSLCNKGVLSSLLAVFFIQGCAQSESFSPSVNGENIHFMATIPDELDALPLSAMYRSEICRKERRTANMKSYSVPGFHRATYPLSIGQPNQVEVSVPKEGGGKCDWKLSNITFEVKLKDTSTIAPLIDDNFGFKTTFVIDSNAPQEFDGGYIKKTGNLNEEIILFPLLRERFFGDHSKSFYLVGKYDVMTYKMNNGRKIHLNVLYEKNFLTYWQGGKNKDRETSMTYPDGTIIYNGDVTPDFDKLMRILESRNSKQTKM-------------
267	GC_00000029	ALL_SPLITS	X_griffiniae_VH1	3433	6	22	4	0	0.867425	0.945876	0.904953							MKSLCNKSVLSSLLAVFFIQGCTQSESLSPPINGENIHFMATLPDELDALPLSAMYRSEICRKERRTANMKSYSVPGFHRATYPLSIGQSNQVEVSVPKEGGGKCGWKLSNITFEVKLKDTSTIASLIKNNFGFRTTFVIDGNAPQEFDGGYIKKTGNLNEEITLFPLLRERFLGGGSKSFYLVGKYDVMTYKMDNGRKIHLNVLYEKNFLTHWQGRKNQGADTSMTYPDGTIIYNGDVTPDFDKLMRILESRNSKQTKM-------------
268	GC_00000029	ALL_SPLITS	X_griffiniae_VH1	3434	6	22	4	0	0.867425	0.945876	0.904953							MKSLCNKSVLSSLLAVFFIQGCAQSESFSPPINGENIHFMATIPDELDALPISAMYRSEICRKERRTANMKSYSVPGFHRATYPLSIGQSNQVEVSVPKEGGGKCDWKLSNITFEVKLKDTSTIAPFINKNFGFKTTFVIDGNAPQEFDGGYLKINGDVHEKIILFPLITKSFLNGNENTFYLIGKGSPLTYKIGTAKNINLNYIYIKQMLSVWTGRKNNDM-PFMTYPNGDIVS-GEVRPEYKKLMGILESRDSKQTKM-------------
269	GC_00000029	ALL_SPLITS	X_griffiniae_VH1	3436	6	22	4	0	0.867425	0.945876	0.904953							MKSLCNKSVLSSLLAVFFIQGCAQSESFSPPINGENVHFMATLPDELDALPLSAMYRSEICRKERRTANMKSYSVPGFHRATYPLSIGQPNQVKVSVPKEGGGKCDWKLSNITFEVKLKDTSKIDPLINKNFGFKTTFVIDGNAPQEFDGGYLKINGDVHEKIILFPLITKLFLNGKEFSFDLIGKHDPLTYKTGTAKNINLNYIYIKQMLSVWTDRKNNDR-PFMTYPNGDIVY-GEVRPEYKKLMGILESRDSKYH---------------
270	GC_00000029	ALL_SPLITS	X_griffiniae_XN45	3244	6	22	4	0	0.867425	0.945876	0.904953							MKSLCNKGVLSSLLAVFFIQGCAQSESFSPSVNGENIHFMATIPDELDALPLSAMYRSEICRKERRTANMKSYSVPGFHRATYPLSIGQPNQVEVSVPKEGGGKCDWKLSNITFEVKLKDTSTIAPLIDDNFGFKTTFVIDSNAPQEFDGGYIKKTGNLNEEIILFPLLRERFFGDHSKSFYLVGKYDVMTYKMNNGRKIHLNVLYEKNFLTYWQGGKNKDRETSMTYPDGTIIYNGDVTPDFDKLMRILESRNSKQTKM-------------
271	GC_00000029	ALL_SPLITS	X_griffiniae_XN45	3242	6	22	4	0	0.867425	0.945876	0.904953							MKSLCNKSVLSSLLAVFFIQGCTQSESLSPPINGENIHFMATLPDELDALPLSAMYRSEICRKERRTANMKSYSVPGFHRATYPLSIGQSNQVEVSVPKEGGGKCGWKLSNITFEVKLKDTSTIASLIKNNFGFRTTFVIDGNAPQEFDGGYIKKTGNLNEEITLFPLLRERFLGGGSKSFYLVGKYDVMTYKMDNGRKIHLNVLYEKNFLTHWQGRKNQGADTSMTYPDGTIIYNGDVTPDFDKLMRILESRNSKQTKM-------------
272	GC_00000029	ALL_SPLITS	X_griffiniae_XN45	3243	6	22	4	0	0.867425	0.945876	0.904953							MKSLCNKSVLSSLLAVFFIQGCAQSESFSPPINGENIHFMATIPDELDALPISAMYRSEICRKERRTANMKSYSVPGFHRATYPLSIGQSNQVEVSVPKEGGGKCDWKLSNITFEVKLKDTSTIAPFINKNFGFKTTFVIDGNAPQEFDGGYLKINGDVHEKIILFPLITKSFLNGNENTFYLIGKGSPLTYKIGTAKNINLNYIYIKQMLSVWTGRKNNDM-PFMTYPNGDIVS-GEVRPEYKKLMGILESRDSKQTKM-------------
273	GC_00000029	ALL_SPLITS	X_griffiniae_XN45	3245	6	22	4	0	0.867425	0.945876	0.904953							MKSLCNKSVLSSLLAVFFIQGCAQSESFSPPINGENVHFMATLPDELDALPLSAMYRSEICRKERRTANMKSYSVPGFHRATYPLSIGQPNQVKVSVPKEGGGKCDWKLSNITFEVKLKDTSKIDPLINKNFGFKTTFVIDGNAPQEFDGGYLKINGDVHEKIILFPLITKLFLNGKEFSFDLIGKHDPLTYKTGTAKNINLNYIYIKQMLSVWTDRKNNDR-PFMTYPNGDIVY-GEVRPEYKKLMGILESRDSKYH---------------
252	GC_00000029	ALL_SPLITS	X_griffinae_ID10	3683	6	22	4	0	0.867425	0.945876	0.904953							MKSLCNKSVLSSLLAVFFIQGCAQSESFSPPINGENIHFMATIPDELDALPISAMYRSEICRKERRTANMKSYSVPGFHRATYPLSIGLANQVEVSVPKEGGGQCDWKLSNITFEVNLKDTSTIAPLIKNNFGFRTTFVIDSNAPQEFDGGYIKKTGNLNEEITLFPLLRERFLGGGSKSFYLVGKYDVMTYKMDNGKKIHLNVLYEKNFLTHWQGRKNQGADTSMTYPDGTIIYNGDVTPDFDKLMRILESRNSKKPKM-------------
253	GC_00000029	ALL_SPLITS	X_griffinae_ID10	3684	6	22	4	0	0.867425	0.945876	0.904953							MKSLCNKSILSSLLAVFFIQGCAQSESFSPPVNRENIHFMATIPDELDALPLSAMYRSEICRKERRTANMKSYSVPGFHRATYPLSIGQSNQVEVSVPKEGGGRCDWKLSNITFEVKLKDTSKIDPLINKSFGFKTTFVIDGNAPQEFDGGYLKINGDLHEKIILFPLLTKLFLNGKEFSFDLIGKHDPLTYKTGTAKNINLNYIYIKQMLSVWTDRKNNDR-PFMTYPNGDIVY-GEVRPEYKKLMGILESRNSKQTKM-------------
254	GC_00000029	ALL_SPLITS	X_griffinae_ID10	3685	6	22	4	0	0.867425	0.945876	0.904953							MKSLCNKSVLSSLLAVFFIQGCAQSESFSPPVNGENIHFMATIPDELDALPLSAMYRSEICRKERRTANMKSYSVPGFHRATYPFSIGQSNQVEVSVPKEGGGRCDWKLSNITFEVKLKDTSTIAPLIDDNIGFKTTFVIDDNAPAVFDSGYLKINGDLHEKIILFPLITKSFLNGNENTFYLIGKGSPLTYKIGTAKNINLNYIYIKQMLSVWTGRKNNDM-PFMTYPNGDIVS-GEVRPEYKKLMGILESRNSKYH---------------
278	GC_00000030	ALL_SPLITS	X_griffiniae_97	1623	6	22	5	0	0.805155	0.604431	0.690501							------------------------------------------------------------------------------------------------------MSRPNSLSYLFNWTDPISTYAGNIHDSLDFYGIIREFGRLGVTATEYVGEHGKRYIKISGHAGLRRIITGTRYGASNPKMLSMGIGQQGLNSNIVKGVKFCIIFSVMYRTIELIFKDEYTLAEFIGNITADMAKVAITAAVTWAAGTMLGAMAVVGGSIIVSAGIVLLVGVAVTIGLDYIDKKYKISEKIIEVIKSQIERNPRSPEVDLQKIFNTWPR--
279	GC_00000030	ALL_SPLITS	X_griffiniae_97	2179	6	22	5	0	0.805155	0.604431	0.690501							-MIHKKYNPTWDGYMGDVLRGNVGINQLKPQHEFFDAIGLEKVLRDNTQYHFVLTLSEAQSIIEDISPRRPQSPNHGEAFARGMDEKHLSYEEAFARGMDAGNKKKNPMARVFSVTDPISTYAGNIYDSRGFHDVVREFKSLGIKAAEHVGKNGERYIHISGHAGLRSRIMGTRYRAQNPQMLGMGIGQQGLNASVVQGVRFSIIFSIGYRVIESIFKDEYTLADFLGNVTMDMAKTAIIAASSWIVGSLLTATAFLGGSIIAVALIVLAVGVLAAYILDTLDKQYGISEKLIALLKEEMKRKPRTPEADLQHFFNELGRFR
280	GC_00000030	ALL_SPLITS	X_griffiniae_97	423	6	22	5	0	0.805155	0.604431	0.690501							-----------------------------------------------------------------------------------------------------------------------------------------------------------------------------------------------------------------------------------------MTAKTAITA--SWAVGTLLTATAMVGGSIIAVAGIVLLTGIVVAYGLDVLDKQYGISDKVIAFIKEEIRRKPRTQETDLQYFFNTMGRIK
281	GC_00000030	ALL_SPLITS	X_griffiniae_97	2247	6	22	5	0	0.805155	0.604431	0.690501							--MIHKKYNPTWDGYMGDVLRGNVGINQLKPQHEFFDAIGLEKVLRDNTQYHFVLTLSEAQSIIEDISPRRPQSPNHG---------------EAFARGMD----------------------AGNIYDSRGFHDVVREFKS----------------------------------------------------------------------------------------------------------------------------------------------------------------------------FFNELGRFR
282	GC_00000030	ALL_SPLITS	X_griffiniae_97	1753	6	22	5	0	0.805155	0.604431	0.690501							MTRRKNYHPTWDGYLGDYLNGGVGINQLKPQHEFFDSIGLEKVLSDNTQYHIVLSLSEAKSIIEDINPSRPPNPYSG---------------EAFARGVEEENKKKNRSRIQFVVS--------HVYSS----------------------------------------------------------------------------------------------------------------------------------------------------------------------------------------LFQEIRWQR
283	GC_00000030	ALL_SPLITS	X_griffiniae_HGB2511	3908	6	22	5	0	0.805155	0.604431	0.690501							MTRRKNYNPTWDGYLGDYLNGGVGINQLKPQHEFFDSIGLEKVLSDNTQYHYVLTLAQAQSIIEDINPGPPRNPSYA---------------EDFASGTEVERKKEKPAWSLFSITDPISTYAGNIYDSFGFSNVCREFKRLNITAKTYVGENGKKYIHLSGHAGLRRLVRGTRYGASHPQMLAMRIGQQGLNASIVKGVRFCIIFSIGYRIIESIFKDEYTLADFIGNITVDMAKTAIVAASSWIAGTLLTATAFLGGSIIAVAGIVLAVGIIVTIGLDLVDKQYGISEKLIVLLKESMKRKLRTTETDLQYFFNTMGRIR
284	GC_00000030	ALL_SPLITS	X_griffiniae_HGB2511	3480	6	22	5	0	0.805155	0.604431	0.690501							-MIHKKYNPTWDGYMGDVLRGNVGINQLKPQHEFFDAIGLEKVLRDNTQYHFVLTLSEAQSIIEDISPRRPQSPNHGEAFARGMDEKHLSYEEAFARGMDAGNKKKNPMARVFSVTDPISTYAGNIYDSRGFHDVVREFKSLGIKAAEHVGKNGERYIHISGHAGLRSRIMGTRYRAQNPQMLGMGIGQQGLNASVVQGVRFSIIFSIGYRVIESIFKDEYTLADFLGNVTMDMAKTAIIATASWAVGSTLIATAALGGSIIAVAGIVLLAGFAVAYILDALDKQYGISEKLIALIKEEMKRKPRTPEADLQHFFNELGRFR
285	GC_00000030	ALL_SPLITS	X_griffiniae_HGB2511	736	6	22	5	0	0.805155	0.604431	0.690501							--MTHKKYNPTWDGYMGDVLRGNVGINQLKPQHEFFDAIGLEKVLRD---------------------------------------------------------------------------------------------------------------------------------------------------------------FSIGYRVIESIFKDEYTLADFLGNVTMDMAKTAIIAASSWVVGSLLTATAFLGGSIIAVALIVLAVGVLAAYILDTLDKQYGISEKLIALLKEEMKRKPRTPEADLQHFFNELGRFR
286	GC_00000030	ALL_SPLITS	X_griffiniae_Kalro	277	6	22	5	0	0.805155	0.604431	0.690501							------------------------------------------------------------------------------------------------------MSRPNSLSYLFNWTDPISTYAGNIHDSLDFYGIIREFGRLGVTATEYVGEHGKRYIKISGHAGLRRIITGTRYGASNPKMLSMGIGQQGLNSNIVKGVKFCIIFSVMYRTIELIFKDEYTLAEFIGNITADMAKVAITAAVTWAAGTMLGAMAVVGGSIIVSAGIVLLVGVAVTIGLDYIDKKYKISEKIIEVIKSQIERNPRSPEVDLQKIFNTWPR--
287	GC_00000030	ALL_SPLITS	X_griffiniae_Kalro	3837	6	22	5	0	0.805155	0.604431	0.690501							-MIHKKYNPTWDGYMGDVLRGNVGINQLKPQHEFFDAIGLEKVLRDNTQYHFVLTLSEAQSIIEDISPRRPQSPNHGEAFARGMDEKHLSYEEAFARGMDAGNKKKNPMARVFSVTDPISTYAGNIYDSRGFHDVVREFKSLGIKAAEHVGKNGERYIHISGHAGLRSRIMGTRYRAQNPQMLGMGIGQQGLNASVVQGVRFSIIFSIGYRVIESIFKDEYTLADFLGNVTMDMAKTAIIAASSWIVGSLLTATAFLGGSIIAVALIVLAVGVLAAYILDTLDKQYGISEKLIALLKEEMKRKPRTPEADLQHFFNELGRFR
288	GC_00000030	ALL_SPLITS	X_griffiniae_Kalro	1479	6	22	5	0	0.805155	0.604431	0.690501							-----------------------------------------------------------------------------------------------------------------------------------------------------------------------------------------------------------------------------------------MTAKTAITA--SWAVGTLLTATAMVGGSIIAVAGIVLLTGIVVAYGLDVLDKQYGISDKVIAFIKEEIRRKPRTQETDLQYFFNTMGRIK
289	GC_00000030	ALL_SPLITS	X_griffiniae_Kalro	3769	6	22	5	0	0.805155	0.604431	0.690501							--MIHKKYNPTWDGYMGDVLRGNVGINQLKPQHEFFDAIGLEKVLRDNTQYHFVLTLSEAQSIIEDISPRRPQSPNHG---------------EAFARGMD----------------------AGNIYDSRGFHDVVREFKS----------------------------------------------------------------------------------------------------------------------------------------------------------------------------FFNELGRFR
290	GC_00000030	ALL_SPLITS	X_griffiniae_Kalro	147	6	22	5	0	0.805155	0.604431	0.690501							MTRRKNYHPTWDGYLGDYLNGGVGINQLKPQHEFFDSIGLEKVLSDNTQYHIVLSLSEAKSIIEDINPSRPPNPYSG---------------EAFARGVEEENKKKNRSRIQFVVS--------HVYSS----------------------------------------------------------------------------------------------------------------------------------------------------------------------------------------LFQEIRWQR
291	GC_00000030	ALL_SPLITS	X_griffiniae_VH1	3688	6	22	5	0	0.805155	0.604431	0.690501							------------------------------------------------------------------------------------------------------MSRPNSLSYLFNWTDPISTYAGNIHDSLDFYGIIREFGRLGVTATEYVGEHGKRYIKISGHAGLRRIITGTRYGASNPKMLSMGIGQQGLNSNIVKGVKFCIIFSVMYRTIELIFKDEYTLAEFIGNITADMAKVAITAAVTWAAGTMLGAMAVVGGSIIVSAGIVLLVGVAVTIGLDYIDKKYKISEKIIEVIKSQIERNPRSPEVDLQKIFNTWPR--
292	GC_00000030	ALL_SPLITS	X_griffiniae_VH1	3822	6	22	5	0	0.805155	0.604431	0.690501							-MIHKKYNPTWDGYMGDVLRGNVGINQLKPQHEFFDAIGLEKVLRDNTQYHFVLTLSEAQSIIEDISPRRPQSPNHGEAFARGMDEKHLSYEEAFARGMDAGNKKKNPMARVFSVTDPISTYAGNIYDSRGFHDVVREFKSLGIKAAEHVGKNGERYIHISGHAGLRSRIMGTRYRAQNPQMLGMGIGQQGLNASVVQGVRFSIIFSIGYRVIESIFKDEYTLADFLGNVTMDMAKTAIIAASSWIVGSLLTATAFLGGSIIAVALIVLAVGVLAAYILDTLDKQYGISEKLIALLKEEMKRKPRTPEADLQHFFNELGRFR
293	GC_00000030	ALL_SPLITS	X_griffiniae_VH1	255	6	22	5	0	0.805155	0.604431	0.690501							-----------------------------------------------------------------------------------------------------------------------------------------------------------------------------------------------------------------------------------------MTAKTAITA--SWAVGTLLTATAMVGGSIIAVAGIVLLTGIVVAYGLDVLDKQYGISDKVIAFIKEEIRRKPRTPTSDLQYFFNKMGKIR
294	GC_00000030	ALL_SPLITS	X_griffiniae_XN45	3675	6	22	5	0	0.805155	0.604431	0.690501							------------------------------------------------------------------------------------------------------MSRPNSLSYLFNWTDPISTYAGNIHDSLDFYGIIREFGRLGVTATEYVGEHGKRYIKISGHAGLRRIITGTRYGASNPKMLSMGIGQQGLNSNIVKGVKFCIIFSVMYRTIELIFKDEYTLAEFIGNITADMAKVAITAAVTWAAGTMLGAMAVVGGSIIVSAGIVLLVGVAVTIGLDYIDKKYKISEKIIEVIKSQIERNPRSPEVDLQKIFNTWPR--
295	GC_00000030	ALL_SPLITS	X_griffiniae_XN45	2728	6	22	5	0	0.805155	0.604431	0.690501							-----------------------------------------------------------------------------------------------------------------------------------------------------------------------------------------------------------------------------------------MTAKTAITA--SWAVGTLLTATAMVGGSIIAVAGIVLLTGIVVAYGLDVLDKQYGISDKVIAFIKEEIRRKPRTQETDLQYFFNTMGRIK
274	GC_00000030	ALL_SPLITS	X_griffinae_ID10	3693	6	22	5	0	0.805155	0.604431	0.690501							--MIHKKYNPTWDGYMGDVLRGNVGINQLKPQHEFFDAIGLEKVLRDNTQYHFVLTLSEAQSIIEDISPRRPQSPNHG---------------EAFARGMDAGNKKKNPMARVFSVTDPISTYAGNIYDSRGFHDVVREFKSLGIKAAEHVGKNGERYIHISGHAGLRSRIMGTRYRAQNPQMLGMGIGQQGLNASVVQGVRFSIIFSIGYRVIESIFKDEYTLADFLGNVTMDMAKTAIIATASWAVGSTLIATAALGGSIIAVAGIVLLAGFAVAYILDALDKQYGISEKLIALIKEEMKRKPRTPEADLQHFFNELGRFR
275	GC_00000030	ALL_SPLITS	X_griffinae_ID10	4145	6	22	5	0	0.805155	0.604431	0.690501							----------------------------------------------------------------------------------------------------------------------------------------------------------------------------------------MMGIGQQGLNSNIIGGVRFCIIFSIGYRIIESIFKDEYTLADFIGNITIDMAKTAIVATASWTIGSILTASVLLGGSIIAVAGIVFLVGLGVALGLDYFDKKYQISNNIINSIKNEIERKKRTPEMNLQQIFNGLGNIK
276	GC_00000030	ALL_SPLITS	X_griffinae_ID10	3328	6	22	5	0	0.805155	0.604431	0.690501							---------------MGDVLRGNVGINQLKPQHEFFDAIGLEKVLRD---------------------------------------------------------------------------------------------------------------------------------------------------------------FSIGYRVIESIFKDEYTLADFLGNVTMDMAKTAIIAASSWVVGSLLTATAFLGGSIIAVALIVLAVGVLAAYILDTLDKQYGISEKLIALLKEEMKRKPRTPEADLQHFFNELGRFR
277	GC_00000030	ALL_SPLITS	X_griffinae_ID10	4147	6	22	5	0	0.805155	0.604431	0.690501							MTRRKIYNPTWDGYLGDYLNGGVGINQLKPQHEFFYSIGLEKVLSDNTQYHIVLSLSEAKSIIEDINPSRPPNPYSG---------------EAFARGVEEENKKKNPMSYVFSVTDPVSTYAGNIYDSRGL--------------------------------------------------------------------------------------------------------------------------------------------------------------------------------------YDVIQ---
304	GC_00000034	ALL_SPLITS	X_griffiniae_97	4096	6	20	8	0	0.833052	0.647104	0.728398			COG4653	Predicted phage phi-C31 gp36 major capsid-like protein (gp36)	X	Mobilome: prophages, transposons	-------------------------------MKKLLELRQQKADLTQQMRSLITKAEDEKRSLTADEAKQFDELRNQSDALNAEIARYEALSDEERNQAKTRQPATNSAMTSCTIIF------------------------------------------------------------------------------------------------------------------------------------------------------------------------------------------------------------------------------------------------------------------------------------------…
305	GC_00000034	ALL_SPLITS	X_griffiniae_HGB2511	667	6	20	8	0	0.833052	0.647104	0.728398			COG4653	Predicted phage phi-C31 gp36 major capsid-like protein (gp36)	X	Mobilome: prophages, transposons	-------------------------------MKKLLELRQQKADLTQQMRSLLTKAEDEKRSLNADEAKQFDELRTQSEALNTEIARYEALSDEERNQAKN-QPASETLSNDELRHYIVTGETRTLSTSVPSEGGYTVIPELNKQIMQQLADESVMRRICTIKTTRSNEYKQLVSVGGAAVAHGEEGKARGETATPKMEEVSIKLFPIYAYPKTTQEIIDFSDVDILGWLTSEIADTFVDTEETDLVGGDGSKKAKGFLSYPRDIQADKVRAFGTLQKLEATKLEADSLIDLKFLLKNKYRKNAVWVMNSTTAAKVQKLKNGNGDYIWRERLQAGDPDMLLGLPVHYLEFMPDNIIGLGDFKRGYFIVDHQTGTRTRPDNITEPGFYKVHTDKYLGGGL…
306	GC_00000034	ALL_SPLITS	X_griffiniae_HGB2511	738	6	20	8	0	0.833052	0.647104	0.728398			COG4653	Predicted phage phi-C31 gp36 major capsid-like protein (gp36)	X	Mobilome: prophages, transposons	-------------------------------MKKLLELRQQKAALTEQMRTLLTKAETEKRSLTAEEAKQFDELRSQSDSLNAEIARYEALSDEERHQAKT-QPTSDKLNNNGLRHYIFLNITPAFCTRNHGTQ-------------------------------------------------------------------------------------------------------------------------------------------------------------------------------------------------------------------------------------------------------------------------…
307	GC_00000034	ALL_SPLITS	X_griffiniae_HGB2511	1268	6	20	8	0	0.833052	0.647104	0.728398			COG4653	Predicted phage phi-C31 gp36 major capsid-like protein (gp36)	X	Mobilome: prophages, transposons	-------MNRLSYYFHAVKCIPLKVTNIKNIMKKLLELRQQKADLTQQMRSLLTKAEDEKRSLNTDEAKQFDELRTQSEALNTEIARYEALSDEERNQAKN-QPASEALSNDELRHYIVTGEARSLSTGVPADGGYTVIPELNKQIMQQLADESVMRRICTIKTTRSNEYKQLVSVGGAAGAHGEEGKARGETATPKMEEVSIKLFPIYAYPKTTQEIIDFSDVDILGWLTSEIADTFVDTEETDLVGGDGSKKAKGFLSYPRDTQADKVRTFGTLQKLEVTKLEADSLIDLKFLLKNKYRKNAVWVMNSTTATKVQKLKNGNGDYIWRERLQAGDPDMLLGLPVHYLEFMPDNIIGLGDFKRGYFIVDHQTGTRTRPDNITEPGFYKVHTDKYLGGGL…
308	GC_00000034	ALL_SPLITS	X_griffiniae_HGB2511	3054	6	20	8	0	0.833052	0.647104	0.728398			COG4653	Predicted phage phi-C31 gp36 major capsid-like protein (gp36)	X	Mobilome: prophages, transposons	-------------------------------MKKLLELRQQKADLTHQMRSLLIKAEDEKRSLNPDEAKQFDELRSQSDNLNTEIARYEALSDEERNQAKT-QPTSETLNNDELRHYILTGEARSLSTGVPADGGYTVIPELNKQIMQQLADESVMRRICTIKTTRSNEYKQLISVGGAAVAHGEEGKARGETATPKMEEVSIKLFPIYAYPKTTQEIIDFSDVDILGWLTSEIADTFVDTEETDLVSGDGSKKAKGFLSYPRDTQADKVRAFGTLQKLEATKLEADSLIDLKFLLRNKYRKNAVWVMNSTTAAQVQKLKNGNGDYIWRERLQAGDPDMLLGLPVHYLEFMPDSLIGLGDFKRGYFIVDHETGTRTRPDNITEPGFYKVHSDKYLGGGL…
309	GC_00000034	ALL_SPLITS	X_griffiniae_HGB2511	410	6	20	8	0	0.833052	0.647104	0.728398			COG4653	Predicted phage phi-C31 gp36 major capsid-like protein (gp36)	X	Mobilome: prophages, transposons	-------------------------------MKKLLELRQQKADLTQQMRSLLTNAEDEKRSLSTDEAKQFDELRSQSDNLNTEIARYEALSDEERNQAKN-QPISETLNNDGLRHYILTGETRSLSTGVPSEGGYTVIPELNKQIMQQLADESVMRRICTIKTTRSNEYKQLVSVGSAAVAHGEEGKARSETATPKMEEVSIKLFPVYAYPKTTQEIIDFSDVDILGWLTAEITDTFVDTEETDLVSGDGSKKAKGFLSYPRDTQADKVRAFGTLQKLEAASLEADSLIDLKFLLRNKYRKNAVWVMNSTTAANVQKLKNGNGDYIWRERLQAGDPDMLLGLPVHYLEFIPDNIIALGDFKRGYFIVDHQTGIRTRPDNITEPGFYKVHTDKYLGGGL…
310	GC_00000034	ALL_SPLITS	X_griffiniae_HGB2511	3026	6	20	8	0	0.833052	0.647104	0.728398			COG4653	Predicted phage phi-C31 gp36 major capsid-like protein (gp36)	X	Mobilome: prophages, transposons	MLKHHSWNHFLLFFMVLKIHLLKKQINYRNIMKKLLELRQQKADLTQQMRSLLTKAENEKRSLNADEAKQFDELCSQSDNLNTEIARYESLSDEERSQAKN-QPTSKKLSNDELRHYVLTGETRTLSTG-------------------------------------------------------------------------------------------------------------------------------------------------------------KKVRRVVRLRHQRWKKSASNYFLSMPTPKPHRKLSTLVMWIF-----------------------------------------------------------------------…
311	GC_00000034	ALL_SPLITS	X_griffiniae_HGB2511	1513	6	20	8	0	0.833052	0.647104	0.728398			COG4653	Predicted phage phi-C31 gp36 major capsid-like protein (gp36)	X	Mobilome: prophages, transposons	--------------------------------MKKLFELRQQKADLTTQMRSLLTQAEGEKRSLNTDEAKQFDELRTQSEALNTEIARYEALSDEERNQAKN-QPTSKTLSNDELRHY----------------------------------------------------------------------------------------------------------------------------------------------------------------------------------------------------------------------------------------------------------------------------YLGIHPSEIWPSR…
312	GC_00000034	ALL_SPLITS	X_griffiniae_HGB2511	3025	6	20	8	0	0.833052	0.647104	0.728398			COG4653	Predicted phage phi-C31 gp36 major capsid-like protein (gp36)	X	Mobilome: prophages, transposons	-------------------------------M-------------------------SYPRDPQADKVRAFGTLQ------KLEVTSLEA----------------------------------------------------------------------------------------------------------------------------------------------------------------------------------------------------DSLIDLKFLLKNKYRKNAVWVMNSTTAAQVQKLKNGNGDYIWRERLQAGDPDMLLGLPVHYLEFMPDDIISLGDFKRGYFIVDHQTGIRTHPDNITEPGFYKVHTDKYLGGGL…
313	GC_00000034	ALL_SPLITS	X_griffiniae_Kalro	1910	6	20	8	0	0.833052	0.647104	0.728398			COG4653	Predicted phage phi-C31 gp36 major capsid-like protein (gp36)	X	Mobilome: prophages, transposons	-------------------------------MKKLLELRQQKADLTQQMRSLITKAEDEKRSLTADEAKQFDELRNQSDALNAEIARYEALSDEERNQAKTRQPATNSAMTSCTIIF------------------------------------------------------------------------------------------------------------------------------------------------------------------------------------------------------------------------------------------------------------------------------------------…
314	GC_00000034	ALL_SPLITS	X_griffiniae_VH1	3526	6	20	8	0	0.833052	0.647104	0.728398			COG4653	Predicted phage phi-C31 gp36 major capsid-like protein (gp36)	X	Mobilome: prophages, transposons	-------------------------------MKKLLELRQQKADLTQQMRSLITKAEDEKRSLTADEAKQFDELRNQSDALNAEIARYEALSDEERNQAKTRQPATNSAMTSCTIIF------------------------------------------------------------------------------------------------------------------------------------------------------------------------------------------------------------------------------------------------------------------------------------------…
315	GC_00000034	ALL_SPLITS	X_griffiniae_XN45	3705	6	20	8	0	0.833052	0.647104	0.728398			COG4653	Predicted phage phi-C31 gp36 major capsid-like protein (gp36)	X	Mobilome: prophages, transposons	-------------------------------MKKLLELRQQKADLTQQMRSLITKAEDEKRSLTADEAKQFDELRNQSDALNAEIARYEALSDEERNQAKTRQPATNSAMTSCTIIF------------------------------------------------------------------------------------------------------------------------------------------------------------------------------------------------------------------------------------------------------------------------------------------…
296	GC_00000034	ALL_SPLITS	X_griffinae_ID10	3579	6	20	8	0	0.833052	0.647104	0.728398			COG4653	Predicted phage phi-C31 gp36 major capsid-like protein (gp36)	X	Mobilome: prophages, transposons	-------------------------------MKKLLELRQQKADLTQQMRSLLTRAEDEKRSLTTDEEKQFDELRSQSDVLNAEIARYEALSDEERNRAKK-QPANETLSNDELRHYILTGETRTLSTGVPSEGGYTVIPELNKQIMQQLADESVMRRICTIKTTRSNEYKQLVSVGGAVVAHGEEGKARGETVTPKMEEVSIKLFPIYAYPKTTQEIIDFSDVDILGWLTSEIADTFVDTEETDLVSGDGSKKAKGFLSYPRDTQADKVRTFGTLQKLEATKLEADSLIDLKFLLRNKYRKNAVWVMNSTTAAQVQKLKNGNGDYIWRERLQAGDPDMLLGLPVHYLEFMPDSLIGLGDFKRGYFIVDHETGTRTRPDNITEPGFYKVHSDKYLGGGL…
297	GC_00000034	ALL_SPLITS	X_griffinae_ID10	3326	6	20	8	0	0.833052	0.647104	0.728398			COG4653	Predicted phage phi-C31 gp36 major capsid-like protein (gp36)	X	Mobilome: prophages, transposons	-------------------------------MKKLLELRQQKAALTEQMRTLLTKAETEKRSLTAEEAKQFDELRSQSDSLNAEIARYEALSDEERHQAKT-QPTSDKLNNNGLRHYIFLNITPAFCTRNHGTQ-------------------------------------------------------------------------------------------------------------------------------------------------------------------------------------------------------------------------------------------------------------------------…
298	GC_00000034	ALL_SPLITS	X_griffinae_ID10	1624	6	20	8	0	0.833052	0.647104	0.728398			COG4653	Predicted phage phi-C31 gp36 major capsid-like protein (gp36)	X	Mobilome: prophages, transposons	-------------------------------MKKLLELRQQKADLTTQMRSLLTKAENEKRSLNADEAKQFDELRTQSEALNTEIARYEALSDEERNQAKN-QPANKTLSNDELRHYIVTGETRTLSTGVPSEGGYTVIPELNRQIMQQLADESVMRRICTIKTTRSNEYKQLVSVGGAEVAHGEEGKARSETATPTMEEVSIKLFPIYAYPKTTQEIIDFSDVDILGWLTSEIADTFVDTEETDLVSGDGSKRAKGFLSYPRDTQTDKVRAFGTLQKLEVAKLEADSLIDLKFLLRNKYRKNAVWVMNSTTAAKVQKLKNGNGDYIWRERLQAGDPDMLLGLPVHYLEFMPDDAIGLGDFKRGYFIVDHDTGTRTRPDNITEPGYYKVHTDKYLGGGL…
299	GC_00000034	ALL_SPLITS	X_griffinae_ID10	621	6	20	8	0	0.833052	0.647104	0.728398			COG4653	Predicted phage phi-C31 gp36 major capsid-like protein (gp36)	X	Mobilome: prophages, transposons	--------------MVLKIHLLKKQINYRNIMKKLLELRQQKADLTQQMRSLLTKAENEKRSLNADEAKQFDELCSQSDNLNTEIARYESLSDEERSQAKN-QPTSKKLSND-----------------------------------------------------------------------------------------------------------------------------------------------------------------------------------------------------------------------------------------------------------------------------------------------…
300	GC_00000034	ALL_SPLITS	X_griffinae_ID10	414	6	20	8	0	0.833052	0.647104	0.728398			COG4653	Predicted phage phi-C31 gp36 major capsid-like protein (gp36)	X	Mobilome: prophages, transposons	-------------------------------MKKLLELRQQKADLIHQMRSLLTQAENEKRSLNPDEAKQFDELRSQSDNLNTEIARYESLSDEERNQAKN-QTTSKTLNNDELRHYILTGEARSLSTGVPADGGYTVIPELNKQIMQQLADGSVMRRICTIKTTRSNEYKQLVSVGGAAVAHGEEGKVRSETATPKMEEVSIKLFPIYAYPKTTQEIIDFSDVDILGWLTSEIADTFVDTEETDLVSGDGSKKAKGFLSYPRDTQADKVRAFGTLQKLEVTSLEADSLIDLKFLLKNKYRKNAVWVMNSTTAANVQKLKNSNGDYIWRERLQAADPDMLLGLPVHYLEFMPDNIIALGDFKRGYFIVDHQTGIRTRPDNITEPGFYKVHTDKYLGGGL…
301	GC_00000034	ALL_SPLITS	X_griffinae_ID10	2453	6	20	8	0	0.833052	0.647104	0.728398			COG4653	Predicted phage phi-C31 gp36 major capsid-like protein (gp36)	X	Mobilome: prophages, transposons	-------------------------------MKKLFELRQQKADLTTQMRSLLTQAEDEKRSLNTDEAKQFDELRTQSEALNTEIARI-----------------------------------------------------------------------------------------------------------------------------------------------------------------------------------------------------------------------------------------------------------------------------------------------------------------------…
302	GC_00000034	ALL_SPLITS	X_griffinae_ID10	3600	6	20	8	0	0.833052	0.647104	0.728398			COG4653	Predicted phage phi-C31 gp36 major capsid-like protein (gp36)	X	Mobilome: prophages, transposons	-------------------------------MKKLLELRQPKADLTQQMRLLLTKAEEGKRALTTDEAKQFDELHSQY-----RIARYEVLSDEERSQAKN-TSACDRLSNNELRNYILTSETRSLSTGVPADGGYTVIPELNKQIMQRLADGSVMRWICTIKTTCSNEYKQLVLVGGGSRGRRSGT--------------------------------------------------------------------------------------------------------------------------------------------------------------------------------------------------------------------…
303	GC_00000034	ALL_SPLITS	X_griffinae_ID10	620	6	20	8	0	0.833052	0.647104	0.728398			COG4653	Predicted phage phi-C31 gp36 major capsid-like protein (gp36)	X	Mobilome: prophages, transposons	-------------------------------M-------------------------SYPRDTQADKVRAFGTLQ------KLEVTSLEA----------------------------------------------------------------------------------------------------------------------------------------------------------------------------------------------------DSLIDLKFLLKNKYRKNAVWVMNSTTAAQVQKLKNGNGDYIWRERLQAGDPDMLLGLPVHYLEFMPDDIISLGDFKRGYFIVDHQTGIRTHPDNITEPGFYKVHTDKYLGGGL…
317	GC_00000035	ALL_SPLITS	X_griffiniae_97	301	6	18	6	0	0.91268	0.92421	0.918408							MTLTEKQQHWITVIAAQKQSGMTVTAYCQHHEINLATFYYWAKKLRQQQAPQRLHPVVVDEHAEAEQTVTLFLPGGLRAELPVELSTAQIRHWIEALQ
318	GC_00000035	ALL_SPLITS	X_griffiniae_97	695	6	18	6	0	0.91268	0.92421	0.918408							MTLTEKQQHWITVIAAQKQSGMTVTAYCQHHEINLATFYYWAKKLRQQQAPQRLHPVVVDEHAEAEQTVTLFLPGGLRAELPVELSTAQIRHWIEALQ
319	GC_00000035	ALL_SPLITS	X_griffiniae_97	3240	6	18	6	0	0.91268	0.92421	0.918408							MTLTEKQQHWITVIAAQKQSGMTVTAYCQHHEINLATFYYWAKKLRQQQAPQRLHPVVVDEHAEAEQTVTLFLPGGLRAELPVELSTAQIRHWIEALQ
320	GC_00000035	ALL_SPLITS	X_griffiniae_97	3532	6	18	6	0	0.91268	0.92421	0.918408							MTLTEKQQHWITVIAAQKQSGMTVTAYCQHHEINLATFYYWAKKLRQQQAPQRLHPVVVDEHAEAEQTVTLFLPGGLRAELPVELSTAQIRHWIEALQ
321	GC_00000035	ALL_SPLITS	X_griffiniae_97	821	6	18	6	0	0.91268	0.92421	0.918408							MTLTEKQQHWITVIDAQKQSGLTVTAFCQHHEINLATFYYWAKKRRQQHAPQRLHPIVLDEHSDAGHTVTLCLPNGLRAELPAGLSSEQIRHWVEALQ
322	GC_00000035	ALL_SPLITS	X_griffiniae_97	3555	6	18	6	0	0.91268	0.92421	0.918408							MTLTEKQQHWITVIDAQKQSGLTVTAFCQHHEINLATFYYWAKKRRQQHVPQRLHPIVLDEHSDAGHTVTLCLPNGLRAELPAGLSSEQIRHWVEALQ
323	GC_00000035	ALL_SPLITS	X_griffiniae_HGB2511	1866	6	18	6	0	0.91268	0.92421	0.918408							MALTEKQQHWVTVTEVQKQSGLTVTAFCRHQEINLATFYYWIKQLRNRLIP------------------SICSRMDFK--------------------
324	GC_00000035	ALL_SPLITS	X_griffiniae_Kalro	1207	6	18	6	0	0.91268	0.92421	0.918408							MTLTEKQQHWITVIAAQKQSGMTVTAYCQHHEINLATFYYWAKKLRQQQAPQRLHPVVVDEHAEAEQTVTLFLPGGLRAELPVELSTAQIRHWIEALQ
325	GC_00000035	ALL_SPLITS	X_griffiniae_Kalro	1601	6	18	6	0	0.91268	0.92421	0.918408							MTLTEKQQHWITVIAAQKQSGMTVTAYCQHHEINLATFYYWAKKLRQQQAPQRLHPVVVDEHAEAEQTVTLFLPGGLRAELPVELSTAQIRHWIEALQ
326	GC_00000035	ALL_SPLITS	X_griffiniae_Kalro	2476	6	18	6	0	0.91268	0.92421	0.918408							MTLTEKQQHWITVIAAQKQSGMTVTAYCQHHEINLATFYYWAKKLRQQQAPQRLHPVVVDEHAEAEQTVTLFLPGGLRAELPVELSTAQIRHWIEALQ
327	GC_00000035	ALL_SPLITS	X_griffiniae_Kalro	2768	6	18	6	0	0.91268	0.92421	0.918408							MTLTEKQQHWITVIAAQKQSGMTVTAYCQHHEINLATFYYWAKKLRQQQAPQRLHPVVVDEHAEAEQTVTLFLPGGLRAELPVELSTAQIRHWIEALQ
328	GC_00000035	ALL_SPLITS	X_griffiniae_Kalro	1081	6	18	6	0	0.91268	0.92421	0.918408							MTLTEKQQHWITVIDAQKQSGLTVTAFCQHHEINLATFYYWAKKRRQQHAPQRLHPIVLDEHSDAGHTVTLCLPNGLRAELPAGLSSEQIRHWVEALQ
329	GC_00000035	ALL_SPLITS	X_griffiniae_Kalro	2452	6	18	6	0	0.91268	0.92421	0.918408							MTLTEKQQHWITVIDAQKQSGLTVTAFCQHHEINLATFYYWAKKRRQQHVPQRLHPIVLDEHSDAGHTVTLCLPNGLRAELPAGLSSEQIRHWVEALQ
330	GC_00000035	ALL_SPLITS	X_griffiniae_VH1	3424	6	18	6	0	0.91268	0.92421	0.918408							MTLTEKQQHWITVIAAQKQSGMTVTAYCQHHEINLATFYYWAKKLRQQQAPQRLHPVVVDEHAEAEQTVTLFLPGGLRAELPVELSTAQIRHWIEALQ
331	GC_00000035	ALL_SPLITS	X_griffiniae_VH1	3039	6	18	6	0	0.91268	0.92421	0.918408							MTLTEKQQHWITVIDAQKQSGLTVTAFCQHHEINLATFYYWAKKRRQQHVPQRLHPIVLDEHSDAGHTVTLCLPNGLRAELPAGLSSEQIRHWVEALQ
332	GC_00000035	ALL_SPLITS	X_griffiniae_XN45	3912	6	18	6	0	0.91268	0.92421	0.918408							MTLTEKQQHWITVIAAQKQSGMTVTAYCQHHEINLATFYYWAKKLRQQQAPQRLHPVVVDEHAEAEQTVTLFLPGGLRAELPVELSTAQIRHWIEALQ
333	GC_00000035	ALL_SPLITS	X_griffiniae_XN45	3710	6	18	6	0	0.91268	0.92421	0.918408							MTLTEKQQHWITVIDAQKQSGLTVTAFCQHHEINLATFYYWAKKRRQQHVPQRLHPIVLDEHSDAGHTVTLCLPNGLRAELPAGLSSEQIRHWVEALQ
316	GC_00000035	ALL_SPLITS	X_griffinae_ID10	2091	6	18	6	0	0.91268	0.92421	0.918408							MALTEKQQHWVTVTEVQKQSGLMVTAFCRHQEINLATFYYWIKQLR----------------------------------------------------
337	GC_00000039	ALL_SPLITS	X_griffiniae_97	2495	6	17	3	0	0.847528	0.892294	0.869335			COG3209	Uncharacterized conserved protein RhaS, contains 28 RHS repeats (RhsA) (PDB:4IGL)	R	General function prediction only	MADNYMARTAGTWMIVGMLPD--------------VCKTPMGASTPPIPYPVVAKLADSSAPEKTVRANGNPVVVFAHSFVPTTLGDQPGVANGVKSGTVGGKCHP--QEHTKTVRAGNKLVLRHGDKFWMNGA
338	GC_00000039	ALL_SPLITS	X_griffiniae_97	2784	6	17	3	0	0.847528	0.892294	0.869335			COG3209	Uncharacterized conserved protein RhaS, contains 28 RHS repeats (RhsA) (PDB:4IGL)	R	General function prediction only	MADNYLARTGTQWMVIGILPD--------------VCKTPMGSSTPPIPYPVMAKLADSSVPVKSVRANGKPVVVFAQSFVPQTLGDEPGVANGVKSGTVGGKCHPKAQEHSKSVRVGNKLLLRHGDKFWMNGA
339	GC_00000039	ALL_SPLITS	X_griffiniae_97	844	6	17	3	0	0.847528	0.892294	0.869335			COG3209	Uncharacterized conserved protein RhaS, contains 28 RHS repeats (RhsA) (PDB:4IGL)	R	General function prediction only	MTSRRQTVSEKEKKPLTILQEGKTRLEQGQEAITKQAKTLLADA-SGIPYPVVAKLADSSAPEKTVRTNGKPVVVFAHSFVPTTLGDQPSVANGVKSGTVGGKCHP--QEHTKTVRAGNKLVLRHGDKFWMNGE
340	GC_00000039	ALL_SPLITS	X_griffiniae_HGB2511	3236	6	17	3	0	0.847528	0.892294	0.869335			COG3209	Uncharacterized conserved protein RhaS, contains 28 RHS repeats (RhsA) (PDB:4IGL)	R	General function prediction only	MADNYMARTAGTWMIVGMLPD--------------VCKTPMGASTPPIPYPVVAKLADSAAPEKTVRANGNPVVVFAHSFVPTTLGDQPGVANGVKSGTVGGKCHP--KVHTQTVRAGNKLILRHGDEFWMNGA
341	GC_00000039	ALL_SPLITS	X_griffiniae_HGB2511	1373	6	17	3	0	0.847528	0.892294	0.869335			COG3209	Uncharacterized conserved protein RhaS, contains 28 RHS repeats (RhsA) (PDB:4IGL)	R	General function prediction only	MADNYLARTAGDWMIVGTLPD--------------VCKTPMGASTPPIPYPVVAKLADSASPVPSVRANGKPAVVFANSFVPTTIGDQPGVANGVKSGTVGGKCHP--QEHTNTVRAGNKLVLRHGDKFWMNGA
342	GC_00000039	ALL_SPLITS	X_griffiniae_Kalro	3522	6	17	3	0	0.847528	0.892294	0.869335			COG3209	Uncharacterized conserved protein RhaS, contains 28 RHS repeats (RhsA) (PDB:4IGL)	R	General function prediction only	MADNYMARTAGTWMIVGMLPD--------------VCKTPMGASTPPIPYPVVAKLADSSAPEKTVRANGNPVVVFAHSFVPTTLGDQPGVANGVKSGTVGGKCHP--QEHTKTVRAGNKLVLRHGDKFWMNGA
343	GC_00000039	ALL_SPLITS	X_griffiniae_Kalro	3224	6	17	3	0	0.847528	0.892294	0.869335			COG3209	Uncharacterized conserved protein RhaS, contains 28 RHS repeats (RhsA) (PDB:4IGL)	R	General function prediction only	MADNYLARTGTQWMVIGILPD--------------VCKTPMGSSTPPIPYPVMAKLADSSVPVKSVRANGKPVVVFAQSFVPQTLGDEPGVANGVKSGTVGGKCHPKAQEHSKSVRVGNKLLLRHGDKFWMNGA
344	GC_00000039	ALL_SPLITS	X_griffiniae_Kalro	1058	6	17	3	0	0.847528	0.892294	0.869335			COG3209	Uncharacterized conserved protein RhaS, contains 28 RHS repeats (RhsA) (PDB:4IGL)	R	General function prediction only	MTSRRQTVSEKEKKPLTILQEGKTRLEQGQEAITKQAKTLLADA-SGIPYPVVAKLADSSAPEKTVRTNGKPVVVFAHSFVPTTLGDQPSVANGVKSGTVGGKCHP--QEHTKTVRAGNKLVLRHGDKFWMNGE
345	GC_00000039	ALL_SPLITS	X_griffiniae_VH1	587	6	17	3	0	0.847528	0.892294	0.869335			COG3209	Uncharacterized conserved protein RhaS, contains 28 RHS repeats (RhsA) (PDB:4IGL)	R	General function prediction only	MADNYMARTAGTWMIVGMLPD--------------VCKTPMGASTPPIPYPVVAKLADSSAPEKTVRANGNPVVVFAHSFVPTTLGDQPGVANGVKSGTVGGKCHP--QEHTKTVRAGNKLVLRHGDKFWMNGA
346	GC_00000039	ALL_SPLITS	X_griffiniae_VH1	2557	6	17	3	0	0.847528	0.892294	0.869335			COG3209	Uncharacterized conserved protein RhaS, contains 28 RHS repeats (RhsA) (PDB:4IGL)	R	General function prediction only	MADNYLARTGTQWMVIGILPD--------------VCKTPMGSSTPPIPYPVMAKLADSSVPVKSVRANGKPVVVFAQSFVPQTLGDEPGVANGVKSGTVGGKCHPKAQEHSKSVRVGNKLLLRHGDKFWMNGA
347	GC_00000039	ALL_SPLITS	X_griffiniae_VH1	1929	6	17	3	0	0.847528	0.892294	0.869335			COG3209	Uncharacterized conserved protein RhaS, contains 28 RHS repeats (RhsA) (PDB:4IGL)	R	General function prediction only	MTSRRQTVSEKEKKPLTILQEGKTRLEQGQEAITKQAKTLLADA-SGIPYPVVAKLADSSAPEKTVRTNGKPVVVFAHSFVPTTLGDQPSVANGVKSGTVGGKCHP--QEHTKTVRAGNKLVLRHGDKFWMNGE
348	GC_00000039	ALL_SPLITS	X_griffiniae_XN45	1049	6	17	3	0	0.847528	0.892294	0.869335			COG3209	Uncharacterized conserved protein RhaS, contains 28 RHS repeats (RhsA) (PDB:4IGL)	R	General function prediction only	MADNYMARTAGTWMIVGMLPD--------------VCKTPMGASTPPIPYPVVAKLADSSAPEKTVRANGNPVVVFAHSFVPTTLGDQPGVANGVKSGTVGGKCHP--QEHTKTVRAGNKLVLRHGDKFWMNGA
349	GC_00000039	ALL_SPLITS	X_griffiniae_XN45	2986	6	17	3	0	0.847528	0.892294	0.869335			COG3209	Uncharacterized conserved protein RhaS, contains 28 RHS repeats (RhsA) (PDB:4IGL)	R	General function prediction only	MADNYLARTGTQWMVIGILPD--------------VCKTPMGSSTPPIPYPVMAKLADSSVPVKSVRANGKPVVVFAQSFVPQTLGDEPGVANGVKSGTVGGKCHPKAQEHSKSVRVGNKLLLRHGDKFWMNGA
350	GC_00000039	ALL_SPLITS	X_griffiniae_XN45	2939	6	17	3	0	0.847528	0.892294	0.869335			COG3209	Uncharacterized conserved protein RhaS, contains 28 RHS repeats (RhsA) (PDB:4IGL)	R	General function prediction only	MTSRRQTVSEKEKKPLTILQEGKTRLEQGQEAITKQAKTLLADA-SGIPYPVVAKLADSSAPEKTVRTNGKPVVVFAHSFVPTTLGDQPSVANGVKSGTVGGKCHP--QEHTKTVRAGNKLVLRHGDKFWMNGE
334	GC_00000039	ALL_SPLITS	X_griffinae_ID10	747	6	17	3	0	0.847528	0.892294	0.869335			COG3209	Uncharacterized conserved protein RhaS, contains 28 RHS repeats (RhsA) (PDB:4IGL)	R	General function prediction only	MADNYMARTAGTWMIVGMLPD--------------VCKTPMGASTPPIPYPVVAKLADSAAPEKTVRANGNPVVVFAHSFVPTTLGDQPGVANGVKSGTVGGKCHP--KVHTQTVRAGNKLILRHGDEFWMNGA
335	GC_00000039	ALL_SPLITS	X_griffinae_ID10	628	6	17	3	0	0.847528	0.892294	0.869335			COG3209	Uncharacterized conserved protein RhaS, contains 28 RHS repeats (RhsA) (PDB:4IGL)	R	General function prediction only	MADNYTARTAGDWMIVGMLPD--------------VCKTPMGASTPPIPYPVVAKLADSSAPEKTVRANGQPVVVFAGSFVPATIGDQPGVANGVKSGTVGAKCHP--KAHTQTVRAGNKLMLRHGDEFWMNGE
336	GC_00000039	ALL_SPLITS	X_griffinae_ID10	2580	6	17	3	0	0.847528	0.892294	0.869335			COG3209	Uncharacterized conserved protein RhaS, contains 28 RHS repeats (RhsA) (PDB:4IGL)	R	General function prediction only	MADNYLARTAGDWMIVGTLPD--------------VCKTPMGASTPPIPYPVVAKLADSASPVPSVRANGKPAVVFANSFVPTTIGDQPGVANGVKSGTVGGKCHP--QEHTNTVRAGNKLVLRHGDKFWMNGA
357	GC_00000040	ALL_SPLITS	X_griffiniae_97	3934	6	17	6	0	0.656148	0.676355	0.666099							MLEFLTPRGARGKEYSYHFETLF------------------NLVSLWLPVGI---------------------------------
358	GC_00000040	ALL_SPLITS	X_griffiniae_97	937	6	17	6	0	0.656148	0.676355	0.666099							MLGFLTPRGAQGKEYSYYFETLF--------IQG-------EKRELIIPIAF---------------------------------
359	GC_00000040	ALL_SPLITS	X_griffiniae_97	4015	6	17	6	0	0.656148	0.676355	0.666099							MLEFLTPRSARGKEYSYYFETLFNLTRFIFLLGKHLAKIISVLNYYVIKNSYHVITIFNDAKIKYATNIISRVDPSHFMSKCERN
360	GC_00000040	ALL_SPLITS	X_griffiniae_HGB2511	3525	6	17	6	0	0.656148	0.676355	0.666099							MLEFLTPRGARGKEYSYHFETLF--------VKRILKLDWLVYKKIRPQNGMAAFKKI---------------------------
361	GC_00000040	ALL_SPLITS	X_griffiniae_Kalro	2073	6	17	6	0	0.656148	0.676355	0.666099							MLEFLTPRGARGKEYSYHFETLF------------------NLVSLWLPVGI---------------------------------
362	GC_00000040	ALL_SPLITS	X_griffiniae_Kalro	965	6	17	6	0	0.656148	0.676355	0.666099							MLGFLTPRGAQGKEYSYYFETLF--------IQG-------EKRELIIPIAF---------------------------------
363	GC_00000040	ALL_SPLITS	X_griffiniae_Kalro	1992	6	17	6	0	0.656148	0.676355	0.666099							MLEFLTPRSARGKEYSYYFETLFNLTRFIFLLGKHLAKIISVLNYYVIKNSYHVITIFNDAKIKYATNIISRVDPSHFMSKCERN
364	GC_00000040	ALL_SPLITS	X_griffiniae_VH1	335	6	17	6	0	0.656148	0.676355	0.666099							MLEFLTPRGARGKEYSYHFETLF------------------NLVSLWLPVGI---------------------------------
365	GC_00000040	ALL_SPLITS	X_griffiniae_VH1	1649	6	17	6	0	0.656148	0.676355	0.666099							MLGFLTPRGAQGKEYSYYFETLF--------IQG-------EKRELIIPIAF---------------------------------
366	GC_00000040	ALL_SPLITS	X_griffiniae_XN45	1531	6	17	6	0	0.656148	0.676355	0.666099							MLEFLTPRGARGKEYSYHFETLF------------------NLVSLWLPVGI---------------------------------
367	GC_00000040	ALL_SPLITS	X_griffiniae_XN45	624	6	17	6	0	0.656148	0.676355	0.666099							MLGFLTPRGAQGKEYSYYFETLF--------IQG-------EKRELIIPIAF---------------------------------
351	GC_00000040	ALL_SPLITS	X_griffinae_ID10	2395	6	17	6	0	0.656148	0.676355	0.666099							MLAFLTPRAARGKEYSYYFETLF--------S-GYKMTEIILLSNTSIHF-----------------------------------
352	GC_00000040	ALL_SPLITS	X_griffinae_ID10	1582	6	17	6	0	0.656148	0.676355	0.666099							MLAFLTPRGARGKEYSYHFETLF--------I-PISLQDACDFSPLRGQVSYDA-SYISPRSGEI--------------------
353	GC_00000040	ALL_SPLITS	X_griffinae_ID10	3738	6	17	6	0	0.656148	0.676355	0.666099							MLEFLTPRGARGKEYSYHFETLF--------VKRILKLDWLVLKKYVLKMEWPLLRKFENLMGDY--------------------
354	GC_00000040	ALL_SPLITS	X_griffinae_ID10	1348	6	17	6	0	0.656148	0.676355	0.666099							MLRFLTPHGAKGKEYAYHFETLF--IRITFQVAHYKTTMHFEVRYRVVNCNLKFNEYKYSLKIHL--------------------
355	GC_00000040	ALL_SPLITS	X_griffinae_ID10	3349	6	17	6	0	0.656148	0.676355	0.666099							MLESLTPRGARGKEYSYHFETLF----------SPVELPILQPNNPSAP-DFFMLSYYFEILFSW--------------------
356	GC_00000040	ALL_SPLITS	X_griffinae_ID10	3404	6	17	6	0	0.656148	0.676355	0.666099							MLEFLTPRAARGKEYSYILKRYLKGLNIFQSIIGYIIVLYSITNNIHLKIQTIKH------------------------------
370	GC_00000041	ALL_SPLITS	X_griffiniae_97	3421	6	17	5	0	0.852784	0.687857	0.761493							MLYKQGTISTVSGSAIVRGTGTKFISNINGVAPGQIILIQSGNGNLIHMIQAVNSDTELVLADNVAVTLNNVKYQIQVTVPDSASDAVRHIVANTTYITQFLQNMDKWMSQNGVVDVTLPNGQTVSLQSIRALQAAVEGKLDKSKNGADILDKSAFMNNLGLGSAATKNIVSGPLFNGSQPVAVQSHVDFRSIVSWAIPDNYPLGISAGIATGKQVDKPQYGYVSLLNIRGWPDKSGVTACSRWFITPDGNAGISYAYY-YSQGDTHYYGNVDLWGTRNTTVDNNGFLKKASPIIQIHPDGKFTTNDESEGATVTKLGIGHYQISGVLGYNADGA-----------WGVHGGISSPKNNNGLELIYIDDQVQKDGCITIKTFHRQHTHLPKQFQNKRIK…
371	GC_00000041	ALL_SPLITS	X_griffiniae_97	2632	6	17	5	0	0.852784	0.687857	0.761493							MLYKQGTISTVSGSAIVRGTGTKFISNINGVAPGQIILIQSGNGNLIHMIQAVNSDTELVLADNVAVTLNNVKYQIQVTVPDSASDAVRHIVANTTYVTQFLQNMDKWMSQNGVVDVTLPNGQTVSLQSIRALQAAM---LDKNKNGADIPNKSEFVKNLGL-VTQQWVIDNGSGFIQYKPIAPTALTEFTSWIKSLPNGGHAFRFGAHDGEIGYKWSCGYVTRAGDTWAGFVAHYNRGVAVVHGSDDGGSTKVSY-----------------LWTNKNAWKDSNGYLRASSPLIQIYPDGKFTTNDESEGATVTKLGIGHYQISGVLGYNADGA-----------WGVHGGISSPKNNNGLELIYIDDQVQKDGCITIKTFHRQHTHLPKQFQNKRIK…
372	GC_00000041	ALL_SPLITS	X_griffiniae_97	0	6	17	5	0	0.852784	0.687857	0.761493							MLYKQGTISTVSGSAIVRGTGTKFISNINGVAPGQIILIQSGNGNLIHMIQAVNSDTELVLASNVAVTLNNTKYQIQVTVPDSASDAVRHIVANTTYVTQFLQNMDKWMSQNGVVDVTLPNGQTVSLQSIRALQAAM---LDKNKNGADIPNKPEFVKNLGL-VTQQWVIDNGSGFIQYKPIAPTALTEFTSWIKSLPNGGHAFRFGAHDGEIGYKWSCGYVTRAGDTWAGFVAHYNRGVAVVHGSDDGGSTKVSY-----------------LWTNKNAWKDSNGYLRASSPLIQIHPDGKFTTNDESEGATVTKLGIGHYQISGVLGYNADGA-----------WGVHGGISSPKNNNGLELIYIDDQVQKDGCITIKTFHRQHTHLPKQFQNKRIK…
373	GC_00000041	ALL_SPLITS	X_griffiniae_97	548	6	17	5	0	0.852784	0.687857	0.761493							MLYEQGTISTVSGSAIVRGTGTKFISNINGVAPGQIILIQSGNGNLIYMIQAVNSDTELVLASNVAVTLNNTKYQIQVTVPDSASDAVRHIVANTTYVTQFLQNMDKWMSQNGVVDVTLPNGQTVSLQSIRALQAAM---LDKNKNGADIPNKSEFVKNLGL-VTQQWVIDNGSGFIQYKPIAPTALTEFTSWIKSLPNGGHAFRFGAHDGEIGYKWSCGYVTRAGDTWAGFVAHYNRGVAVVHGSDDGGSTKVSY-----------------LWTNKNAWKDSNGYLRASSPLIQIYPDGKFTTNDESEGATVTKLGIGHYQISGVLGYNADGA-----------WGVHGGISSPKNNNGLELIYIDDQVQKDGCITIKTFHRQHTHLPKQFQNKRIK…
374	GC_00000041	ALL_SPLITS	X_griffiniae_97	3634	6	17	5	0	0.852784	0.687857	0.761493							-------------------------------------------------------------------------------------------------------------------------------------------------------------------------------------------------------------------------------------------------------------------------------------------------------------------------MEHKLGIGHYQISGVLGYNADGA-----------WGVHGGISSPKNNNGLELIYIDDQVQKDGCITIKTFHRQHTHLPRQFQNKRI…
375	GC_00000041	ALL_SPLITS	X_griffiniae_HGB2511	1419	6	17	5	0	0.852784	0.687857	0.761493							----------MSGSAIVRGTGTKFKANINGVAPGQIILIRSGDNNLIHMIQAVNSDTELVLADNVAVTLNNVKYQIQVTVPDSVSDGVQHIVANTTYITQFLQNMDKWMSQSGVVDVTLPNGQTISLQSIRALQAAM---LDKNKNGADIPNKSEFVKNLG-------------------------------------------------------------------------------------------------------------------------------------------------------AVT----AHWVTNNAAGFIRPGSINPATINEFTSW--------------------------------------------------IT…
376	GC_00000041	ALL_SPLITS	X_griffiniae_HGB2511	2150	6	17	5	0	0.852784	0.687857	0.761493							-------------------------------------------------------------------------------------------------------------------------------------------------------------------------------------------------------------------------------------------------------------------------------------------------------------------------MEHKLGIGHYQISGVLGYNADGA-----------WGVHGGISSPKN-------------------------------------KRI…
377	GC_00000041	ALL_SPLITS	X_griffiniae_Kalro	2586	6	17	5	0	0.852784	0.687857	0.761493							MLYKQGTISTVSGSAIVRGTGTKFISNINGVAPGQIILIQSGNGNLIHMIQAVNSDTELVLADNVAVTLNNVKYQIQVTVPDSASDAVRHIVANTTYITQFLQNMDKWMSQNGVVDVTLPNGQTVSLQSIRALQAAVEGKLDKSKNGADILDKSAFMNNLGLGSAATKNIVSGPLFNGSQPVAVQSHVDFRSIVSWAIPDNYPLGISAGIATGKQVDKPQYGYVSLLNIRGWPDKSGVTACSRWFITPDGNAGISYAYY-YSQGDTHYYGNVDLWGTRNTTVDNNGFLKKASPIIQIHPDGKFTTNDESEGATVTKLGIGHYQISGVLGYNADGA-----------WGVHGGISSPKNNNGLELIYIDDQVQKDGCITIKTFHRQHTHLPKQFQNKRIK…
378	GC_00000041	ALL_SPLITS	X_griffiniae_Kalro	3376	6	17	5	0	0.852784	0.687857	0.761493							MLYKQGTISTVSGSAIVRGTGTKFISNINGVAPGQIILIQSGNGNLIHMIQAVNSDTELVLADNVAVTLNNVKYQIQVTVPDSASDAVRHIVANTTYVTQFLQNMDKWMSQNGVVDVTLPNGQTVSLQSIRALQAAM---LDKNKNGADIPNKSEFVKNLGL-VTQQWVIDNGSGFIQYKPIAPTALTEFTSWIKSLPNGGHAFRFGAHDGEIGYKWSCGYVTRAGDTWAGFVAHYNRGVAVVHGSDDGGSTKVSY-----------------LWTNKNAWKDSNGYLRASSPLIQIYPDGKFTTNDESEGATVTKLGIGHYQISGVLGYNADGA-----------WGVHGGISSPKNNNGLELIYIDDQVQKDGCITIKTFHRQHTHLPKQFQNKRIK…
379	GC_00000041	ALL_SPLITS	X_griffiniae_Kalro	1904	6	17	5	0	0.852784	0.687857	0.761493							MLYKQGTISTVSGSAIVRGTGTKFISNINGVAPGQIILIQSGNGNLIHMIQAVNSDTELVLASNVAVTLNNTKYQIQVTVPDSASDAVRHIVANTTYVTQFLQNMDKWMSQNGVVDVTLPNGQTVSLQSIRALQAAM---LDKNKNGADIPNKPEFVKNLGL-VTQQWVIDNGSGFIQYKPIAPTALTEFTSWIKSLPNGGHAFRFGAHDGEIGYKWSCGYVTRAGDTWAGFVAHYNRGVAVVHGSDDGGSTKVSY-----------------LWTNKNAWKDSNGYLRASSPLIQIHPDGKFTTNDESEGATVTKLGIGHYQISGVLGYNADGA-----------WGVHGGISSPKNNNGLELIYIDDQVQKDGCITIKTFHRQHTHLPKQFQNKRIK…
380	GC_00000041	ALL_SPLITS	X_griffiniae_Kalro	1354	6	17	5	0	0.852784	0.687857	0.761493							MLYEQGTISTVSGSAIVRGTGTKFISNINGVAPGQIILIQSGNGNLIYMIQAVNSDTELVLASNVAVTLNNTKYQIQVTVPDSASDAVRHIVANTTYVTQFLQNMDKWMSQNGVVDVTLPNGQTVSLQSIRALQAAM---LDKNKNGADIPNKSEFVKNLGL-VTQQWVIDNGSGFIQYKPIAPTALTEFTSWIKSLPNGGHAFRFGAHDGEIGYKWSCGYVTRAGDTWAGFVAHYNRGVAVVHGSDDGGSTKVSY-----------------LWTNKNAWKDSNGYLRASSPLIQIYPDGKFTTNDESEGATVTKLGIGHYQISGVLGYNADGA-----------WGVHGGISSPKNNNGLELIYIDDQVQKDGCITIKTFHRQHTHLPKQFQNKRIK…
381	GC_00000041	ALL_SPLITS	X_griffiniae_Kalro	2373	6	17	5	0	0.852784	0.687857	0.761493							-------------------------------------------------------------------------------------------------------------------------------------------------------------------------------------------------------------------------------------------------------------------------------------------------------------------------MEHKLGIGHYQISGVLGYNADGA-----------WGVHGGISSPKNNNGLELIYIDDQVQKDGCITIKTFHRQHTHLPRQFQNKRI…
382	GC_00000041	ALL_SPLITS	X_griffiniae_VH1	3238	6	17	5	0	0.852784	0.687857	0.761493							MLYKQGTISTVSGSAIVRGTGTKFISNINGVAPGQIILIQSGNGNLIHMIQAVNSDTELVLADNVAVTLNNVKYQIQVTVPDSASDAVRHIVANTTYITQFLQNMDKWMSQNGVVDVTLPNGQTVSLQSIRALQAAVEGKLDKSKNGADILDKSAFMNNLGLGSAATKNIVSGPLFNGSQPVAVQSHVDFRSIVSWAIPDNYPLGISAGIATGKQVDKPQYGYVSLLNIRGWPDKSGVTACSRWFITPDGNAGISYAYY-YSQGDTHYYGNVDLWGTRNTTVDNNGFLKKASPIIQIHPDGKFTTNDESEGATVTKLGIGHYQISGVLGYNADGA-----------WGVHGGISSPKNNNGLELIYIDDQVQKDGCITIKTFHRQHTHLPKQFQNKRIK…
383	GC_00000041	ALL_SPLITS	X_griffiniae_VH1	1535	6	17	5	0	0.852784	0.687857	0.761493							-------------------------------------------------------------------------------------------------------------------------------------------------------------------------------------------------------------------------------------------------------------------------------------------------------------------------MEHKLGIGHYQISGVLGYNADGA-----------WGVHGGISSPKNNNGLELIYIDDQVQKDGCITIKTFHRQHTHLPRQFQNKRI…
384	GC_00000041	ALL_SPLITS	X_griffiniae_XN45	3467	6	17	5	0	0.852784	0.687857	0.761493							-------------------------------------------------------------------------------------------------------------------------------------------------------------------------------------------------------------------------------------------------------------------------------------------------------------------------MEHKLGIGHYQISGVLGYNADGA-----------WGVHGGISSPKNNNGLELIYIDDQVQKDGCITIKTFHRQHTHLPKQFQNKRI…
368	GC_00000041	ALL_SPLITS	X_griffinae_ID10	2243	6	17	5	0	0.852784	0.687857	0.761493							MLYKQGTISTVSGSAIVRGTGTKFISNINGVAPGQIILIRSGDNNLIHMIQAVNSDTELVLADNVAVTLNNVKYQIQVTVPDSVSDGVRHIVANTTYITQFLQNMDKWMSQNGVVDVTLPNGQAISLQSIRALQAAM---LDKNKNGADIPNKSEFVKNLGLRDTVNRA-------------------------------ANAVMMDLSNGGVQKIKSALEIENSVVAIGEITCMDGRNVMMIKTKDGGPHIAYSWGVSQWYSIAFPRASGTALSLGGNCWVDGGGFIKTASPIIQIHPDGKFTTNDESEGATVTKLGIGHYQISGVLGYNADGA-----------WGVHGGISVPRDVNGNELVYVEDKVRPDGTIDIKVTHRQNAHMPARLQNRRMK…
369	GC_00000041	ALL_SPLITS	X_griffinae_ID10	1803	6	17	5	0	0.852784	0.687857	0.761493							------------------------------------------------------------------------------------------------------------------------------------------------------------------------------------------------------------------------------------------------------------------------------------------------------------------------MEHKLGIGHYQISGVLGYNADGA-----------WSVHGGISSPKN-------------------------------------KRIK…
389	GC_00000046	ALL_SPLITS	X_griffiniae_97	1295	6	16	4	0	0.850387	0.696978	0.766078							MPTYTVYTKIESNVPAENLLYDLIIYRKDAKGNHHILLDIFQAQLQSNYETQQHVTEETDDDLSVTYIMQIMLYRKHGSNTIQALQAPFKKMYTLGEFVEGKACSDKKRENACYFESTIETKPVSDGDNTVELKLTIPERVFIAEEYPIGHPDDPFEKNKVESQIQDRLSKRTYPDQNGASLCGPAAFFYCLQMDRPDIYEQAARELWEHGRTKIGQLEIKPGDGCRHPKGTFYNSRGER----ISGLDWLTLASLRDSENIIMAYDEVSDQVAGITDWWKLSDWFERAGYEKIFSNVGLSHSNINDLVALCDYYNKGCHVVTLISAGML-SDFTEETSGKNHWIVWEGVVKNYENEIIKNDSDPNQYVNLNLFSWGKVEPQIKNNKSLDYVKNHIFGG…
390	GC_00000046	ALL_SPLITS	X_griffiniae_97	4089	6	16	4	0	0.850387	0.696978	0.766078							MPTYAVYTQIKSNVLVENLLYDLIIFRQDAKGNHHILLDVEKAQLQSNYETQKHTTQEKDDDLSVMYIMQI----------------------------------------------------------------------------------------------------------------------------------------------------------------------------------------------------------------------------------------------------------------------------------------------------------------------------------------…
391	GC_00000046	ALL_SPLITS	X_griffiniae_HGB2511	1511	6	16	4	0	0.850387	0.696978	0.766078							MPTYTVYTKIESNVPAEHLLYDLIIYRKDAKGNHHILLDIFQAQLQSNYETQQHVTEETDDELSVTYIMQIMLYRKHGSNTIQALQAPFKKMYTLGEFVEGKACSDKKRENACYFESTIETKPVSDGDNTVELKLTVPERVFIAEEYPIGHPDDPFEKNKVESQIQDRLSKRTYPDQNGASLCGPAALFYCLQMDRPDIYEQAARELWEYGKTKIGQLDINPGDGCRHPKGTFYDEDGER----ISGLDWLTLASLRDSENTIMDYDEVSDQVAGITAWWTVSDWFEKAGYEKVFSNVGLKHSSKEDIEILNNYIEQGCHVVSLISAGML-QNM-QETSGKNHWIVWAGKVEESEKG-----------TNVKAFSWGRVKPWVKANSTHEYFTNHTFGG…
392	GC_00000046	ALL_SPLITS	X_griffiniae_HGB2511	829	6	16	4	0	0.850387	0.696978	0.766078							MPTYTVYTKIESNVPAENLLYDLIIYRKDAKGNHHILLDIFQAQLQSNYETQQHATEETDDDLSVIYIMQIMLYRKHGSNTIQALQAPFKKMYTLGEFVAGKACSDKKRENACYFESTIETKPVSEGDNTLELKLTIPERAFIAEEYPIGHEKDPFEKNKIDQQIQDRLSKKNYPRQGDASLCGPAAFFYCLQLDRPDIYEQAALELWKYGRTKIGQLKIIPGDGCRHPKGSFYDKYGPR----ISGLDWITLASLRDSENMIFSYDEVDDQAAGVTMWGKLTEWFEKAGYEKVFSNISLMHSNKEDIDKLNNYIEKGYHVVSLISSGML-EDM-DETSGKNHWISWRSKAQKDANGC----------VDIILFSWGRVKPWVKINSSYGYFIEHTFGG…
393	GC_00000046	ALL_SPLITS	X_griffiniae_HGB2511	1155	6	16	4	0	0.850387	0.696978	0.766078							MPTYTVYTKIESNVPAEKLLYDLIIYRQDTAGNHHVLLDVAQGQLQSNYETQHHITQETDDDLSVIYIMQIMLYRKHGSNTIQALQTPFKKMYTLGEFVAGQSYSDKKRENACYFESTIETKPISEGDNTVELKITIPERAFIAKEYPIGHPDDPFEKNKFESEVQSRLSKRSVPDQGGASLCGPAAFFYCLQMDRPDIYEQAARELWVHGRTKIGQLEIKPGDGCLHPKGSFYNQYGTR----ISGLDWLTLASLRDSENIIFSYDEIDDQVAGITMWGKLTEWFEKAGYEKVFSNVGLSHCNINDLIALNDYASQEYKVITMISDTMLRKGRNNGVTYKSHWIVWNGVVKENKQQ-----------VELELFSWGDTYQQIKSNTTMDSFLKQLFGG…
394	GC_00000046	ALL_SPLITS	X_griffiniae_HGB2511	527	6	16	4	0	0.850387	0.696978	0.766078							-----------------------------------------------------------------------------------------------------------------------------------------------------MGHPDDPFEKNKFESEIQNRLSKRNYPRQGWASLCGPASLFYSLQMDRPDIYEQAARELWEYGRTKIGELEIKPGDGCRHPKGSFHYTYENREYEKISGLDWVTLASLRDSENMILSYDKVDYQTSGITAWWSLSDWFEKAGYEKVFSNVGLSRCNLNDLVTLSDYCRNGYRVATLISAGML-KGYDGESSGKNHWIVWEGAVKNSQREYITNNSDLSQPVNLKLFSWGKVEPQIKNNKSLDDVTNHVFG…
395	GC_00000046	ALL_SPLITS	X_griffiniae_Kalro	605	6	16	4	0	0.850387	0.696978	0.766078							MPTYTVYTKIESNVPAENLLYDLIIYRKDAKGNHHILLDIFQAQLQSNYETQQHVTEETDDDLSVTYIMQIMLYRKHGSNTIQALQAPFKKMYTLGEFVEGKACSDKKRENACYFESTIETKPVSDGDNTVELKLTIPERVFIAEEYPIGHPDDPFEKNKVESQIQDRLSKRTYPDQNGASLCGPAAFFYCLQMDRPDIYEQAARELWEHGRTKIGQLEIKPGDGCRHPKGTFYNSRGER----ISGLDWLTLASLRDSENIIMAYDEVSDQVAGITDWWKLSDWFERAGYEKIFSNVGLSHSNINDLVALCDYYNKGCHVVTLISAGML-SDFTEETSGKNHWIVWEGVVKNYENEIIKNDSDPNQYVNLNLFSWGKVEPQIKNNKSLDYVKNHIFGG…
396	GC_00000046	ALL_SPLITS	X_griffiniae_Kalro	1917	6	16	4	0	0.850387	0.696978	0.766078							MPTYAVYTQIKSNVLVENLLYDLIIFRQDAKGNHHILLDVEKAQLQSNYETQKHTTQEKDDDLSVMYIMQI----------------------------------------------------------------------------------------------------------------------------------------------------------------------------------------------------------------------------------------------------------------------------------------------------------------------------------------…
397	GC_00000046	ALL_SPLITS	X_griffiniae_VH1	3392	6	16	4	0	0.850387	0.696978	0.766078							MPTYTVYTKIESNVPAENLLYDLIIYRKDAKGNHHILLDIFQAQLQSNYETQQHVTEETDDDLSVTYIMQIMLYRKHGSNTIQALQAPFKKMYTLGEFVEGKACSDKKRENACYFESTIETKPVSDGDNTVELKLTIPERVFIAEEYPIGHPDDPFEKNKVESQIQDRLSKRTYPDQNGASLCGPAAFFYCLQMDRPDIYEQAARELWEHGRTKIGQLEIKPGDGCRHPKGTFYNSRGER----ISGLDWLTLASLRDSENIIMAYDEVSDQVAGITDWWKLSDWFERAGYEKIFSNVGLSHSNINDLVALCDYYNKGCHVVTLISAGML-SDFTEETSGKNHWIVWEGVVKNYENEIIKNDSDPNQYVNLNLFSWGKVEPQIKNNKSLDYVKNHIFGG…
398	GC_00000046	ALL_SPLITS	X_griffiniae_VH1	2703	6	16	4	0	0.850387	0.696978	0.766078							MPTYAVYTQIKSNVLVENLLYDLIIFRQDAKGNHHILLDVEKAQLQSNYETQKHTTQEKDDDLSVMYIMQI----------------------------------------------------------------------------------------------------------------------------------------------------------------------------------------------------------------------------------------------------------------------------------------------------------------------------------------…
399	GC_00000046	ALL_SPLITS	X_griffiniae_XN45	1267	6	16	4	0	0.850387	0.696978	0.766078							MPTYTVYTKIESNVPAENLLYDLIIYRKDAKGNHHILLDIFQAQLQSNYETQQHVTEETDDDLSVTYIMQIMLYRKHGSNTIQALQAPFKKMYTLGEFVEGKACSDKKRENACYFESTIETKPVSDGDNTVELKLTIPERVFIAEEYPIGHPDDPFEKNKVESQIQDRLSKRTYPDQNGASLCGPAAFFYCLQMDRPDIYEQAARELWEHGRTKIGQLEIKPGDGCRHPKGTFYNSRGER----ISGLDWLTLASLRDSENIIMAYDEVSDQVAGITDWWKLSDWFERAGYEKIFSNVGLSHSNINDLVALCDYYNKGCHVVTLISAGML-SDFTEETSGKNHWIVWEGVVKNYENEIIKNDSDPNQYVNLNLFSWGKVEPQIKNNKSLDYVKNHIFGG…
400	GC_00000046	ALL_SPLITS	X_griffiniae_XN45	2910	6	16	4	0	0.850387	0.696978	0.766078							MPTYAVYTQIKSNVLVENLLYDLIIFRQDAKGNHHILLDVEKAQLQSNYETQKHTTQEKDDDLSVMYIMQI----------------------------------------------------------------------------------------------------------------------------------------------------------------------------------------------------------------------------------------------------------------------------------------------------------------------------------------…
385	GC_00000046	ALL_SPLITS	X_griffinae_ID10	2455	6	16	4	0	0.850387	0.696978	0.766078							MPTYTVYTKIESNVPAEHLLYDLIIYRKDAKGNHHILLDIFQAQLQSNYETQQHVTEETDDELSVTYIMQIMLYRKHGSNTIQALQAPFKKMYTLGEFVEGKACSDKKRENACYFESTIETKPVSDGDNTVELKLTVPERVFIAEEYPIGHPDDPFEKNKVESQIQDRLSKRTYPDQNGASLCGPAALFYCLQMDRPDIYEQAARELWEYGKTKIGQLDINPGDGCRHPKGTFYDEDGER----ISGLDWLTLASLRDSENTIMDYDEVSDQVAGITAWWTVSDWFEKAGYEKVFSNVGLKHSSKEDIEILNNYIEQGCHVVSLISAGML-QNM-QETSGKNHWIVWAGKVEESEKG-----------TNVKAFSWGRVKPWVKANSTHEYFTNHTFGG…
386	GC_00000046	ALL_SPLITS	X_griffinae_ID10	2931	6	16	4	0	0.850387	0.696978	0.766078							MPTYTVYTKIESNVPAEKLLYDLIIYRQDTAGNYHVLLDVAQGQLQSNYETQHHITQETDDDLSVIYIMQIMLYRKHGSNTIQALQTPFKKMYTLGEFVAGQSYSDKKRENACYFESTIETKPISEGDNTVELKITIPERAFIAKEYPIGHPDDPFEKNKFESEVQSRLSKRSVPDQGGASLCGPAAFFYCLQMDRPDIYEQAARELWVHGRTKIGQLEIKPGDGCLHPKGSFYNQYGTR----ISGLDWLTLASLRDSENIIFSYDEIDDQVAGITMWGKLTEWFEKAGYEKVFSNVGLSHCNINDLIALNDYASQEYKVITLISDTMLRKGRNNGVTYKSHWIVWNGVVKENKRQ-----------VELELFSWGDTYQQIKSNTTMDSFLKQLFGG…
387	GC_00000046	ALL_SPLITS	X_griffinae_ID10	3593	6	16	4	0	0.850387	0.696978	0.766078							MPTYTVYTQIKSNVPVENLLYDLIIFRQDAKGNHHILLDVEKAQLQSNYETQKHITQETDDDLSVMYIMQIMLYRKHGSNTTQALQTPFKKMYTLGEFVAGKACSDNKRENACYFESTIETKPVSEGDNTVELKLSIPERVFIAKEYPVGHEKDPFEKSKIESEIQDRIAKKLIQDKDGLVYVALRHFFIAYR--------------------RIGQI---------------------------------------------------------------------------FMSNLPVSYGNMARLK------------------------------------------------------------------------------------------…
388	GC_00000046	ALL_SPLITS	X_griffinae_ID10	400	6	16	4	0	0.850387	0.696978	0.766078							MPIYTVYTKIESNVPAENLLYDLIIYRKDAKGNHHILLDIFQAQLQSNYETQQHVTKETDDDLSVTYIMQIMLYRKHGSNTIQALQAPFKKMYTLGEFVEGKACSDKKRENACYFESTIETKPVSDGDNTV----------------------------------------------------------------------------------------------------------------------------------------------------------------------------------------------------------------------------------------------------------------------------…
403	GC_00000047	ALL_SPLITS	X_griffiniae_97	801	6	16	4	0	0.813481	0.88942	0.849757							------------MNDEKTNEIKVSRLSTLCDPLLKEDIGILNKEQIENEGAIELINDKNCIIINEINSHRKSIIIPVLIGFLLGFVLFINDFIKTWEGNEKGYFRMVNYAKKIYGDDFYLNPKLPDNLRPYKYIADSKSISLLEYFYIRYMDNGFYEKSTVRGYLLLDGGFFLFFLTANVFLLYLLFFSYKLAPFVIDRKKKVFYTWAKGKMYIARYTQLEAVNSNGDLFFRTYGFDENNNLLIHTFKPRTPDIHNSRIGKAYLLAFMAKYLIQGKEAVSSVDFQRQRTLFASLFILRQEPKPIYWESQIEDILVELDKIMPPDTLQDEVISKESI
404	GC_00000047	ALL_SPLITS	X_griffiniae_97	799	6	16	4	0	0.813481	0.88942	0.849757							MINLIKKWLTKKTEDKANHDVRISRLSTVCDPFLDEDIGILDKGQIKTEDFIDLIDDKKCEIRYGSSNYREKILLASLVGFLLGFCFFINDVINTWRANEESYLETVIRTKKKYGNEFYLNPKLPDFLEPYKYISDATSISWPQYFHIRYMDNGFYEKSRVRKNLLLDGGFFLFYITMILIHLWVWSLIRKISPLVIDREKQLFYTWHRGRMYVARYSQVDVVNLYDVLYLRVYGFDKNNKLMIYAFEPRIPNLIDDIISKKYLLAFVAKYLIQGKNSVSSVNFERPSSI----FFSHKNPKPADWETQITAILAELDRLGPPKGATDPK------
405	GC_00000047	ALL_SPLITS	X_griffiniae_97	800	6	16	4	0	0.813481	0.88942	0.849757							--------------MKKNNITRLSRLSTVCNPFLDEDISILDKGQIKTEGFIDSIDDKKCEIRYGKSNYREKILLASLAGFLLGFCFFINDVINTWKANEKFHLIIVNNIKDKYGNDFYLNPKLPDDDKIYEYISDAKSISWPQYFHIRYMDNGFYEKSRVRKNLLLDGGFFLFSITMILIHLWVWSLIRKISPLVIDREKQLFYTWHRGKMYVARYSQVDVVNLYDVLYLRVYGFDKNNKLMIYAFEPRIPNLIDDIISKKYLLAFVAKYLIQGKNSVSSVNFERPSSI----FFSHKNPKPADWENQITAILAELDRLGPPKGATDPK------
406	GC_00000047	ALL_SPLITS	X_griffiniae_97	804	6	16	4	0	0.813481	0.88942	0.849757							MMNSIVKRLTKKSENKNNNGIKVSRLSTVCNPFLDEDIGILDKGQIKTEGFIDLIDDKKCEIRYGSSNYREKILLASLAGFLLGLCFFIDDYMTSWKANEKLNLRIVSNIKDKYGEDFYLNPKLPSYYKAYEYIANADNISFPQYFHMRYTDSGFYAKSSVRKDLLLDGGFFLFSITMILIHLWVWSLIRKISPLVIDREKQLFYTWHRGKMYVARYSQVDVVNLYDVLYLRVYGFDKNNKLTIYAFEPRIPNLIDDIISKKYLLAFVAKYLIQGKNSVSSVNFERPSSI----FFSHKNPKPADWETQITAILAELDRLGPPKGATDPN------
407	GC_00000047	ALL_SPLITS	X_griffiniae_HGB2511	987	6	16	4	0	0.813481	0.88942	0.849757							--------------MKKDNIIRLSRLSAVCDPFLDEDIGILDKGQIKTEGFIDLIDDKKCEIRYGSSNYREKILLASLAGFLLGFCFFINDVINTWKANEKFHLIIVNNIKDKYGNDFYLNPKLPDDDKIYEYISDAKSISWPQYFHIRYMDNGFYEKSRVRKNLLLDGGFFLFSITMILIHLWALSFIRKISPLVIDREKQLFYTWHRGRMYVARYSQVDVVNLYDVLYLRVYGFDKNNKLMIYAFEPRIPNLIDDIISKKYLLAFVAKYLIQGKNSVSSVNFERPSSI----FFSHKNPKPADWETQITAILAELDRLGPPKGATDPK------
408	GC_00000047	ALL_SPLITS	X_griffiniae_HGB2511	989	6	16	4	0	0.813481	0.88942	0.849757							MIKLIKKWLTEKTEDKANHDVKISRLSTVCDPFLDEDIGMLDKEQIKTEGFIDLIDDKKCEIRYGSSNYREKILLASLAGFLLGFCFFIDDYMTSWKANEKLNLRIVSNIKDKYGEDFYLNPKLPSYYKAYEYIANADNISFPQYFHMRYTDSGFYAKSSVRKDLLLDGGFFLFSITMILIHLWVWSLIRKLSPLVIDREKQLFYTWHRGRMYVARYSQVDVVNLYDVLYLRVYGFDKNNKLMIYAFEPRIPNLIDDIISKKYLLAFVAKYLIQGKNSVSSVNFERPSSI----FFSHKNPKPADWETQITAILAELDRLGPPKGATDPK------
409	GC_00000047	ALL_SPLITS	X_griffiniae_HGB2511	988	6	16	4	0	0.813481	0.88942	0.849757							--------------MKKDNIIRLSRLSAVCDPFLDEDIGILDKEQIKTEGFIDSIDDKKCEIRYGSSNYREKILLASLAGFLLGFCFFIDDYITSWKANENFHLSTVSYIKDKYGEDFYLNPNLPDYYKSYEYIADAESISFSQYFHILYIDSGFYGKSRTRKGLLLDGGFFLFSITMILIHLWVWSLIRKLSPLIIDREKQLFYTWHRGRMYVARYSQVDVVNLYDVLYLRVYGFDKNNKLMIYAFEPRIPNLIDDIISKKYLLAFVAKYLIQGKNSVSSVNFERPSSI----FFSHKNPKPADWETQITAILAELDRLGPPKGATDPK------
410	GC_00000047	ALL_SPLITS	X_griffiniae_Kalro	1101	6	16	4	0	0.813481	0.88942	0.849757							------------MNDEKTNEIKVSRLSTLCDPLLKEDIGILNKEQIENEGAIELINDKNCIIINEINSHRKSIIIPVLIGFLLGFVLFINDFIKTWEGNEKGYFRMVNYAKKIYGDDFYLNPKLPDNLRPYKYIADSKSISLLEYFYIRYMDNGFYEKSTVRGYLLLDGGFFLFFLTANVFLLYLLFFSYKLAPFVIDRKKKVFYTWAKGKMYIARYTQLEAVNSNGDLFFRTYGFDENNNLLIHTFKPRTPDIHNSRIGKAYLLAFMAKYLIQGKEAVSSVDFQRQRTLFASLFILRQEPKPIYWESQIEDILVELDKIMPPDTLQDEVISKESI
411	GC_00000047	ALL_SPLITS	X_griffiniae_Kalro	1103	6	16	4	0	0.813481	0.88942	0.849757							MINLIKKWLTKKTEDKANHDVRISRLSTVCDPFLDEDIGILDKGQIKTEDFIDLIDDKKCEIRYGSSNYREKILLASLVGFLLGFCFFINDVINTWRANEESYLETVIRTKKKYGNEFYLNPKLPDFLEPYKYISDATSISWPQYFHIRYMDNGFYEKSRVRKNLLLDGGFFLFYITMILIHLWVWSLIRKISPLVIDREKQLFYTWHRGRMYVARYSQVDVVNLYDVLYLRVYGFDKNNKLMIYAFEPRIPNLIDDIISKKYLLAFVAKYLIQGKNSVSSVNFERPSSI----FFSHKNPKPADWETQITAILAELDRLGPPKGATDPK------
412	GC_00000047	ALL_SPLITS	X_griffiniae_Kalro	1102	6	16	4	0	0.813481	0.88942	0.849757							--------------MKKNNITRLSRLSTVCNPFLDEDISILDKGQIKTEGFIDSIDDKKCEIRYGKSNYREKILLASLAGFLLGFCFFINDVINTWKANEKFHLIIVNNIKDKYGNDFYLNPKLPDDDKIYEYISDAKSISWPQYFHIRYMDNGFYEKSRVRKNLLLDGGFFLFSITMILIHLWVWSLIRKISPLVIDREKQLFYTWHRGKMYVARYSQVDVVNLYDVLYLRVYGFDKNNKLMIYAFEPRIPNLIDDIISKKYLLAFVAKYLIQGKNSVSSVNFERPSSI----FFSHKNPKPADWENQITAILAELDRLGPPKGATDPK------
413	GC_00000047	ALL_SPLITS	X_griffiniae_Kalro	1098	6	16	4	0	0.813481	0.88942	0.849757							MMNSIVKRLTKKSENKNNNGIKVSRLSTVCNPFLDEDIGILDKGQIKTEGFIDLIDDKKCEIRYGSSNYREKILLASLAGFLLGLCFFIDDYMTSWKANEKLNLRIVSNIKDKYGEDFYLNPKLPSYYKAYEYIANADNISFPQYFHMRYTDSGFYAKSSVRKDLLLDGGFFLFSITMILIHLWVWSLIRKISPLVIDREKQLFYTWHRGKMYVARYSQVDVVNLYDVLYLRVYGFDKNNKLTIYAFEPRIPNLIDDIISKKYLLAFVAKYLIQGKNSVSSVNFERPSSI----FFSHKNPKPADWETQITAILAELDRLGPPKGATDPN------
414	GC_00000047	ALL_SPLITS	X_griffiniae_VH1	2378	6	16	4	0	0.813481	0.88942	0.849757							MINLIKKWLTKKTEDKANHDVRISRLSTVCDPFLDEDIGILDKGQIKTEDFIDLIDDKKCEIRYGSSNYREKILLASLVGFLLGFCFFINDVINTWRANEESYLETVIRTKKKYGNEFYLNPKLPDFLEPYKYISDATSISWPQYFHIRYMDNGFYEKSRVRKNLLLDGGFFLFSITMILIHLWVWSLIRKISPLVIDREKQLFYTWHRGKMYVARYSQVDVVNLYDVLYLRVYGFDKNNKLMIYAFEPRIPNLIDDIISKKYLLAFVAKYLIQGKNSVSSVNFERPSSI----FFSHKNPKPADWETQITAILAELDRLGPPKGATDPN------
415	GC_00000047	ALL_SPLITS	X_griffiniae_XN45	3771	6	16	4	0	0.813481	0.88942	0.849757							------------MNDEKTNEIKVSRLSTLCDPLLKEDIGILNKEQIENEGAIELINDKNCIIINEINSHRKSIIIPVLIGFLLGFVLFINDFIKTWEGNEKGYFRMVNYAKKIYGDDFYLNPKLPDNLRPYKYIADSKSISLLEYFYIRYMDNGFYEKSTVRGYLLLDGGFFLFFLTANVFLLYLLFFSYKLAPFVIDRKKKVFYTWAKGKMYIARYTQLEAVNSNGDLFFRTYGFDENNNLLIHTFKPRTPDIHNSRIGKAYLLAFMAKYLIQGKEAVSSVDFQRQRTLFASLFILRQEPKPIYWESQIEDILVELDKIMPPDTLQDEVISKESI
416	GC_00000047	ALL_SPLITS	X_griffiniae_XN45	2597	6	16	4	0	0.813481	0.88942	0.849757							MINLIKKWLTKKTEDKANHDVRISRLSTVCDPFLDEDIGILDKGQIKTEDFIDLIDDKKCEIRYGSSNYREKILLASLVGFLLGFCFFINDVINTWRANEESYLETVIRTKKKYGNEFYLNPKLPDFLEPYKYISDATSISWPQYFHIRYMDNGFYEKSRVRKNLLLDGGFFLFYITMILIHLWVWSLIRKISPLVIDREKQLFYTWHRGRMYVARYSQVDVVNLYDVLYLRVYGFDKNNKLMIYAFEPRIPNLIDDIISKKYLLAFVAKYLIQGKNSVSSVNFERPSSI----FFSHKNPKPADWETQITAILAELDRLGPPKGATDPK------
401	GC_00000047	ALL_SPLITS	X_griffinae_ID10	3095	6	16	4	0	0.813481	0.88942	0.849757							--------------MKKDNIIRLSRLSAVCDPFLDEDIGILDKEQIKTEGFIDLIDDKKCEIRYGSSNYREKILLASLAGFLLGFCFFIDDFINTWKVNEGFYLRAVNYAKRDYGDKFYLNPNRPDYVEKYKYIADAKNISFSQYFHIRYMDNGFYEKSRVRKNLLLDGGFFLFSITMILIHLWVWSLIRKLSPLVIDREKQLFYTWHRGKMYVARYSQVDVVNLYDVLYLRVYGFDKNNKLMIYAFEPRIPNLIDDIISKKYLLAFVAKYLIQGKNSVSSVNFERPSSI----FFSHKNPKPADWETQITAILAELDRLGPPKGATDSK------
402	GC_00000047	ALL_SPLITS	X_griffinae_ID10	3093	6	16	4	0	0.813481	0.88942	0.849757							MINLIKKWLTKKTETKVNHDARISRLSTVCDPILDEDIGILDKGQIKTEGFIDLIDDKKCEIRYGRGSFREKVFLSSLASFLLVFWFFV----------------------------------------------------------------------------------FLFFCFFVFL-----------------------------------------------------------------------------------------------------------------FFC---------------------------------------
418	GC_00000050	ALL_SPLITS	X_griffiniae_97	1452	6	15	4	0	0.927817	0.801406	0.859991			COG5435	Uncharacterized conserved protein (PDB:1TU1)	S	Function unknown	MSTHLYQMNEGTLTLPAGWRDESMHVFVLPDDSGVNLVINRTPVPAGADRQAYYEQTLAQFVTHLPGYQEHQRQQIDLSGDTAWRLDYQWQSPEGEMHQTVVLQIRGSQLLAFNLTSPQPFEEGQRTALLAVITSFQAA
419	GC_00000050	ALL_SPLITS	X_griffiniae_97	1466	6	15	4	0	0.927817	0.801406	0.859991			COG5435	Uncharacterized conserved protein (PDB:1TU1)	S	Function unknown	MSTHLYQMNEGTLTLPAGWRDESMHVFVLPDDSGVNLVINRTPVPAGADRQAYYEQTLAQFVTHLPGYQEHQRQQIDLSGDTAWRLDYQWQSPEGEMHQTVVLQIRGSQLLAFNLTSPQPFEEGQRTALLAVITSFQAA
420	GC_00000050	ALL_SPLITS	X_griffiniae_97	1475	6	15	4	0	0.927817	0.801406	0.859991			COG5435	Uncharacterized conserved protein (PDB:1TU1)	S	Function unknown	MSTHLYQMNEGTLTLPAGWRDESMHVFVLPDDSGVNLVINRTPVPAGADRQAYYEQTLAQFVTHLPGYQEHQRQQIDLSGDSAWRLDYQWQSPEGEMHQTVVLQIRGSQLLAFNLTSPQPFEEGQRTALLAVITSFQAA
421	GC_00000050	ALL_SPLITS	X_griffiniae_97	1978	6	15	4	0	0.927817	0.801406	0.859991			COG5435	Uncharacterized conserved protein (PDB:1TU1)	S	Function unknown	MNTQTYQINEGTLAIPDDWCDESI-------------------------------------------------------------------SPEGEMHQTVVLQIQGNLLLAFNLTSPQPFDEGQRNALLAVVSSFQAT
422	GC_00000050	ALL_SPLITS	X_griffiniae_HGB2511	248	6	15	4	0	0.927817	0.801406	0.859991			COG5435	Uncharacterized conserved protein (PDB:1TU1)	S	Function unknown	MSTPLYQMNEGTLTLPAGWRDESMHVFVLPDDSGVNLVINRTPVPAGADSQAYYEQTLAQFVTHLPGYQEHQRQQIELSGDTAWRLDYQWQSPEGEMHQTVVLQIRGSQLLAFNLTSPQPFEDGQRTALLAVITSFQAA
423	GC_00000050	ALL_SPLITS	X_griffiniae_HGB2511	3748	6	15	4	0	0.927817	0.801406	0.859991			COG5435	Uncharacterized conserved protein (PDB:1TU1)	S	Function unknown	MNTQTDQINEGTLAIPDNWRDESI-------------------------------------------------------------------SPEGEMHQTVVLQIQGNLLLAFNLTSPQPFDEGQRNALLAVVSSFQAT
424	GC_00000050	ALL_SPLITS	X_griffiniae_Kalro	433	6	15	4	0	0.927817	0.801406	0.859991			COG5435	Uncharacterized conserved protein (PDB:1TU1)	S	Function unknown	MSTHLYQMNEGTLTLPAGWRDESMHVFVLPDDSGVNLVINRTPVPAGADRQAYYEQTLAQFVTHLPGYQEHQRQQIDLSGDTAWRLDYQWQSPEGEMHQTVVLQIRGSQLLAFNLTSPQPFEEGQRTALLAVITSFQAA
425	GC_00000050	ALL_SPLITS	X_griffiniae_Kalro	447	6	15	4	0	0.927817	0.801406	0.859991			COG5435	Uncharacterized conserved protein (PDB:1TU1)	S	Function unknown	MSTHLYQMNEGTLTLPAGWRDESMHVFVLPDDSGVNLVINRTPVPAGADRQAYYEQTLAQFVTHLPGYQEHQRQQIDLSGDTAWRLDYQWQSPEGEMHQTVVLQIRGSQLLAFNLTSPQPFEEGQRTALLAVITSFQAA
426	GC_00000050	ALL_SPLITS	X_griffiniae_Kalro	424	6	15	4	0	0.927817	0.801406	0.859991			COG5435	Uncharacterized conserved protein (PDB:1TU1)	S	Function unknown	MSTHLYQMNEGTLTLPAGWRDESMHVFVLPDDSGVNLVINRTPVPAGADRQAYYEQTLAQFVTHLPGYQEHQRQQIDLSGDSAWRLDYQWQSPEGEMHQTVVLQIRGSQLLAFNLTSPQPFEEGQRTALLAVITSFQAA
427	GC_00000050	ALL_SPLITS	X_griffiniae_Kalro	4038	6	15	4	0	0.927817	0.801406	0.859991			COG5435	Uncharacterized conserved protein (PDB:1TU1)	S	Function unknown	MNTQTYQINEGTLAIPDDWCDESI-------------------------------------------------------------------SPEGEMHQTVVLQIQGNLLLAFNLTSPQPFDEGQRNALLAVVSSFQAT
428	GC_00000050	ALL_SPLITS	X_griffiniae_VH1	3749	6	15	4	0	0.927817	0.801406	0.859991			COG5435	Uncharacterized conserved protein (PDB:1TU1)	S	Function unknown	MSTHLYQMNEGTLTLPAGWRDESMHVFVLPDDSGVNLVINRTPVPAGADRQAYYEQTLAQFVTHLPGYQEHQRQQIDLSGDTAWRLDYQWQSPEGEMHQTVVLQIRGSQLLAFNLTSPQPFEEGQRTALLAVITSFQAA
429	GC_00000050	ALL_SPLITS	X_griffiniae_VH1	2681	6	15	4	0	0.927817	0.801406	0.859991			COG5435	Uncharacterized conserved protein (PDB:1TU1)	S	Function unknown	MNTQTYQINEGTLAIPDDWCDESI-------------------------------------------------------------------SPEGEMHQTVVLQIQGNLLLAFNLTSPQPFDEGQRNALLAVVSSFQAT
430	GC_00000050	ALL_SPLITS	X_griffiniae_XN45	3693	6	15	4	0	0.927817	0.801406	0.859991			COG5435	Uncharacterized conserved protein (PDB:1TU1)	S	Function unknown	MSTHLYQMNEGTLTLPAGWRDESMHVFVLPDDSGVNLVINRTPVPAGADRQAYYEQTLAQFVTHLPGYQEHQRQQIDLSGDTAWRLDYQWQSPEGEMHQTVVLQIRGSQLLAFNLTSPQPFEEGQRTALLAVITSFQAA
431	GC_00000050	ALL_SPLITS	X_griffiniae_XN45	2035	6	15	4	0	0.927817	0.801406	0.859991			COG5435	Uncharacterized conserved protein (PDB:1TU1)	S	Function unknown	MNTQTYQINEGTLAIPDDWCDESI-------------------------------------------------------------------SPEGEMHQTVVLQIQGNLLLAFNLTSPQPFDEGQRNALLAVVSSFQAT
417	GC_00000050	ALL_SPLITS	X_griffinae_ID10	268	6	15	4	0	0.927817	0.801406	0.859991			COG5435	Uncharacterized conserved protein (PDB:1TU1)	S	Function unknown	MSTPLYQMNEGTLTLPAGWRDESMHVFVLPDDSGVNLVINRTPVPAGADSQAYYEQTLAQFVTHLPGYQEHQRQQIELSGDTAWRLDYQWQSPEGEMHQTVVLQIRGSQLLAFNLTSPQPFEDGQRTALLAVITSFQAA
435	GC_00000061	ALL_SPLITS	X_griffiniae_97	3718	6	14	3	0	0.814562	0.779647	0.796722							MSETKKSHLQGSGTSSI--DAELSVPPDITLIYGQQFYLDVTLTDSIGNLPQGNSINVTAKKGTGITIISQGDNVTTSGQNNSI-SGHYLVIIDN-DPDLITNGKVSFTVTLGA--YGNYIYNTPFSYNVKKIFPYTLQLLPEKLICVIPKQYAAPAQNDSEDKYIRYETQLLENTGHPDSKIPVKNALVYLISTPEEDISNNVIITSDSEKLG--TPLKIYTPTNVDGRTFISLTSSDNNGKIRFRVYPNNQPNNSGSETNYKPTLLSLACVIFGLEAPMHIAESVCFITPRPIFNFDDLDLLLIPSANGGVINRRSSDEITFEVMIQPYDNPSSDDKILFFTKEKDHIPDINSLILPIYSMQTGEKANYSFSIPFANFKPDEWTEIFYVITNTGNTR…
436	GC_00000061	ALL_SPLITS	X_griffiniae_97	3717	6	14	3	0	0.814562	0.779647	0.796722							MSETKKSNLQSGGIPSIKIDAKLSVTPDTTLIYGQQFYFNVILTVNTGNLQAGYSISITAKADSGITIVPPKDAPVTSGHENSIYSGLYTIVIDDYDANTIRNGKVSFTVSLNN--GNNNAYNKDFSYNVKKILPYTLELLPDKPVCVIPKKYSDPKFNDPKDTYILYETQLLEDTGDHTQNTPLKKALVYLIASLDEDISKNVIITSDPDQKN--TPLIIYTPTSIDGKIFISLTSDDNNGKIRFRVYSNNKSTVGSSDTNYKPTLLSLGCVILGQEEYPHMSEKVCIISPRPFLAFDDLELLLIPAADGGVI-YGGPDDPTFEVTIQPYDNPTQDDHILFFTKEKHGIPDINSLILPIYNMQDANEAKYSFPIPFASFKPDEWEGIFYVIARKGNTR…
437	GC_00000061	ALL_SPLITS	X_griffiniae_HGB2511	2053	6	14	3	0	0.814562	0.779647	0.796722							MSEEKKSHLQGSSTPTI--DAKLSVTPDTTLIYGQQFYLDVTLTASTGNLPQGYFINVTAKVDSGITIAPPMSKVVTSGHENSINSGLYSIVIDDYDDNTIKNGKVSFTVDLKSRMNNNSIYNTTFSYNVKKILFYSLQLLPDKPVCVIPKKYSDPKFNDPNDKYIRYETQLLEDTGSLSSNIPMKKVLVYITSIPGGDFSKDIIITSDPDSNGPNTPLIIYTPETVDGVTFINITSNEKNGKISFRVYPNNKPKDNNSKANYKPTLLSLGCVISGLERYTHMAESVCFITPRPIFNFDDLDLLLIPSANGGVINRRSSDEITFEVMIQSYDNPSSDDKILFFTKEKDHIPDINSLILPIYSMQTGEEANYSFSIPFANFKPDEWTEIFYVITNTGNTR…
438	GC_00000061	ALL_SPLITS	X_griffiniae_HGB2511	2051	6	14	3	0	0.814562	0.779647	0.796722							------------------------------------------------------------------------------------------------------------------------------------------------------------------------------------------------------------------------------------------------------------------------------------------MADNVCFITPRPLFDTDLLEPLLMPDADDSVI-KGGPEDPTFEVTIQPYDNPSPDDHILFFTKEKDKVPDINSLILPIYNMNDANEVKYSFPIPFASFKPDEWEGLFYVIAKKGNTR…
439	GC_00000061	ALL_SPLITS	X_griffiniae_HGB2511	2052	6	14	3	0	0.814562	0.779647	0.796722							MSETKKSHLQGSGTSSI--DAELSVTPDTTLIYGQKFYLNVILKANTGNLPVGYFINITAKVDSGITIAPPTSRAVTSGHENSINSGLYSIVIDGYDENTIKNSQVSFTIALNN--GSNNIYNKNFSYNVKKILPYTLQLLPDKPVCVIPKKYSAPTQQDPKDRYVLYKTQLLEDTGSSGKKTPITNVLVHITSKHGDDFSKNIIITSHP-KLG--LQPTIYSPTIENGKTFIRLMSDSHDGTIKFRVYPNNKPKDGNSKANYKPILLSLGV-------------------------------------------------------------------------------------------------------------------------------…
440	GC_00000061	ALL_SPLITS	X_griffiniae_Kalro	2289	6	14	3	0	0.814562	0.779647	0.796722							MSETKKSHLQGSGTSSI--DAELSVPPDITLIYGQQFYLDVTLTDSIGNLPQGNSINVTAKKGTGITIISQGDNVTTSGQNNSI-SGHYLVIIDN-DPDLITNGKVSFTVTLGA--YGNYIYNTPFSYNVKKIFPYTLQLLPEKLICVIPKQYAAPAQNDSEDKYIRYETQLLENTGHPDSKIPVKNALVYLISTPEEDISNNVIITSDSEKLG--TPLKIYTPTNVDGRTFISLTSSDNNGKIRFRVYPNNQPNNSGSETNYKPTLLSLACVIFGLEAPMHIAESVCFITPRPIFNFDDLDLLLIPSANGGVINRRSSDEITFEVMIQPYDNPSSDDKILFFTKEKDHIPDINSLILPIYSMQTGEKANYSFSIPFANFKPDEWTEIFYVITNTGNTR…
441	GC_00000061	ALL_SPLITS	X_griffiniae_Kalro	2290	6	14	3	0	0.814562	0.779647	0.796722							MSETKKSNLQSGGIPSIKIDAKLSVTPDTTLIYGQQFYFNVILTVNTGNLQAGYSISITAKADSGITIVPPKDAPVTSGHENSIYSGLYTIVIDDYDANTIRNGKVSFTVSLNN--GNNNAYNKDFSYNVKKILPYTLELLPDKPVCVIPKKYSDPKFNDPKDTYILYETQLLEDTGDHTQNTPLKKALVYLIASLDEDISKNVIITSDPDQKN--TPLIIYTPTSIDGKIFISLTSDDNNGKIRFRVYSNNKSTVGSSDTNYKPTLLSLGCVILGQEEYPHMSEKVCIISPRPFLAFDDLELLLIPAADGGVI-YGGPDDPTFEVTIQPYDNPTQDDHILFFTKEKHGIPDINSLILPIYNMQDANEAKYSFPIPFASFKPDEWEGIFYVIARKGNTR…
442	GC_00000061	ALL_SPLITS	X_griffiniae_VH1	1392	6	14	3	0	0.814562	0.779647	0.796722							MSETKKSHLQGSGTSSI--DAELSVPPDITLIYGQQFYLDVTLTDSIGNLPQGNSINVTAKKGTGITIISQGDNVTTSGQNNSI-SGHYLVIIDN-DPDLITNGKVSFTVTLGA--YGNYIYNTPFSYNVKKIFPYTLQLLPEKLICVIPKQYAAPAQNDSEDKYIRYETQLLENTGHPDSKIPVKNALVYLISTPEEDISNNVIITSDSEKLG--TPLKIYTPTNVDGRTFISLTSSDNNGKIRFRVYPNNQPNNSGSETNYKPTLLSLACVIFGLEAPMHIAESVCFITPRPIFNFDDLDLLLIPSANGGVINRRSSDEITFEVMIQPYDNPSSDDKILFFTKEKDHIPDINSLILPIYSMQTGEKANYSFSIPFANFKPDEWTEIFYVITNTGNTR…
443	GC_00000061	ALL_SPLITS	X_griffiniae_VH1	1393	6	14	3	0	0.814562	0.779647	0.796722							MSETKKSNLQSGGIPSIKIDAKLSVTPDTTLIYGQQFYFNVILTVNTGNLQAGYSISITAKADSGITIVPPKDAPVTSGHENSIYSGLYTIVIDDYDANTIRNGKVSFTVSLNN--GNNNAYNKDFSYNVKKILPYTLELLPDKPVCVIPKKYSDPKFNDPKDTYILYETQLLEDTGDHTQNTPLKKALVYLIASLDEDISKNVIITSDPDQKN--TPLIIYTPTSIDGKIFISLTSDDNNGKIRFRVYSNNKSTVGSSDTNYKPTLLSLGCVILGQEEYPHMSEKVCIISPRPFLAFDDLELLLIPAADGGVI-YGGPDDPTFEVTIQPYDNPTQDDHILFFTKEKHGIPDINSLILPIYNMQDANEAKYSFPIPFASFKPDEWEGIFYVIARKGNTR…
444	GC_00000061	ALL_SPLITS	X_griffiniae_XN45	528	6	14	3	0	0.814562	0.779647	0.796722							MSETKKSHLQGSGTSSI--DAELSVPPDITLIYGQQFYLDVTLTDSIGNLPQGNSINVTAKKGTGITIISQGDNVTTSGQNNSI-SGHYLVIIDN-DPDLITNGKVSFTVTLGA--YGNYIYNTPFSYNVKKIFPYTLQLLPEKLICVIPKQYAAPAQNDSEDKYIRYETQLLENTGHPDSKIPVKNALVYLISTPEEDISNNVIITSDSEKLG--TPLKIYTPTNVDGRTFISLTSSDNNGKIRFRVYPNNQPNNSGSETNYKPTLLSLACVIFGLEAPMHIAESVCFITPRPIFNFDDLDLLLIPSANGGVINRRSSDEITFEVMIQPYDNPSSDDKILFFTKEKDHIPDINSLILPIYSMQTGEKANYSFSIPFANFKPDEWTEIFYVITNTGNTR…
445	GC_00000061	ALL_SPLITS	X_griffiniae_XN45	529	6	14	3	0	0.814562	0.779647	0.796722							MSETKKSNLQSGGIPSIKIDAKLSVTPDTTLIYGQQFYFNVILTVNTGNLQAGYSISITAKADSGITIVPPKDAPVTSGHENSIYSGLYTIVIDDYDANTIRNGKVSFTVSLNN--GNNNAYNKDFSYNVKKILPYTLELLPDKPVCVIPKKYSDPKFNDPKDTYILYETQLLEDTGDHTQNTPLKKALVYLIASLDEDISKNVIITSDPDQKN--TPLIIYTPTSIDGKIFISLTSDDNNGKIRFRVYSNNKSTVGSSDTNYKPTLLSLGCVILGQEEYPHMSEKVCIISPRPFLAFDDLELLLIPAADGGVI-YGGPDDPTFEVTIQPYDNPTQDDHILFFTKEKHGIPDINSLILPIYNMQDANEAKYSFPIPFASFKPDEWEGIFYVIARKGNTR…
432	GC_00000061	ALL_SPLITS	X_griffinae_ID10	1895	6	14	3	0	0.814562	0.779647	0.796722							MSEEKKSHLQGSSTPTI--DTKLSVTPDTTLIYGQQFYLDVTLTASTGNLPQGYFINVTAKVDSGITIALPMFKVVTSGHENSINSGLYSIVIDDYDDNTIKNGKVSFTVDLKSRMNNNSIYNTTFSYNVKKILFYSLQLLPDKPVCVIPKKYSDPKFNDPNDKYIRYETQLLEDTGSLSSNIPMKKVLVYITSIPGGDFSKDIIITSDPDSNGPNTPLIIYTPETVDGVTFINITSNEKNGKISFRVYPNNKPKDNNSKANYKPTLLSLGCVISGLERYTHMAESVCFITPRPIFNFDDLDLLLIPSANGGVINRRSSDEITFEVMIQSYDNPSSDDKILFFTKEKDHIPDINSLILPIYSMQTGEEANYSFSIPFANFKPDEWTEIFYVITNTGNTR…
433	GC_00000061	ALL_SPLITS	X_griffinae_ID10	1898	6	14	3	0	0.814562	0.779647	0.796722							------------------------------------------------------------------------------------------------------------------------------------------------------------------------------------------------------------------------------------------------------------------------------------------MADNVCFITPRPLFDTDLLEPLLMPDADDSVI-KGGPEDPTFEVTIQPYDNPSSDDHILFFTKEKDKVPDINSLILPIYNMNDANEVKYSFPIPFASFKPDEWEGLFYVIAKKGNTR…
434	GC_00000061	ALL_SPLITS	X_griffinae_ID10	1897	6	14	3	0	0.814562	0.779647	0.796722							MSETKKSHLQGSGTSSI--DAELSVTPDTTLIYGQQFYLNVILKANTGNLPVGY-INITAKVDSGITIAPPTSRAVTSGHENSINSGLYSIVIDGYDDNTIKNSQVSFTIALNN--GSNNIYNKNCSYNVKKILPYTLQLLPDKPVCVIPKKYSAPTQQDPKDRYVLYKTQLLEDTESSGKKTPITNVLVHITSKHGDDFSKNIIITSHP-KLG--LQPTIYSPTIENGKTFIRLMSDSHDGTIKFRVYPNNKPKDGNSKANYKPILLSLGV---------------------------------------------------------------------YF-----------------------------------------WSGKVYAYGRQCMFY…
449	GC_00000077	ALL_SPLITS	X_griffiniae_97	2619	6	13	4	0	0.793588	0.957	0.867667			COG5614	Phage head-tail adaptor (PDB:2Y3D)	X	Mobilome: prophages, transposons	MQAGRLRHRITLQNFTQIKLPSGQRRQEWQDVATVWAEVRHISGRELLASGANLSETTVRVWLRYRADVTSAFRMVFR-----GQVYDIQAVIPDPKRTQLELLCKQGVKP-
450	GC_00000077	ALL_SPLITS	X_griffiniae_97	3408	6	13	4	0	0.793588	0.957	0.867667			COG5614	Phage head-tail adaptor (PDB:2Y3D)	X	Mobilome: prophages, transposons	MQAGRLRHRITLQNFTQIKLPSGQRRQEWQDVATVWAEVRHISGRELLASGANLSETTVRVWLRYRADVTSAFRMVFR-----GQVYDIQAVIPDPKRTQLELLCKQGVKP-
451	GC_00000077	ALL_SPLITS	X_griffiniae_HGB2511	3051	6	13	4	0	0.793588	0.957	0.867667			COG5614	Phage head-tail adaptor (PDB:2Y3D)	X	Mobilome: prophages, transposons	MRAGALRHRITLQNFTPIQLPSGQRMQKWQDVTTVWAEVKHISGRELMASGAVFSEATVRIWLRYRADITTANRIFYQRGNASGQFFNIVTVIPDPQHTRLELLCKGGLPNG
452	GC_00000077	ALL_SPLITS	X_griffiniae_HGB2511	670	6	13	4	0	0.793588	0.957	0.867667			COG5614	Phage head-tail adaptor (PDB:2Y3D)	X	Mobilome: prophages, transposons	MRAGALRQRVTIQKNEQSRSPSGGVINNWLNVAEVWAEVKYISGRELVASGRILSEATVRIWLRYRADITTTHRIIYQGDSIHSQTFAIVAVIPDPKRTHLELLCKGGVKYG
453	GC_00000077	ALL_SPLITS	X_griffiniae_HGB2511	1265	6	13	4	0	0.793588	0.957	0.867667			COG5614	Phage head-tail adaptor (PDB:2Y3D)	X	Mobilome: prophages, transposons	MRAGALRQRVTIQKNEQSRSPSGGVINNWLNVAEVWAEVKYISGRELVASGRILSEATVRIWLRYRADITTANRIFYQGDSASGQFFNIVAVIPDPQHTRLELLCKRGLPNG
454	GC_00000077	ALL_SPLITS	X_griffiniae_HGB2511	413	6	13	4	0	0.793588	0.957	0.867667			COG5614	Phage head-tail adaptor (PDB:2Y3D)	X	Mobilome: prophages, transposons	MRAGRLRHRVTIRKNEASRGKFGEVLNNWVDLATVWAEVQAISGRELVASGAVFSEATVRIWLRYRADVTTANSITFHGANTTGTAFSIMAVIPDAKYTRLELLCKGGIFR-
455	GC_00000077	ALL_SPLITS	X_griffiniae_Kalro	2599	6	13	4	0	0.793588	0.957	0.867667			COG5614	Phage head-tail adaptor (PDB:2Y3D)	X	Mobilome: prophages, transposons	MQAGRLRHRITLQNFTQIKLPSGQRRQEWQDVATVWAEVRHISGRELLASGANLSETTVRVWLRYRADVTSAFRMVFR-----GQVYDIQAVIPDPKRTQLELLCKQGVKP-
456	GC_00000077	ALL_SPLITS	X_griffiniae_Kalro	3389	6	13	4	0	0.793588	0.957	0.867667			COG5614	Phage head-tail adaptor (PDB:2Y3D)	X	Mobilome: prophages, transposons	MQAGRLRHRITLQNFTQIKLPSGQRRQEWQDVATVWAEVRHISGRELLASGANLSETTVRVWLRYRADVTSAFRMVFR-----GQVYDIQAVIPDPKRTQLELLCKQGVKP-
457	GC_00000077	ALL_SPLITS	X_griffiniae_VH1	3281	6	13	4	0	0.793588	0.957	0.867667			COG5614	Phage head-tail adaptor (PDB:2Y3D)	X	Mobilome: prophages, transposons	MQAGRLRHRITLQNFTQIKLPSGQRRQEWQDVATVWAEVRHISGRELLASGANLSETTVRVWLRYRADVTSAFRMVFR-----GQVYDIQAVIPDPKRTQLELLCKQGVKP-
458	GC_00000077	ALL_SPLITS	X_griffiniae_XN45	3279	6	13	4	0	0.793588	0.957	0.867667			COG5614	Phage head-tail adaptor (PDB:2Y3D)	X	Mobilome: prophages, transposons	MQAGRLRHRITLQNFTQIKLPSGQRRQEWQDVATVWAEVRHISGRELLASGANLSETTVRVWLRYRADVTSAFRMVFR-----GQVYDIQAVIPDPKRTQLELLCKQGVKP-
446	GC_00000077	ALL_SPLITS	X_griffinae_ID10	2258	6	13	4	0	0.793588	0.957	0.867667			COG5614	Phage head-tail adaptor (PDB:2Y3D)	X	Mobilome: prophages, transposons	MQAGRLRHRILLQSFTQIKLPSGQRRQEWYDVATVWAEVKHISGRELLASGAELSETTVRVWLRYRPDVTSAFRLVFR-----GQVYDIQAVIPDPKRTQLELLCKQGVKP-
447	GC_00000077	ALL_SPLITS	X_griffinae_ID10	3575	6	13	4	0	0.793588	0.957	0.867667			COG5614	Phage head-tail adaptor (PDB:2Y3D)	X	Mobilome: prophages, transposons	MRAGALRHRITLQNFTQIKLPSGQRMQEWQDVATVWAEIRHINGRELLASGAVFTEATVRIWLRYRADITTANRIFYQGDSTQGQFFDIVMVIPDPKRTQLELLCKGGVKYA
448	GC_00000077	ALL_SPLITS	X_griffinae_ID10	417	6	13	4	0	0.793588	0.957	0.867667			COG5614	Phage head-tail adaptor (PDB:2Y3D)	X	Mobilome: prophages, transposons	MRAGRLRHRVTIRKNEASRGKFGEVLNNWVDLATVWAEVKAISGRELVASGAVFSEATVRIWLRYRADVTTANSITFHGANTTGTAFSIMAVIPDAKYTRLELLCKGGIFR-
462	GC_00000079	ALL_SPLITS	X_griffiniae_97	2494	6	13	3	0	0.775182	0.982995	0.866807			COG5351	Uncharacterized conserved protein, DUF2169 domain	S	Function unknown	MEFRNLTPFAVMNYSMLDVEDVEHHVVVMKTGYQWQHTDHGHYTAEL-LPSPPLCLQDEYFGSLNRSSVKQESDLAPFKPHCDIILTGTAHAPNSIPCPEWPVSLRLTDAQGHVLLDKTLLVCGEREFIRRDNGEWQLTAPAPCRHLPLDYRYAFGGECKISADETAAQHLHEAERLTPEQRRQHPDGEANAPLAHAVCEQNPLGRGFITPWYARVHAITRWPAPRLTQPNAPFTAAHFAALLAGTLPADAPSAQPQGMGFIGRPWLPRRTLAGTYDDEWLAHRHPYLPNDFDFGYWNGAPVDQQIDWPAPGLTIHLSGILPQ-HATLPLPTHRPFLLLRMHNGVLLPVPMRLDTLLIDSDTMTVHLTHRLHFGTDLPVRVAEARFEMTPDAPLLKLAP…
463	GC_00000079	ALL_SPLITS	X_griffiniae_97	2783	6	13	3	0	0.775182	0.982995	0.866807			COG5351	Uncharacterized conserved protein, DUF2169 domain	S	Function unknown	MEFRNLTPFSVINYKMLDTEDEEYHVVAMKIVYQLQPVGAGHYQPVLAAPYGELTVQDTFSGEMNRSSVLQESDLAPLKFKCDVIVNGVAYAPGGEACEKVPVRLQVTTRDGQALIDKTLHVWGEREFQRASQGEWQLTPPQKFTTLPVDYCDAFGGECKVYEKDDAAASVPEEARLTDTQREQHPEKD-NAPIAHATWEYNPLGTGFITPWYAKAKDLSRYPAPRIEHPDAPITAAHFAQWLNSPPSITEKVCQPAGLGIIGRAWLPRRTLAGTYDEQWLTERHPYLPDDFSFRYWNNAPDDQQIDFPAPDIRISLFNLTPDGELHVQLPGHRPLILLRMLSGEMLPERMYADTLIIDSEALTLTMTYRYHIEATSPLRVMEARFEMDPAAPLIRIAS…
464	GC_00000079	ALL_SPLITS	X_griffiniae_HGB2511	3237	6	13	3	0	0.775182	0.982995	0.866807			COG5351	Uncharacterized conserved protein, DUF2169 domain	S	Function unknown	MEFRNLTPFAVMNYSMLDVEDAEHHVVVMKTGYQWQHTDHGHYIVEL-LPSPPLCLQDEYFGSLNRSSVKQESDLAPFKPHCDIILTGTAHAPNGIPCPEWPVSLRLTDAQGHVLLDKTLLVCGEREFIRRDNGEWQLTAPAPCDHLPLDYRYAFGGECKILADETAAQHLHEAERLTPEQRRQHPDGEANAPLAHAVCEQNPLGRGFITPWYARAHAITRWPAPRLTQPNAPFTAAHFAALLAGTLPADAPSVQPQGMGFIGRPWLPRRTLAGTYDDEWLAHRHPYLPNDFDFGYWNGAPADQQIDWPAPGLTIHLSGVLPQ-HVTLPLPAHRPFLLLRMHNGVLLPVPMRLDTLLIDSDTMTVHLTHRLHFGTDLPVRVAEARFEMNPDAPLLKLAP…
465	GC_00000079	ALL_SPLITS	X_griffiniae_HGB2511	1374	6	13	3	0	0.775182	0.982995	0.866807			COG5351	Uncharacterized conserved protein, DUF2169 domain	S	Function unknown	MEFRNLTPFAVMNYSMLDIEDTEHHVAVMKIGYQLLSAGQGEYRAEL-LPAPPLCLQDEYRGTMNASQVLQESDLAPFKPRCDVIVNGTAYAPESQPCTEFPVRLQVQSKQGQMLLDKTLTVTGEREFLRDTHGNWQLTEPKPFTSLPLDYRYAFGGECKIYANDDASPRLKASDCLTTEQRQKHPDGE-KAPIAHATCETNPLGTGFITPWYAEAKQLIGYPAPRITRPDAPFTIAHFTAQLNGTLSSDTPACQPQGMGFIGRPWLPRRALAGTYDADWLEHRHPYLPKDFDFGYWNGAPADQQIAWPATDIAITLNGLTPDGKLYVCLPGHRPFILLRMHNGVLLPVPMRTDTLIIDSDAKTLHLTCRLNFRADLPVRVAEARFEISPDAPLLKLAP…
466	GC_00000079	ALL_SPLITS	X_griffiniae_Kalro	3523	6	13	3	0	0.775182	0.982995	0.866807			COG5351	Uncharacterized conserved protein, DUF2169 domain	S	Function unknown	MEFRNLTPFAVMNYSMLDVEDVEHHVVVMKTGYQWQHTDHGHYTAEL-LPSPPLCLQDEYFGSLNRSSVKQESDLAPFKPHCDIILTGTAHAPNSIPCPEWPVSLRLTDAQGHVLLDKTLLVCGEREFIRRDNGEWQLTAPAPCRHLPLDYRYAFGGECKISADETAAQHLHEAERLTPEQRRQHPDGEANAPLAHAVCEQNPLGRGFITPWYARVHAITRWPAPRLTQPNAPFTAAHFAALLAGTLPADAPSAQPQGMGFIGRPWLPRRTLAGTYDDEWLAHRHPYLPNDFDFGYWNGAPVDQQIDWPAPGLTIHLSGILPQ-HATLPLPTHRPFLLLRMHNGVLLPVPMRLDTLLIDSDTMTVHLTHRLHFGTDLPVRVAEARFEMTPDAPLLKLAP…
467	GC_00000079	ALL_SPLITS	X_griffiniae_Kalro	3225	6	13	3	0	0.775182	0.982995	0.866807			COG5351	Uncharacterized conserved protein, DUF2169 domain	S	Function unknown	MEFRNLTPFSVINYKMLDTEDEEYHVVAMKIVYQLQPVGAGHYQPVLAAPYGELTVQDTFSGEMNRSSVLQESDLAPLKFKCDVIVNGVAYAPGGEACEKVPVRLQVTTRDGQALIDKTLHVWGEREFQRASQGEWQLTPPQKFTTLPVDYCDAFGGECKVYEKDDAAASVPEEARLTDTQREQHPEKD-NAPIAHATWEYNPLGTGFITPWYAKAKDLSRYPAPRIEHPDAPITAAHFAQWLNSPPSITEKVCQPAGLGIIGRAWLPRRTLAGTYDEQWLTERHPYLPDDFSFRYWNNAPDDQQIDFPAPDIRISLFNLTPDGELHVQLPGHRPLILLRMLSGEMLPERMYADTLIIDSEALTLTMTYRYHIEATSPLRVMEARFEMDPAAPLIRIAS…
468	GC_00000079	ALL_SPLITS	X_griffiniae_VH1	586	6	13	3	0	0.775182	0.982995	0.866807			COG5351	Uncharacterized conserved protein, DUF2169 domain	S	Function unknown	MEFRNLTPFAVMNYSMLDVEDVEHHVVVMKTGYQWQHTDHGHYTAEL-LPSPPLCLQDEYFGSLNRSSVKQESDLAPFKPHCDIILTGTAHAPNSIPCPEWPVSLRLTDAQGHVLLDKTLLVCGEREFIRRDNGEWQLTAPAPCRHLPLDYRYAFGGECKISADETAAQHLHEAERLTPEQRRQHPDGEANAPLAHAVCEQNPLGRGFITPWYARVHAITRWPAPRLTQPNAPFTAAHFAALLAGTLPADAPSAQPQGMGFIGRPWLPRRTLAGTYDDEWLAHRHPYLPNDFDFGYWNGAPVDQQIDWPAPGLTIHLSGILPQ-HATLPLPTHRPFLLLRMHNGVLLPVPMRLDTLLIDSDTMTVHLTHRLHFGTDLPVRVAEARFEMTPDAPLLKLAP…
469	GC_00000079	ALL_SPLITS	X_griffiniae_VH1	2556	6	13	3	0	0.775182	0.982995	0.866807			COG5351	Uncharacterized conserved protein, DUF2169 domain	S	Function unknown	MEFRNLTPFSVINYKMLDTEDEEYHVVAMKIVYQLQPVGAGHYQPVLAAPYGELTVQDTFSGEMNRSSVLQESDLAPLKFKCDVIVNGVAYAPGGEACEKVPVRLQVTTRDGQALIDKTLHVWGEREFQRASQGEWQLTPPQKFTTLPVDYCDAFGGECKVYEKDDAAASVPEEARLTDTQREQHPEKD-NAPIAHATWEYNPLGTGFITPWYAKAKDLSRYPAPRIEHPDAPITAAHFAQWLNSPPSITEKVCQPAGLGIIGRAWLPRRTLAGTYDEQWLTERHPYLPDDFSFRYWNNAPDDQQIDFPAPDIRISLFNLTPDGELHVQLPGHRPLILLRMLSGEMLPERMYADTLIIDSEALTLTMTYRYHIEATSPLRVMEARFEMDPAAPLIRIAS…
470	GC_00000079	ALL_SPLITS	X_griffiniae_XN45	1048	6	13	3	0	0.775182	0.982995	0.866807			COG5351	Uncharacterized conserved protein, DUF2169 domain	S	Function unknown	MEFRNLTPFAVMNYSMLDVEDVEHHVVVMKTGYQWQHTDHGHYTAEL-LPSPPLCLQDEYFGSLNRSSVKQESDLAPFKPHCDIILTGTAHAPNSIPCPEWPVSLRLTDAQGHVLLDKTLLVCGEREFIRRDNGEWQLTAPAPCRHLPLDYRYAFGGECKISADETAAQHLHEAERLTPEQRRQHPDGEANAPLAHAVCEQNPLGRGFITPWYARVHAITRWPAPRLTQPNAPFTAAHFAALLAGTLPADAPSAQPQGMGFIGRPWLPRRTLAGTYDDEWLAHRHPYLPNDFDFGYWNGAPVDQQIDWPAPGLTIHLSGILPQ-HATLPLPTHRPFLLLRMHNGVLLPVPMRLDTLLIDSDTMTVHLTHRLHFGTDLPVRVAEARFEMTPDAPLLKLAP…
471	GC_00000079	ALL_SPLITS	X_griffiniae_XN45	2987	6	13	3	0	0.775182	0.982995	0.866807			COG5351	Uncharacterized conserved protein, DUF2169 domain	S	Function unknown	MEFRNLTPFSVINYKMLDTEDEEYHVVAMKIVYQLQPVGAGHYQPVLAAPYGELTVQDTFSGEMNRSSVLQESDLAPLKFKCDVIVNGVAYAPGGEACEKVPVRLQVTTRDGQALIDKTLHVWGEREFQRASQGEWQLTPPQKFTTLPVDYCDAFGGECKVYEKDDAAASVPEEARLTDTQREQHPEKD-NAPIAHATWEYNPLGTGFITPWYAKAKDLSRYPAPRIEHPDAPITAAHFAQWLNSPPSITEKVCQPAGLGIIGRAWLPRRTLAGTYDEQWLTERHPYLPDDFSFRYWNNAPDDQQIDFPAPDIRISLFNLTPDGELHVQLPGHRPLILLRMLSGEMLPERMYADTLIIDSEALTLTMTYRYHIEATSPLRVMEARFEMDPAAPLIRIAS…
459	GC_00000079	ALL_SPLITS	X_griffinae_ID10	748	6	13	3	0	0.775182	0.982995	0.866807			COG5351	Uncharacterized conserved protein, DUF2169 domain	S	Function unknown	MEFRNLTPFAVMNYSMLDVEDAEHHVVVMKTGYQWQHTDHGHYIVEL-LPSPPLCLQDEYFGSLNRSSVKQESDLAPFKPHCDIILTGTAYAPNGIPCPEWPVSLRLTDAQGHVLLDKTLLVCGEREFIRRDNGEWQLTAPAPCDHLPLDYRYAFGGECKISADETAAQHLHEAERLTPEQRRQHPDGEANAPLAHAVCEQNPLGRGFITPWYARAHAITRWPAPRLTQPNTPFTAAHFAALLAGTLPADAPSVQPQGMGFIGRPWLPRRTLAGTYDDEWLAHRHPYLPNDFDFGYWNGAPADQQIDWPAPGLTIHLSGILPQ-HVTLPLPAHRPFLLLRMHNGVLLPVPMRLDTLLIDSDTMTVHLTHRLHFGTDLPVRVAEARFEMNPEAPLLKLAP…
460	GC_00000079	ALL_SPLITS	X_griffinae_ID10	627	6	13	3	0	0.775182	0.982995	0.866807			COG5351	Uncharacterized conserved protein, DUF2169 domain	S	Function unknown	MEFRNLTPFAVMNYSMLDIEDTEHHVAVMKIGYQLLSAGQGKYRAEL-LPAPPLCLQDEYRGTMNASQVLQESDLAPFKPRCDVIVNGTAYAPESQPCTEFPVRLQVQSKQGQMLLDKTLTVTGEREFLRDTHGNWQLTEPKPFTSLPLDYRYAFGGECKIYANDDASPRLKASDCLTTEQRQKHPDGE-KAPIAHATCETNPLGTGFITPWYAEAKQLIGYPAPRITRPDAPFTIAHFTAQLNGTLSSDTPACQPQGMGFIGRPWLPRRALAGTYDNNWLEHRHPYLPKDFDFGYWNGSPTDQQIEWPATDIAITLNGLTPGGKLHVCLPGHRPFILLRMHNGVLLPVPMRIDTLIIDSNAKTLHLTCRLNFRADQPVRVAEARFEINPDAPLLKLAP…
461	GC_00000079	ALL_SPLITS	X_griffinae_ID10	2579	6	13	3	0	0.775182	0.982995	0.866807			COG5351	Uncharacterized conserved protein, DUF2169 domain	S	Function unknown	MEFRNLTPFAVMNYQMLDIEDTEHYVAVMKIGYQLIPTGQGEYHAEL-LPAPPLCLQDEYRGTMNTSQVLQESDLAPFKPRCDVIVNGTAYAPQGRPCPEFPVRLLVQSSQGQTLLDKTLTISGERECIRDDSGHWQLSEPKPLTSLPLDYRYAFGGECKIYANDEASQRLQGSDYLTTAQRQQHPDGE-KAPLAHATCETNPLGTGFITPWYAEAKQLTGYPAPRITRPDAPFTLELFTAQLNGTLLSDTPACSPQGMGFIGRPWLPRRALAGTYDADWLEHRHPYLPKDFDFGYWNGAPADQQIAWPATDIAITLNGLTPDGKLYVCLPGHRPFILLRMHNGVLLPVPMRTDTLIIDSDAKTLHLTCRLNFRADLPVRVAEARFEISPDAPLLKLAP…
475	GC_00000080	ALL_SPLITS	X_griffiniae_97	2811	6	13	3	0	0.829796	0.982065	0.899532							MSENTTSLTKNDYFNLNIKGLGYLNNIRHVSTANGTFLSCVINALNGPGDNPVYVRFDITVVGKEATSLIARCQKSVDEDKKVLLGFTLSNPSTDIFTLKRGDHAGEQRVSLKARLIKVDWIKIGQDKVYQAEQSDSTPP-QNGVAQTEYAENSF
476	GC_00000080	ALL_SPLITS	X_griffiniae_97	2873	6	13	3	0	0.829796	0.982065	0.899532							----MMNSKNENKYFNLHINGIGYLSNIRHINGSNGRFLSVVINALSGPTDSPAYVRFDTTVAGENAIKLINRCQKAVDEDKKVLIGFVLSNPSTEIFTLNSGEHAGEQRVSLRARLINIDWIKVGKEMVYKAEKSQSAPPSEEKVPAKQYAEDSF
477	GC_00000080	ALL_SPLITS	X_griffiniae_HGB2511	2922	6	13	3	0	0.829796	0.982065	0.899532							MSENATSLTKNDYFNLNIKGLGYLNHIRHVSTANGTFLSCVINALNSPSDNPVYVRFDITVVGKEATSLIARCQKSVDEDKKVLLGFTLSNPSTDIFTLKRGDHAGEQRVSLKARLIKVDWIKIGQDKVYQAEQSDSTPP-QNGVAQIEYAENSF
478	GC_00000080	ALL_SPLITS	X_griffiniae_HGB2511	2869	6	13	3	0	0.829796	0.982065	0.899532							MSENATSLTKNDYFNLNIKGLGYLNHIRHVSTANGTFLSCVINALNGPSDNPVYVRFDITVVGKEATSLIARCQKSVDEDKKVLLGFTLSNPSTDIFTLKRGEHAGEQRVSLKARLIKVDWIKIGQDKVYQTEQSDSMPP-QNGVAQTEYAENSF
479	GC_00000080	ALL_SPLITS	X_griffiniae_Kalro	3198	6	13	3	0	0.829796	0.982065	0.899532							MSENTTSLTKNDYFNLNIKGLGYLNNIRHVSTANGTFLSCVINALNGPGDNPVYVRFDITVVGKEATSLIARCQKSVDEDKKVLLGFTLSNPSTDIFTLKRGDHAGEQRVSLKARLIKVDWIKIGQDKVYQAEQSDSTPP-QNGVAQTEYAENSF
480	GC_00000080	ALL_SPLITS	X_griffiniae_Kalro	3136	6	13	3	0	0.829796	0.982065	0.899532							----MMNSKNENKYFNLHINGIGYLSNIRHINGSNGRFLSVVINALSGPTDSPAYVRFDTTVAGENAIKLINRCQKAVDEDKKVLIGFVLSNPSTEIFTLNSGEHAGEQRVSLRARLINIDWIKVGKEMVYKAEKSQSAPPSEEKVPAKQYAEDSF
481	GC_00000080	ALL_SPLITS	X_griffiniae_VH1	2101	6	13	3	0	0.829796	0.982065	0.899532							MSENTTSLTKNDYFNLNIKGLGYLNNIRHVSTANGTFLSCVINALNGPGDNPVYVRFDITVVGKEATSLIARCQKSVDEDKKVLLGFTLSNPSTDIFTLKRGDHAGEQRVSLKARLIKVDWIKIGQDKVYQAEQSDSTPP-QNGVAQTEYAENSF
482	GC_00000080	ALL_SPLITS	X_griffiniae_VH1	137	6	13	3	0	0.829796	0.982065	0.899532							----MMNSKNENKYFNLHINGIGYLSNIRHINGSNGRFLSVVINALSGPTDSPAYVRFDTTVAGENAIKLINRCQKAVDEDKKVLIGFVLSNPSTEIFTLNSGEHAGEQRVSLRARLINIDWIKVGKEMVYKAEKSQSAPPSEEKVPAKQYAEDSF
483	GC_00000080	ALL_SPLITS	X_griffiniae_XN45	2340	6	13	3	0	0.829796	0.982065	0.899532							MSENTTSLTKNDYFNLNIKGLGYLNNIRHVSTANGTFLSCVINALNGPGDNPVYVRFDITVVGKEATSLIARCQKSVDEDKKVLLGFTLSNPSTDIFTLKRGDHAGEQRVSLKARLIKVDWIKIGQDKVYQAEQSDSTPP-QNGVAQTEYAENSF
484	GC_00000080	ALL_SPLITS	X_griffiniae_XN45	17	6	13	3	0	0.829796	0.982065	0.899532							----MMNSKNENKYFNLHINGIGYLSNIRHINGSNGRFLSVVINALSGPTDSPAYVRFDTTVAGENAIKLINRCQKAVDEDKKVLIGFVLSNPSTEIFTLNSGEHAGEQRVSLRARLINIDWIKVGKEMVYKAEKSQSAPPSEEKVPAKQYAEDSF
472	GC_00000080	ALL_SPLITS	X_griffinae_ID10	1046	6	13	3	0	0.829796	0.982065	0.899532							MSENATALTKNDYFNLNIKGLGYLNHIRHVSTASGTFLSCVINALNGPSDNPVYVRFDITVVGKEATSLVGRCQKAVDEDKKVLLGFTLSNPSTDIFTLKRGDHAGEQRVSLKARLIKVDWIKIGQDKVYQAEQSDSTPP-QNGVAQTEYAENSF
473	GC_00000080	ALL_SPLITS	X_griffinae_ID10	1128	6	13	3	0	0.829796	0.982065	0.899532							MSENATALTKNDYFNLNIKGLGYLNHIRHVSTASGTFLSCVINALNGPSDNPVYVRFDITVVGKEATSLVGRCQKAVDEDKKVLLGFTLSNPSTDIFTLKRGDHAGEQRVSLKARLIKVDWIKIGQDKVYQAEQSDSTPP-QNGVAQAEYAENSF
474	GC_00000080	ALL_SPLITS	X_griffinae_ID10	973	6	13	3	0	0.829796	0.982065	0.899532							----MMNSKNENRYFNLHINGIGYLSNIRHINGSNGRFLSVVINALSGPTDSPAYVRFDTTVAGESAIKLINRCQKAVDEDQKVLIGFVLSNPSTEIFTLNSGEHAGEQRVSLRARLINIDWIKVGKEMVYKAEKSQLAPPSEEKAPAKQYAEDSF
489	GC_00000081	ALL_SPLITS	X_griffiniae_97	2828	6	13	4	0	0.864319	0.744795	0.800118			COG3451	Type IV secretory pathway, VirB4 component (VirB4)	U	Intracellular trafficking, secretion, and vesicular transport	---------------------------------------------------------------------------------------------------------------------------------------------------------------------------------------------------------------------------------------------------------------------------------------------------------------------------------------------------------------------------------------------------------------…
490	GC_00000081	ALL_SPLITS	X_griffiniae_97	2907	6	13	4	0	0.864319	0.744795	0.800118			COG3451	Type IV secretory pathway, VirB4 component (VirB4)	U	Intracellular trafficking, secretion, and vesicular transport	MMKFFSKKEKPSIKIQPVQDDSNIEERQPLKRPKKMTLPDEKKLYHANPSIIDYLPWAEYLDDEQCLLLDDGISVGAVYAIEPAPTEGRPESRLEEIRDTVEDALQDSLEEYDENPWIVQFFCQDESNVTAYLNRLRNYVRPAAQGTKFTEAWLCETENHLQGIARPEGLFDDTLVTGQPWRGQQRRTRMVIYRWL----GKNPRDPMPPIGMLNQTCDRLSSALGNAGIVCVRQNGYQIHDWLLRLFNPEPDW-IDKQVLYREGAYWGKQDEKPNNLEVHNDFAETLWFTPPRSDTTNGVWWFDNKAHGVVNVERLRKAPNPGLLTGEQRRGDRNINTLMDLFPEGTVVSITIVVQPQDTLEEKFTKLAKNAVGENTESGRVREDVKTVKEYLGRRHK…
491	GC_00000081	ALL_SPLITS	X_griffiniae_HGB2511	2831	6	13	4	0	0.864319	0.744795	0.800118			COG3451	Type IV secretory pathway, VirB4 component (VirB4)	U	Intracellular trafficking, secretion, and vesicular transport	-----------------------MKNPKPLHRPGKLREADEAAIYRASPSIIDYLPWVEYLEDGQCLLLDDGISVGAVYRIEPVATEGRPMERLIEIRDQLEDAIQDNLDEDDISPWVVQFFCQDDDDPTSYLNTLRAYVKPWAQGTAFTEAFLAESERHQTSIAQPDGIFQDSLITGQPWRGQQRQTRMVIYRWLLACKSKAHHQTESSVAALNQICERLVSSLVGAGMVAVRQNGGQIHSWLLRHFNPAPDWGMAKADFYRTVSY---ETATPLDLPVNNDFAESLWFTPPVSDPENGLWWFDGLPHKAIPVERLRRPPEPGTLTGEVRRGD-NINVLMDMMPEGTVVSLTIVAQAQDTLEESFTRLAKNAVGENTESARVRQDVQEVKELLGRRHK…
492	GC_00000081	ALL_SPLITS	X_griffiniae_Kalro	3181	6	13	4	0	0.864319	0.744795	0.800118			COG3451	Type IV secretory pathway, VirB4 component (VirB4)	U	Intracellular trafficking, secretion, and vesicular transport	---------------------------------------------------------------------------------------------------------------------------------------------------------------------------------------------------------------------------------------------------------------------------------------------------------------------------------------------------------------------------------------------------------------…
493	GC_00000081	ALL_SPLITS	X_griffiniae_Kalro	3102	6	13	4	0	0.864319	0.744795	0.800118			COG3451	Type IV secretory pathway, VirB4 component (VirB4)	U	Intracellular trafficking, secretion, and vesicular transport	MMKFFSKKEKPSIKIQPVQDDSNIEERQPLKRPKKMTLPDEKKLYHANPSIIDYLPWAEYLDDEQCLLLDDGISVGAVYAIEPAPTEGRPESRLEEIRDTVEDALQDSLEEYDENPWIVQFFCQDESNVTAYLNRLRNYVRPAAQGTKFTEAWLCETENHLQGIARPEGLFDDTLVTGQPWRGQQRRTRMVIYRWL----GKNPRDPMPPIGMLNQTCDRLSSALGNAGIVCVRQNGYQIHDWLLRLFNPEPDW-IDKQVLYREGAYWGKQDEKPNNLEVHNDFAETLWFTPPRSDTTNGVWWFDNKAHGVVNVERLRKAPNPGLLTGEQRRGDRNINTLMDLFPEGTVVSITIVVQPQDTLEEKFTKLAKNAVGENTESGRVREDVKTVKEYLGRRHK…
494	GC_00000081	ALL_SPLITS	X_griffiniae_VH1	2550	6	13	4	0	0.864319	0.744795	0.800118			COG3451	Type IV secretory pathway, VirB4 component (VirB4)	U	Intracellular trafficking, secretion, and vesicular transport	---------------------------------------------------------------------------------------------------------------------------------------------------------------------------------------------------------------------------------------------------------------------------------------------------------------------------------------------------------------------------------------------------------------…
495	GC_00000081	ALL_SPLITS	X_griffiniae_VH1	103	6	13	4	0	0.864319	0.744795	0.800118			COG3451	Type IV secretory pathway, VirB4 component (VirB4)	U	Intracellular trafficking, secretion, and vesicular transport	MMKFFSKKEKPSIKIQPVQDDSNIEERQPLKRPKKMTLPDEKKLYHANPSIIDYLPWAEYLDDEQCLLLDDGISVGAVYAIEPAPTEGRPESRLEEIRDTVEDALQDSLEEYDENPWIVQFFCQDESNVTAYLNRLRNYVRPAAQGTKFTEAWLCETENHLQGIARPEGLFDDTLVTGQPWRGQQRRTRMVIYRWL----GKNPRDPMPPIGMLNQTCDRLSSALGNAGIVCVRQNGYQIHDWLLRLFNPEPDW-IDKQVLYREGAYWGKQDEKPNNLEVHNDFAETLWFTPPRSDTTNGVWWFDNKAHGVVNVERLRKAPNPGLLTGEQRRGDRNINTLMDLFPEGTVVSITIVVQPQDTLEEKFTKLAKNAVGENTESGRVREDVKTVKEYLGRRHK…
496	GC_00000081	ALL_SPLITS	X_griffiniae_XN45	3757	6	13	4	0	0.864319	0.744795	0.800118			COG3451	Type IV secretory pathway, VirB4 component (VirB4)	U	Intracellular trafficking, secretion, and vesicular transport	---------------------------------------------------------------------------------------------------------------------------------------------------------------------------------------------------------------------------------------------------------------------------------------------------------------------------------------------------------------------------------------------------------------…
497	GC_00000081	ALL_SPLITS	X_griffiniae_XN45	51	6	13	4	0	0.864319	0.744795	0.800118			COG3451	Type IV secretory pathway, VirB4 component (VirB4)	U	Intracellular trafficking, secretion, and vesicular transport	MMKFFSKKEKPSIKIQPVQDDSNIEERQPLKRPKKMTLPDEKKLYHANPSIIDYLPWAEYLDDEQCLLLDDGISVGAVYAIEPAPTEGRPESRLEEIRDTVEDALQDSLEEYDENPWIVQFFCQDESNVTAYLNRLRNYVRPAAQGTKFTEAWLCETENHLQGIARPEGLFDDTLVTGQPWRGQQRRTRMVIYRWL----GKNPRDPMPPIGMLNQTCDRLSSALGNAGIVCVRQNGYQIHDWLLRLFNPEPDW-IDKQVLYREGAYWGKQDEKPNNLEVHNDFAETLWFTPPRSDTTNGVWWFDNKAHGVVNVERLRKAPNPGLLTGEQRRGDRNINTLMDLFPEGTVVSITIVVQPQDTLEEKFTKLAKNAVGENTESGRVREDVKTVKEYLGRRHK…
485	GC_00000081	ALL_SPLITS	X_griffinae_ID10	1102	6	13	4	0	0.864319	0.744795	0.800118			COG3451	Type IV secretory pathway, VirB4 component (VirB4)	U	Intracellular trafficking, secretion, and vesicular transport	-----------------------MEIPKPLHRPGQLREADEAAIYRANPSIIDYLPWVEYLEDGQCLLLDDGVSVGAVYRIEPVATEGRPMERLIEIRDQLEDAIQDSLEEDDISPWVVQFFCQDEDDPAAYLNTLRDYVKPWAQGTAFTAAFLAESERHLNSIARPEGIFQDSLITGQPWRGQQRQTRMVVYRWLPAHQSQATNSTLSSVAALNPVCERLVSSLAAAGIVAVRQHGAQIHRWLLRHFNPAPDWGMAKADFYRTVSD---ETPPQPDLPLHHDFAESLWFTPPVSDPDNGIWWFDGLPHQAVPVERLRRPPAPGTLTGEVKRGD-NINALMDMMPEGTVVSLTIMAQAQDTLEADFTRLAKNAVGENTESARVRQDVQEVKALLGRRHK…
486	GC_00000081	ALL_SPLITS	X_griffinae_ID10	1024	6	13	4	0	0.864319	0.744795	0.800118			COG3451	Type IV secretory pathway, VirB4 component (VirB4)	U	Intracellular trafficking, secretion, and vesicular transport	-----------------------MEIPKPLHRPGQLREADEAAIYRANPSIIDYLPWVEYLEDGQCLLLDDGVSVGAVYRIEPVATEGRPLERLVEIRDQLEDAIQDSLDEDDISPWVVQFFCQDDDDPTSYLNTLRDYVKPWAQGTTFTNAFLAESERHLTSIARPDGIFQDSLITGQPWRGQQRQTRMVIYRWLPAYKSKTHHQTESSVAALNQICERLVSSLVGAGMVAVRQNGGQIHSWLLRHFNPAPDWGMAKADFYRTVSY---ETATSSDLPVNNDFAESLWFTPPVSDPDNGIWWFDGLPHKAIPVERLRRPPEPGTLTGEVKRGD-NINALMDMMPEGTVVSLTIVAQAQDTLEADFTRLAKNAVGENTESARVRQDVQEVKALLGRRHK…
487	GC_00000081	ALL_SPLITS	X_griffinae_ID10	1192	6	13	4	0	0.864319	0.744795	0.800118			COG3451	Type IV secretory pathway, VirB4 component (VirB4)	U	Intracellular trafficking, secretion, and vesicular transport	-----------------------MEIPKPLHRPDQLREADEAAIYRANPSIIDYLPWVEYLEDGQCLLLDDGVSVGAIYRIEPVATEGRPMERLIEIRDQLEDAIQDSLEEDDISPWVVQFFCQDEDDPAAYLNTLRDYVKPWAQGTAFTAAFLAESERHLNSIARPEGIFQDSLITGQPWRGQQRQTRMVVYRWLPAHQSQATNSTLSSVAALNQVCERLVSSLAAAGIVAVRQHGAQIHRWLLRHFNPAPDWGMAKADFYRTVSD---ETPPQPDLPIHNDFAESLWFTPPVSDPDNGIWWFDGLPHQAVPVERLRRPPVPGTLTGEVKRGD-NINALMDMMPAGTVVSLTIVAQAQDTLEADFTRLAKNAVGENTESARVRQDVQEVKALLGRRHK…
488	GC_00000081	ALL_SPLITS	X_griffinae_ID10	937	6	13	4	0	0.864319	0.744795	0.800118			COG3451	Type IV secretory pathway, VirB4 component (VirB4)	U	Intracellular trafficking, secretion, and vesicular transport	MMKFFSKKEKP------------SIKSQPLKRPKKMTLSDERKLYHANPSIIDYLPWAEYLDDEQCLLLDDGISVGAVYAIEPAPTEGRPESRLEEIRDTVEDALQDSLEEYDENPWVVQFFCQDESNVTTYLNRLRNYVRPAAQGTKFTEAWLRETENHLQGIARPEGLFDDTLVTGQPWRGQQRRTRMVIYRWL----GKNPRDPMPPIGMLNQVCDRLSSALGNAGIVCVRQNGYQIHDWLLRLFNPEPDW-IDKQTLYREGAYWGKQDEKPNNLEVHNDFAETLWFTPPRSDTVNGVWWFDNKAHGVVNVERLRKAPSPGLLTGEQRRGDRNINTLMDLFPEGTVVSITIVVQPQDTLEEKFTKLAKNAVGENTESGRVREDVKIVKEYLGRRHK…
502	GC_00000088	ALL_SPLITS	X_griffiniae_97	1260	6	13	5	0	0.941039	0.856357	0.896703			COG3519	Type VI protein secretion system component VasA (VasA)	U	Intracellular trafficking, secretion, and vesicular transport	MYNKRALLIVFAFYLTDIQHDTETLLIKHKLNSMKNDKESLYLKERAYLRELAEYIAKESPHLAEFLVSSHDPDIQRVFEAFAFLIANLRDKLEDNFPEIVHGLLSRIWPLALSPIPPTTIMQFTPADDEHQGTADIPQGTLVTANLNGQLLDFKTCRPLHIEPLIVQERAIRKTGTHSEIILTLCQTGSASSFWQSGALSFFLGTDTKRAAQLNLWLDQYICDVSLNTQGERRTIKHFPYGWHGLLDEPLLPTAKSPYSGLQPLVEYYALPALYNFVTLDISNSCAKVPLNDDGTFELILRFEGELPLDDVEGAFLLGCVPAIHLENQTSPPVRLEAGNHRYPLPLGESVCLYRLRTVQVVVQPEDSEQRGTPYHWLPIEQFVPAGRFFDDDAQPDTF…
503	GC_00000088	ALL_SPLITS	X_griffiniae_HGB2511	446	6	13	5	0	0.941039	0.856357	0.896703			COG3519	Type VI protein secretion system component VasA (VasA)	U	Intracellular trafficking, secretion, and vesicular transport	---------------------------------MKNEKESLYLKERAYLRELAEHIAKESPHLAEFLVSSHDPDIVRVFETFAFLIANLRDKLEDNFPEIVHGILSRIWPLALSPIPPTTIMQFTPTDDEHQGTAEIPIGTSVSASLNGQLLDFKTCRSLHIEPLIVQERAVRKTGTHSEIILTLCQTGSASSFWQSGALSFFLGTDTKRAAQLSLWLDQHICDISLNTQGERRTIKHFPYG-------------------------------------------------------------------------------------------------------------------------------------------------------------…
504	GC_00000088	ALL_SPLITS	X_griffiniae_HGB2511	2887	6	13	5	0	0.941039	0.856357	0.896703			COG3519	Type VI protein secretion system component VasA (VasA)	U	Intracellular trafficking, secretion, and vesicular transport	---------------------------------MKNNKESLYLKERAYLRELAGYIAKESPHLAEFLVSSHDPDIVRVFETFAFLIANLRDKLEDNFPEIVHGILSRIWPLALSPIPPTTIVQFTPTDDEHQGTAEIPIGTSVSASLNGQLLDFKTCRPLHIEPLIVQERAVRKTGTHSEIILTLCQTGSASSFWQSGALSFFLGTDTKRAAQLSLWLDQYICDISLNTQGERRTIKHFPYGWHGLLDEPLLPTAKSPYSGLQPLVEYYALPALYNFVTLDISRSCSKVSLNDEGTFELILRFEGELPLDDVEGAFLLGCVPAVHLENQTSPPVRLEAGNHRYPLPLGESVCLYRLREVQVVVQPEDSEQRGTPYHWLPIEQFVPAGRVFDDDEQPTTF…
505	GC_00000088	ALL_SPLITS	X_griffiniae_HGB2511	880	6	13	5	0	0.941039	0.856357	0.896703			COG3519	Type VI protein secretion system component VasA (VasA)	U	Intracellular trafficking, secretion, and vesicular transport	---------------------------------MNNNKESLYLKERAYLRELAEHIAKESPHLAEFLVSSHDPDIVRVFETFAFLIANLRDKLEDNFPEIVHGILSRIWPLALSPIPPTTIVQFTPTDDEHQGTAEIPIGTSVSANLNGQLLDFKTCRPLHIEPLIVQERAVRKTGTHSEIILTLCQTGSASSFWQSGALSFFLGTDTKRAAQLSLWLDQYICDISLNTQGERRTIKHFPYGWHGLLDEPLLPTAKSPYSGLQPLVEYYALPALYNFVTLDISRSCSKVSLNDEGTFELILRFEGELPLDDVEGAFLLGCVPAIHLENQTSPPVRLEAGNHRYPLPLGGSVCLYRLREVQVVVQPEDSEQRGTPYHWLPIEQFVPAGRVFDDDEQPTTF…
506	GC_00000088	ALL_SPLITS	X_griffiniae_HGB2511	3466	6	13	5	0	0.941039	0.856357	0.896703			COG3519	Type VI protein secretion system component VasA (VasA)	U	Intracellular trafficking, secretion, and vesicular transport	---------------------------------MKNEKESLYLKERTYLRELAEHIAKESPHLAEFLVSSHDPDIVRVFETFAFLIANLRDKLEDNFPEIVHGILSRIWPLALSPIPPTTIMQFTPTDDEHQGTAEIPIGTSVSASLNGQLLDFKTCRSLHIEPLIVQERAIRKTGTHSEIILTLCQTGSASSFWQSGALSFFLGTDTKRAAQLSLWLDQHICDISLNTQGERRTIKHFPYGWHGLLDEPLLPTAKSPYSGLQPLVEYYALPALYNFVTLDISRSCSKVSLNDEGTFELILRFEGELPLDDVEGAFLLGCVPAIHLENQTSPPVRLEAGNHRYPLPLGESVCLYRLREVQVVVQPEDSEQRGTPYHWLPIEQFVPAGRVFDDDEQPTTF…
507	GC_00000088	ALL_SPLITS	X_griffiniae_HGB2511	3015	6	13	5	0	0.941039	0.856357	0.896703			COG3519	Type VI protein secretion system component VasA (VasA)	U	Intracellular trafficking, secretion, and vesicular transport	----------------------------------------------------------------------------------------------------------------------------------------------------------------------------------------------------------------------------------MNAQGERHKLDCFPYGWHNLLDEPLLPASQNAYSGLQPLLEYYALPALYNFVTLDISRSRVTLPLNPDGTFELIFRFEGELPLDEVDEAFLLGCVPALHLKNRTSPPVSLTPGNHRYPLALGESVQLFRLNDIQVVQQPGEEEQRGISYHWRPIAQFIPAGRFRDETQQVETF…
508	GC_00000088	ALL_SPLITS	X_griffiniae_Kalro	640	6	13	5	0	0.941039	0.856357	0.896703			COG3519	Type VI protein secretion system component VasA (VasA)	U	Intracellular trafficking, secretion, and vesicular transport	MYNKRALLIVFAFYLTDIQHDTETLLIKHKLNSMKNDKESLYLKERAYLRELAEYIAKESPHLAEFLVSSHDPDIQRVFEAFAFLIANLRDKLEDNFPEIVHGLLSRIWPLALSPIPPTTIMQFTPADDEHQGTADIPQGTLVTANLNGQLLDFKTCRPLHIEPLIVQERAIRKTGTHSEIILTLCQTGSASSFWQSGALSFFLGTDTKRAAQLNLWLDQYICDVSLNTQGERRTIKHFPYGWHGLLDEPLLPTAKSPYSGLQPLVEYYALPALYNFVTLDISNSCAKVPLNDDGTFELILRFEGELPLDDVEGAFLLGCVPAIHLENQTSPPVRLEAGNHRYPLPLGESVCLYRLRTVQVVVQPEDSEQRGTPYHWLPIEQFVPAGRFFDDDAQPDTF…
509	GC_00000088	ALL_SPLITS	X_griffiniae_VH1	1232	6	13	5	0	0.941039	0.856357	0.896703			COG3519	Type VI protein secretion system component VasA (VasA)	U	Intracellular trafficking, secretion, and vesicular transport	MYNKRALLIVFAFYLTDIQHDTETLLIKHKLNSMKNDKESLYLKERAYLRELAEYIAKESPHLAEFLVSSHDPDIQRVFEAFAFLIANLRDKLEDNFPEIVHGLLSRIWPLALSPIPPTTIMQFTPADDEHQGTADIPQGTLVTANLNGQLLDFKTCRPLHIEPLIVQERAIRKTGTHSEIILTLCQTGSASSFWQSGALSFFLGTDTKRAAQLNLWLDQYICDVSLNTQGERRTIKHFPYGWHGLLDEPLLPTAKSPYSGLQPLVEYYALPALYNFVTLDISNSCAKVPLNDDGTFELILRFEGELPLDDVEGAFLLGCVPAIHLENQTSPPVRLEAGNHRYPLPLGESVCLYRLRTVQVVVQPEDSEQRGTPYHWLPIEQFVPAGRFFDDDAQPDTF…
510	GC_00000088	ALL_SPLITS	X_griffiniae_XN45	3383	6	13	5	0	0.941039	0.856357	0.896703			COG3519	Type VI protein secretion system component VasA (VasA)	U	Intracellular trafficking, secretion, and vesicular transport	MYNKRALLIVFAFYLTDIQHDTETLLIKHKLNSMKNDKESLYLKERAYLRELAEYIAKESPHLAEFLVSSHDPDIQRVFEAFAFLIANLRDKLEDNFPEIVHGLLSRIWPLALSPIPPTTIMQFTPADDEHQGTADIPQGTLVTANLNGQLLDFKTCRPLHIEPLIVQERAIRKTGTHSEIILTLCQTGSASSFWQSGALSFFLGTDTKRAAQLNLWLDQYICDVSLNTQGERRTIKHFPYGWHGLLDEPLLPTAKSPYSGLQPLVEYYALPALYNFVTLDISNSCAKVPLNDDGTFELILRFEGELPLDDVEGAFLLGCVPAIHLENQTSPPVRLEAGNHRYPLPLGESVCLYRLRTVQVVVQPEDSEQRGTPYHWLPIEQFVPAGRFFDDDAQPDTF…
498	GC_00000088	ALL_SPLITS	X_griffinae_ID10	3203	6	13	5	0	0.941039	0.856357	0.896703			COG3519	Type VI protein secretion system component VasA (VasA)	U	Intracellular trafficking, secretion, and vesicular transport	---------------------------------MKNNKESLYLKERAYLRELAEHIAKESPHLAEFLVSSHDPDIVRVFETFAFLIANLRDKLEDNFPEIVHGILSRIWPLALSPIPPTTIVQFTPTDDEHQGTAEIPIGTSVSASLNGQLLDFKTCRSLHIEPLIVQERAVRKTGTHSEIILTLCQTGSASSFWQSGALSFFLGTDTKRAAQLSLWLDQHICDISLNTQGERRTIKHFPYGWHGLLDEPLLPTAKSPYSGLQPLVEYYALPALYNFVTLDISSSCSKVSLNDEGTFELILRFEGELPLDDVEGAFLLGCVPAVHLENQTSPPVRLEAGNHRYPLPLGGSVCLYRLREVQVVVQPEDSEQRGTPYHWLPIEQFVPAGRVFDDDEQPATF…
499	GC_00000088	ALL_SPLITS	X_griffinae_ID10	3675	6	13	5	0	0.941039	0.856357	0.896703			COG3519	Type VI protein secretion system component VasA (VasA)	U	Intracellular trafficking, secretion, and vesicular transport	MYNKRALLIDLAFYLTDIQHDTETLLIKHKSNSMKNEKESLYLKERAYLRELAEHIAKESPHLAEFLVSSHDPDIVRVFETFAFLIANLRDKLEDNFPEIVHGILSRIWPLALSPIPPTTIVQFTPTDDEHQGTAEIPIGTSVSASLNGQLLDFKTCRSLHIEPLIVQERAVRKTGTHSEIILTLCQTGSASSFWQSGALSFFLGTDTKRAAQLSLWLDQHICDISLNTQGERRTIKHFPYGWHGLLDEPLLPTAKSPYSGLQPLVEYYALPVLYNFVTLDISRSCSKVSLNDEGTFELILRFEGELPLDDVEGAFLLGCVPAIHLENQTSPPVRLEAGNHRYPLPLGGSVCLYRLREVQVVVQPEDSEQRGTPYHWLPIEQFVPAGRVFDDDEQPATF…
500	GC_00000088	ALL_SPLITS	X_griffinae_ID10	448	6	13	5	0	0.941039	0.856357	0.896703			COG3519	Type VI protein secretion system component VasA (VasA)	U	Intracellular trafficking, secretion, and vesicular transport	---------------------------------MNNNKESLYLKERAYLRELAEHIAKESPHLAEFLVSSHDPDIVRVFETFAFLIANLRDKLEDNFPEIVHGILSRIWPLALSPIPPTTIVQFTPTDDEHQGTAEIPIGTSVSASLYGQLLDFKTCRSLHIEPLIVQERAVRKTGTHSEIILTLCQTGSASSFWQSGALSFFLGTDTKRAAQLSLWLDQHICDISLNTQGERRTIKHFPYGWHGLLDEPLLPTAKSPYSGLQPLVEYYALPALYNFVTLDISRSCSKVSLNDEGTFELILRFEGELPLDDVEGAFLLGCVPAIHLENQTSPPVRLEAGNHRYPLPLGGSVYLYRLREVQVVVQPEDSEQRGTPYHWLPIEQFVPAGRVFDDDEQPATF…
501	GC_00000088	ALL_SPLITS	X_griffinae_ID10	1198	6	13	5	0	0.941039	0.856357	0.896703			COG3519	Type VI protein secretion system component VasA (VasA)	U	Intracellular trafficking, secretion, and vesicular transport	---------------------------------MKNNKESLYLKERAYLRELAEHIAKESPHLAEFLVSSHDPDIARVFEAFAFLIANLRDKLEDNLPEIVHGILSRIWPLALCPIPPTTIVQFTPTDDEHQGTAEIPISTSVSASLNGQLINFKTCRPLHIEPLIIQARAVRKTGTHSEIILTLCQTGTASSFWQSGALSFFLGTDTERAAQLSLWLDQHICDISLNTQGERRTMKSFPDGWHGLLDEPLLPTAQSPYSGLQPLVEYYALPALYNFVTLDISSSCAKIPLNDDGTFELILRFGGELPLDDVEGAFWLGCVPAIHLENQTSPPVRLEAGNHRYPLPLGGSVCLYRLREVQVVVQPEDSGQRGAPYHWLPIEQFVPVGRFFDDDAQPDTF…
513	GC_00000089	ALL_SPLITS	X_griffinae_ID10	1195	6	13	3	0	0.830468	0.678045	0.746556			COG3210	Large exoprotein involved in heme utilization or adhesion (FhaB) (PDB:4RM6)	U	Intracellular trafficking, secretion, and vesicular transport	MSDTGRLDCVPCNTFKHWLEFQLLDNQGKPLIGIPYHLKSRDGVIKANGVTNGQGILREENLSPLPMTLHVDAQKLANQLVEKPAVAAVKNEQASGSSSAIMPGELSDGLPKIEGWTEEALQTKYYTDREYPGITVIPEHNRRHVIAVERIVKPVFAKSCLQPAGCTDAGTETEPAANFGQLQVYLPA-----PATASAAQNKNTPPWYMVPIGWLLDQVVPPAQAHPLVFQAMETQMALGAA---VGTASNNDGSWETESAPPLISEKEKLFMAAIVSSTPTDRAQLAWGALKRAFGADSDTAQHQLERLKQLADQKGRAETRVRYRFVEDEKTGKVKVVGYHTREGSGMDTVKVRHVKQTAPGTYEFREDGADSPILVWYTNASSMYKALSPQELPQ…
511	GC_00000089	ALL_SPLITS	X_griffinae_ID10	96	6	13	3	0	0.830468	0.678045	0.746556			COG3064	Membrane protein TolA involved in colicin uptake (TolA) (PDB:1S62)	M	Cell wall/membrane/envelope biogenesis	MSDTGRLDCVPCNKFRHWLEFQLLDNQGKPLAGIPYHLKSRDGVINARGVTDGQGILREENLSSLPMTLHVEAQKLADQLVEKSTATAVKIAKTLGSSPAIMPGELSDGLPKIEGWTEATLQTRYYADPEYSGITVMPEHNCRHVIAVERIAKPVFAKSCLQPLGCTDAGTETEPATNFGQLQVYLPVSAPQTPAMASAAQNKNTPPWYMVPIGWLLDQVVPPAQANPLIFQAIETQMALNAAAGAAGTASNNEGSWETQSAPPRLSEKEKLFMAAI-SSTPADRAQAVWGAMKRALGADSDTAQHQLERLKQLADQKGRAETRVRYRFVEDEKTGVVKVVGYHTREGSGMDMVKVRHVKQTAPGTYEFREDGADSPILVWYTTASSMYQALSPQDLPQ…
512	GC_00000089	ALL_SPLITS	X_griffinae_ID10	93	6	13	3	0	0.830468	0.678045	0.746556			COG3064	Membrane protein TolA involved in colicin uptake (TolA) (PDB:1S62)	M	Cell wall/membrane/envelope biogenesis	---------------------------------------------------------------------------------------------------------------------------------------------------------------------------------------------------------------------------------------------------------------------------------------------------------------------------------------------------------------------------------------------------------------…
514	GC_00000089	ALL_SPLITS	X_griffiniae_97	1626	6	13	3	0	0.830468	0.678045	0.746556			COG5529	Phage-encoded DNA-binding protein ECs1768, contains HTH and DnaT DNA-binding domains (ECs1768)	X	Mobilome: prophages, transposons	----------------------------------------------------------------------------------------------------------------------------------------------------------------------------------------------------------------------------------------MTETQMALNAAAGTAGTASNNEGSWETKSAPPLLSEKEKLFMAAIVSSTPADRAQAAWGALKRALGADSDTAQHQLERLKQLADQKGRAETRVRYRFAEDEKTGEVKVVGYHTREGSGMDTVKVRHVKQTAPGTYEFREDGADSPILVWYTTASSMYKALSPQDLPQ…
515	GC_00000089	ALL_SPLITS	X_griffiniae_97	1628	6	13	3	0	0.830468	0.678045	0.746556			COG5529	Phage-encoded DNA-binding protein ECs1768, contains HTH and DnaT DNA-binding domains (ECs1768)	X	Mobilome: prophages, transposons	----------------------------------------------------------------------------------------------------------------------------------------------------------------------------------------------------MASATQNKNTPPWYMVPIGWLLDQVVPPAQANPLVYQAIETQMALGAAAGTAGTANDNEGVWETQSAPPRLSEKEKLFMAAI-SSTPADRAQAAWGALKRALGADSDTAQHQLERLKQLADQKGRAETRVRYRFAEDEKTGGVKVVGYHTREGSGMDTVKVRYVKQTAPGTYEFREDGADSPILVWYTTASSMYQALSPQDLP…
516	GC_00000089	ALL_SPLITS	X_griffiniae_HGB2511	2291	6	13	3	0	0.830468	0.678045	0.746556			COG3064	Membrane protein TolA involved in colicin uptake (TolA) (PDB:1S62)	M	Cell wall/membrane/envelope biogenesis	MSDTGRLDCVPCNKFRHWLEFQLLDNQGKPLAGIPYHLKSRDGVINARGVTDGQGILREENLSSLPMTLHVEAQKLADQLVEKSTATAVKIAKTPGSSPAIMPGELSDGLPKIEGWTEATLQTRYYADPEYSGITVMPEHNCRHVIAVERIAKPVFAKSCLQPLGCTDAGTETEPAANFGQLQVYLPASAPQTPAMASAAQNKNTPPWYMVPIGWLLDQVVPPAQANPLIFQAIETQMALNAAAGAAGTASNNEGSWETQSAPPRLSEKEKLFMAAI-SSTPADRAQAVWGAMKRALGADSDTAQHQLERLKQLADQKGRAETRVRYRFVEDEKTGVVKVVGYHTREGSGMDTVKVRHVKQTAPGTYEFREDGADSPILVWYTTASSMYQALSPQDLPQ…
517	GC_00000089	ALL_SPLITS	X_griffiniae_HGB2511	2884	6	13	3	0	0.830468	0.678045	0.746556			COG3210	Large exoprotein involved in heme utilization or adhesion (FhaB) (PDB:4RM6)	U	Intracellular trafficking, secretion, and vesicular transport	MSDTGRLDCVPCNTFKHWLEFQLLDNQGKPLIGIPYHLKSRDGVIKANGVTNSQGILREENLSPLPMTLHVDAQKLANQLVEKPSVAAVKNEQASGSSSAIMPGELSDGLPKIEGWTEEALQTKYYTDREYPGITVIPEHNRRHVIAVERIVKPVFAKSCLQPAGCTDAGTETEPAANFGQLQVYLPA-----PATASVAQNKNTPPWYMVPIGWLLDQVVPPAQAHPLVFQAMETQMALGAA---VGTASNNDGSWETESAPPLISEKEKLFMAAIVSSTPTDRAQLAWGALKRAFGADSDTAQHQLERLKQLADQKGHAETRVRYRFVEDEKTGKVKVVGYHTREGSGMDTVKVRHVKQTAPGTYEFREDGADSPILVWYTNASSMYKTLSPQELPQ…
518	GC_00000089	ALL_SPLITS	X_griffiniae_HGB2511	85	6	13	3	0	0.830468	0.678045	0.746556			COG4104|COG5529	Zn-binding Pro-Ala-Ala-Arg (PAAR) domain, involved in Type VI secretion (PAAR) (PDB:4JIV)|Phage-encoded DNA-binding protein ECs1768, contains HTH and DnaT DNA-binding domains (ECs1768)	U|X	Intracellular trafficking, secretion, and vesicular transport|Mobilome: prophages, transposons	MSDTGRLDCVPCNKFRHWLEFQLLDNQGKPLAGIPYHLKSRDGVINARGVTDGQGILREENLSSLPMTLHVEAQKLADQLVEKSTATAVKIAKTPGSSPAIMPGELSDGLPKIEGWTEATLQTRYYADPEYSGITVMPEHNCRHVIAVERIAKPVFAKSCLQPLGCTDAGTETEPAANFGQLQVYLPASAPQTPAMASAAQNKNTPPWYMVPIGWLLDQVVPPAQANPLIFQAIETQMALNAAAGAAGTASNNEGSWETQSAPPRLSEKEKLFMAAI-SSTPADRAQAVWGAMKRALGADSDTAQHQLERLKQLADQKGRAETRVRYRFVEDEKTGVVKVVGYHTREGSGMDTVKVRHVKQTAPGTYEFREDGADSPILVWYTTASSMYRALSPQDLPQ…
519	GC_00000089	ALL_SPLITS	X_griffiniae_Kalro	274	6	13	3	0	0.830468	0.678045	0.746556			COG5529	Phage-encoded DNA-binding protein ECs1768, contains HTH and DnaT DNA-binding domains (ECs1768)	X	Mobilome: prophages, transposons	----------------------------------------------------------------------------------------------------------------------------------------------------------------------------------------------------------------------------------------MTETQMALNAAAGTAGTASNNEGSWETKSAPPLLSEKEKLFMAAIVSSTPADRAQAAWGALKRALGADSDTAQHQLERLKQLADQKGRAETRVRYRFAEDEKTGEVKVVGYHTREGSGMDTVKVRHVKQTAPGTYEFREDGADSPILVWYTTASSMYKALSPQDLPQ…
520	GC_00000089	ALL_SPLITS	X_griffiniae_Kalro	272	6	13	3	0	0.830468	0.678045	0.746556			COG5529	Phage-encoded DNA-binding protein ECs1768, contains HTH and DnaT DNA-binding domains (ECs1768)	X	Mobilome: prophages, transposons	----------------------------------------------------------------------------------------------------------------------------------------------------------------------------------------------------MASATQNKNTPPWYMVPIGWLLDQVVPPAQANPLVYQAIETQMALGAAAGTAGTANDNEGVWETQSAPPRLSEKEKLFMAAI-SSTPADRAQAAWGALKRALGADSDTAQHQLERLKQLADQKGRAETRVRYRFAEDEKTGGVKVVGYHTREGSGMDTVKVRYVKQTAPGTYEFREDGADSPILVWYTTASSMYQALSPQDLP…
521	GC_00000089	ALL_SPLITS	X_griffiniae_VH1	3724	6	13	3	0	0.830468	0.678045	0.746556			COG4104|COG5529	Zn-binding Pro-Ala-Ala-Arg (PAAR) domain, involved in Type VI secretion (PAAR) (PDB:4JIV)|Phage-encoded DNA-binding protein ECs1768, contains HTH and DnaT DNA-binding domains (ECs1768)	U|X	Intracellular trafficking, secretion, and vesicular transport|Mobilome: prophages, transposons	--------------------------------------------------------------------------------------------------------------------------------------------------------------------MGCTDAGTETEPAANFGQLQVYLPSPASQAPAMASATQNKNTPPWYMVPIGWLLDQVVPPAQANPLVYQAIETQMALGAAAGTAGTANDNEGVWETQSAPPRLSEKEKLFMAAI-SSTPADRAQAAWGALKRALGADSDTAQHQLERLKQLADQKGRAETRVRYRFAEDEKTGGVKVVGYHTREGSGMDTVKVRYVKQTAPGTYEFREDGADSPILVWYTTASSMYQALSPQDLP…
522	GC_00000089	ALL_SPLITS	X_griffiniae_XN45	3604	6	13	3	0	0.830468	0.678045	0.746556			COG5529	Phage-encoded DNA-binding protein ECs1768, contains HTH and DnaT DNA-binding domains (ECs1768)	X	Mobilome: prophages, transposons	----------------------------------------------------------------------------------------------------------------------------------------------------------------------------------------------------------------------------------------MTETQMALNAAAGTAGTASNNEGSWETKSAPPLLSEKEKLFMAAIVSSTPADRAQAAWGALKRALGADSDTAQHQLERLKQLADQKGRAETRVRYRFAEDEKTGEVKVVGYHTREGSGMDTVKVRHVKQTAPGTYEFREDGADSPILVWYTTASSMYKALSPQDLPQ…
523	GC_00000089	ALL_SPLITS	X_griffiniae_XN45	3606	6	13	3	0	0.830468	0.678045	0.746556			COG5529	Phage-encoded DNA-binding protein ECs1768, contains HTH and DnaT DNA-binding domains (ECs1768)	X	Mobilome: prophages, transposons	----------------------------------------------------------------------------------------------------------------------------------------------------------------------------------------------------MASATQNKNTPPWYMVPIGWLLDQVVPPAQANPLVYQAIETQMALGAAAGTAGTANDNEGVWETQSAPPRLSEKEKLFMAAI-SSTPADRAQAAWGALKRALGADSDTAQHQLERLKQLADQKGRAETRVRYRFAEDEKTGGVKVVGYHTREGSGMDTVKVRYVKQTAPGTYEFREDGADSPILVWYTTASSMYQALSPQDLP…
529	GC_00000096	ALL_SPLITS	X_griffiniae_97	2670	6	12	5	0	0.847616	0.668256	0.747325			COG2826	Transposase and inactivated derivatives, IS30 family (Tra8)	X	Mobilome: prophages, transposons	MAYKQLTEIKRYQIFSLKEAGFTQHFMAKSLDRAPSTISRELRRNGEAKKYDPKQAQIKAAACRHFAIKAAKITSEIEIWVK----------------------------------------------------------------------------------------------------------------------------------------------------------------------------------------------------------------------------------------------------------
530	GC_00000096	ALL_SPLITS	X_griffiniae_97	4013	6	12	5	0	0.847616	0.668256	0.747325							MAYKQLTESERYQIFSLKEAGFTQRFI----------------------------RNIHSNHHQHLLL------------------------------------------------------------------------------------------------------------------------------------------------------------------------------------------------------------------------------------------------------------------------
531	GC_00000096	ALL_SPLITS	X_griffiniae_HGB2511	524	6	12	5	0	0.847616	0.668256	0.747325			COG2826	Transposase and inactivated derivatives, IS30 family (Tra8)	X	Mobilome: prophages, transposons	MAYMQLTEIERYQIFSLKEAGFTQRFIATLLNRAPSTISRELKRNQEAQKYCPKQAQLKASERRRTAVKAVKVTPEITKWIKQLIWQDLSPEQTVGYLQREKIISLHHETVYRLIHKDKINGGDLWQHLRIAKKPYRKRYGSDERRGKIKNRISIEHRPKIVDKKQRIGDWEGNTIVGKDHKSALLTLVERKSLFTVIIKLEDKTAGSVAKATTRNLSNIKQKVKTITFDNGLEFAEHELISKNLEAKIYFAHPDSPWERGINENTNGLIRDYFPKGTDFNQVSEREINLVANRLNKRPRKTRDYKTPDE----------LFKGISTRLLRL
532	GC_00000096	ALL_SPLITS	X_griffiniae_Kalro	3338	6	12	5	0	0.847616	0.668256	0.747325			COG2826	Transposase and inactivated derivatives, IS30 family (Tra8)	X	Mobilome: prophages, transposons	MAYKQLTEIKRYQIFSLKEAGFTQHFMAKSLDRAPSTISRELRRNGEAKKYDPKQAQIKAAACRHFAIKAAKITSEIEIWVK----------------------------------------------------------------------------------------------------------------------------------------------------------------------------------------------------------------------------------------------------------
533	GC_00000096	ALL_SPLITS	X_griffiniae_Kalro	1994	6	12	5	0	0.847616	0.668256	0.747325							MAYKQLTESERYQIFSLKEAGFTQRFI----------------------------RNIHSNHHQHLLL------------------------------------------------------------------------------------------------------------------------------------------------------------------------------------------------------------------------------------------------------------------------
534	GC_00000096	ALL_SPLITS	X_griffiniae_VH1	3692	6	12	5	0	0.847616	0.668256	0.747325			COG2826	Transposase and inactivated derivatives, IS30 family (Tra8)	X	Mobilome: prophages, transposons	MAYKQLTEIKRYQIFSLKEAGFTQHFMAKSLDRAPSTISRELRRNGEAKKYDPKQAQIKAAACRHFAIKAAKITSEIEIWVK----------------------------------------------------------------------------------------------------------------------------------------------------------------------------------------------------------------------------------------------------------
535	GC_00000096	ALL_SPLITS	X_griffiniae_XN45	3616	6	12	5	0	0.847616	0.668256	0.747325			COG2826	Transposase and inactivated derivatives, IS30 family (Tra8)	X	Mobilome: prophages, transposons	MAYKQLTEIKRYQIFSLKEAGFTQHFMAKSLDRAPSTISRELRRNGEAKKYDPKQAQIKAAACRHFAIKAAKITSEIEIWVK----------------------------------------------------------------------------------------------------------------------------------------------------------------------------------------------------------------------------------------------------------
524	GC_00000096	ALL_SPLITS	X_griffinae_ID10	2625	6	12	5	0	0.847616	0.668256	0.747325			COG2826	Transposase and inactivated derivatives, IS30 family (Tra8)	X	Mobilome: prophages, transposons	MAYTQLTGIERYQIFSLKEAGFTQRLIATSLKRAPSTISRELKRNQEEQKYCPKQVQLILSLEKIIKVHY----------------------------------------------------------------------------------------------------------------------------------------------------------------------------------------------------------------------------------------------------------------------
527	GC_00000096	ALL_SPLITS	X_griffinae_ID10	2829	6	12	5	0	0.847616	0.668256	0.747325			COG2826	Transposase and inactivated derivatives, IS30 family (Tra8)	X	Mobilome: prophages, transposons	-----------------------------------------MKRNREAQKYCPKQAQLKASERRRTAVKAVKVTPEITKWIKQLIWQDLSPEQTVGYLQREKIISLHHEIVYRLIYKDKINGGDLWQHLRIAKKPYRKRYGSDERRGKIKNRISIEHRPKLVDKKQRIGDWEGDTIVGKDHKSALLTLVERKSLFTVIIKLEDKTAEGVAKATTRNLSNIKQKVKTITFDNGLEFAEHELISKNLEAKIYFAHPYSPWERGINENTNGLIRDYFPKGTDFNQVSEREINLVANRLNKRPRKTRDYKTPDE----------LFKGISTRLLRL
528	GC_00000096	ALL_SPLITS	X_griffinae_ID10	3342	6	12	5	0	0.847616	0.668256	0.747325			COG2826	Transposase and inactivated derivatives, IS30 family (Tra8)	X	Mobilome: prophages, transposons	-----------------------------------------MKRNREAQKYCPKQAQLKASERRRTAVKAVKVTPEITKWIKQLIWQDLSPEQTVGYLKREKIISLHHETVYRLIYKDKINGGDLWQHLRIAKKPYRKRYGSDERRGKIKNRISIEHRPKLVDKKQRIGDWEGDTIVGKDHKSALLTLVERKSLFTVIIKLEDKTAEGVAKATTRNLSNIKQKVKTITFDNGLEFAEHELISKNLEAKIYFAHPYSPWERGINENTNGLIRDYFPKGTDFNQVSEREINLVANRLNKRPRKTRDYKHRMSYSKEYPLVYFVYNGVA---LIM
525	GC_00000096	ALL_SPLITS	X_griffinae_ID10	2830	6	12	5	0	0.847616	0.668256	0.747325							MAYMQLTEIERYQIFSLKEAGFTQRFIATSLN------------------------------------------------------------------------------------------------------------------------------------------------------------------------------------------------------------------------------------------------------------------------------------------------------------
526	GC_00000096	ALL_SPLITS	X_griffinae_ID10	3343	6	12	5	0	0.847616	0.668256	0.747325							MAYMQLTEIERYQIFSLKEAGFTQRFIATSLN------------------------------------------------------------------------------------------------------------------------------------------------------------------------------------------------------------------------------------------------------------------------------------------------------------
539	GC_00000098	ALL_SPLITS	X_griffiniae_97	2903	6	12	3	0	0.84872	0.993762	0.915532							MSQFRHALLNRDQHILTLRVICCVLILLLFVAFGGWFSAPRNLTIHNPPDLRAGSTRAWWEIPDSTVYAFTFYIFQQINAWAKDGETDFPKKIEMLSPYLTPSCKAFFQKEAQYRTDIGELRDRVRVIYEIPGRGYSENKVSIVNRDNWIVQLDVVVDEYYHAEPVKRAVVRYPIKVTRWEGDQESNPFGLALDCYDGIPQRLEAISEAQDAKRNK--
540	GC_00000098	ALL_SPLITS	X_griffiniae_97	2794	6	12	3	0	0.84872	0.993762	0.915532							MSRFRHAVKNRDQHILTLRVVCGILVLVLLLSLTGWMASPRNLTIHNPPDLRTGSTRPWWEIPAPSVYSFAFYIFQQLNAWPKNGAQDYPAKIYALSPYLTPACQDFLREDAKTRADSGELFDRVRVVYEIPGRGYGTRSVTVRDRDNWVVRLDLVADEYYHAEPVKRALVRYPLKVVRWEGDAERNPFGLALDCYDGIPQRLEAMPQPQEEKKGVFQ
541	GC_00000098	ALL_SPLITS	X_griffiniae_HGB2511	2851	6	12	3	0	0.84872	0.993762	0.915532							MSRFRHAVKNRDQHILTLRVACGILVLVLLLSLTGWMASPRNLTIHHPPDLRTGSTRPWWEVPTPSVYSFAFYIFQQLNAWPKNGAQDYPAKIYALSPYLTPACQDFLRADARTRADSGELLDRVRVVYEIPGRGYETRSVTVRDRDNWVVRLDLVADEYYHAEPVKRALVRYPLKVVRWAGDAEHNPFGLALDCYDGMPQRLEALPQSVEEKKGVFQ
542	GC_00000098	ALL_SPLITS	X_griffiniae_Kalro	3106	6	12	3	0	0.84872	0.993762	0.915532							MSQFRHALLNRDQHILTLRVICCVLILLLFVAFGGWFSAPRNLTIHNPPDLRAGSTRAWWEIPDSTVYAFTFYIFQQINAWAKDGETDFPKKIEMLSPYLTPSCKAFFQKEAQYRTDIGELRDRVRVIYEIPGRGYSENKVSIVNRDNWIVQLDVVVDEYYHAEPVKRAVVRYPIKVTRWEGDQESNPFGLALDCYDGIPQRLEAISEAQDAKRNK--
543	GC_00000098	ALL_SPLITS	X_griffiniae_Kalro	3214	6	12	3	0	0.84872	0.993762	0.915532							MSRFRHAVKNRDQHILTLRVVCGILVLVLLLSLTGWMASPRNLTIHNPPDLRTGSTRPWWEIPAPSVYSFAFYIFQQLNAWPKNGAQDYPAKIYALSPYLTPACQDFLREDAKTRADSGELFDRVRVVYEIPGRGYGTRSVTVRDRDNWVVRLDLVADEYYHAEPVKRALVRYPLKVVRWEGDAERNPFGLALDCYDGIPQRLEAMPQPQEEKKGVFQ
544	GC_00000098	ALL_SPLITS	X_griffiniae_VH1	107	6	12	3	0	0.84872	0.993762	0.915532							MSQFRHALLNRDQHILTLRVICCVLILLLFVAFGGWFSAPRNLTIHNPPDLRAGSTRAWWEIPDSTVYAFTFYIFQQINAWAKDGETDFPKKIEMLSPYLTPSCKAFFQKEAQYRTDIGELRDRVRVIYEIPGRGYSENKVSIVNRDNWIVQLDVVVDEYYHAEPVKRAVVRYPIKVTRWEGDQESNPFGLALDCYDGIPQRLEAISEAQDAKRNK--
545	GC_00000098	ALL_SPLITS	X_griffiniae_VH1	2567	6	12	3	0	0.84872	0.993762	0.915532							MSRFRHAVKNRDQHILTLRVVCGILVLVLLLSLTGWMASPRNLTIHNPPDLRTGSTRPWWEIPAPSVYSFAFYIFQQLNAWPKNGAQDYPAKIYALSPYLTPACQDFLREDAKTRADSGELFDRVRVVYEIPGRGYGTRSVTVRDRDNWVVRLDLVADEYYHAEPVKRALVRYPLKVVRWEGDAERNPFGLALDCYDGIPQRLEAMPQPQEEKKGVFQ
546	GC_00000098	ALL_SPLITS	X_griffiniae_XN45	47	6	12	3	0	0.84872	0.993762	0.915532							MSQFRHALLNRDQHILTLRVICCVLILLLFVAFGGWFSAPRNLTIHNPPDLRAGSTRAWWEIPDSTVYAFTFYIFQQINAWAKDGETDFPKKIEMLSPYLTPSCKAFFQKEAQYRTDIGELRDRVRVIYEIPGRGYSENKVSIVNRDNWIVQLDVVVDEYYHAEPVKRAVVRYPIKVTRWEGDQESNPFGLALDCYDGIPQRLEAISEAQDAKRNK--
547	GC_00000098	ALL_SPLITS	X_griffiniae_XN45	2976	6	12	3	0	0.84872	0.993762	0.915532							MSRFRHAVKNRDQHILTLRVVCGILVLVLLLSLTGWMASPRNLTIHNPPDLRTGSTRPWWEIPAPSVYSFAFYIFQQLNAWPKNGAQDYPAKIYALSPYLTPACQDFLREDAKTRADSGELFDRVRVVYEIPGRGYGTRSVTVRDRDNWVVRLDLVADEYYHAEPVKRALVRYPLKVVRWEGDAERNPFGLALDCYDGIPQRLEAMPQPQEEKKGVFQ
536	GC_00000098	ALL_SPLITS	X_griffinae_ID10	941	6	12	3	0	0.84872	0.993762	0.915532							MSRFRHALLNRDQHILTLRVICCVLVLLLFVAFGGWFSAPRNLTIHNPPDLRAGSTRAWWEIPDSTVYAFTFYIFQQINAWAKDGETDFPKKIEMLSPYLTPSCKAFFQKEAQYRTDIGELRDRVRVIYEIPGRGYSENKVSIVNRDNWIVQLDVVVDEYYHAEPVKRAVVRYPIKVTRWEGDQESNPFGLALDCYDGIPQRLAAISEAQDAKRNK--
537	GC_00000098	ALL_SPLITS	X_griffinae_ID10	1029	6	12	3	0	0.84872	0.993762	0.915532							MSRFRHAVKNRDQHILTLRVACGILVLVLLLSLTGWMASPRNLTIHHPPDLRTGSTRAWWEVPTPSVYSFAFYIFQQLNAWPKNGAQDYPAKIEALSPYLTPACQDFLREDAKTRADSGELLDRVRVVYEIPGRGYGTRSVTVRDRDNWVVRLDLVADEYYHAEPVKRALVRYPLKVVRWEGDAERNPFGLALDCYDRMPQRLAAIPQLSEEKKGVFQ
538	GC_00000098	ALL_SPLITS	X_griffinae_ID10	1107	6	12	3	0	0.84872	0.993762	0.915532							MSRFRHAVKNRDQHILTLRVACGILVLVLLLSLTGWMASPRNLTIHHPPDLRTGSTRPWWEVPTPSVYSFAFYIFQQLNAWPKNGAQDYPAKIYALSPYLTPACQDFLRADARTRADSGELLDRVRVVYEIPGRGYETRSVTVRDRDNWVVRLDLVADEYYHAEPVKRALVRYPLKVVRWAGDAEHNPFGLALDCYDGMPQRLEALPQSVEEKKGVFQ
551	GC_00000101	ALL_SPLITS	X_griffiniae_97	68	6	12	3	0	0.811922	0.879723	0.844464							MEKTPWNPSIKAIRKVKDPLPAPTECRYCNGNVAIVSHEDVYGRSYGN-WPWLYICTTCRAYVGMHPFTDIPLGTLANKETRAARNSCKQYFEQIWRSGRLTRTEAYHWLAKQLEISPSQCHFGWFDTDMCERAANICRRFK
552	GC_00000101	ALL_SPLITS	X_griffiniae_97	3068	6	12	3	0	0.811922	0.879723	0.844464							MQFTPWNPNPRAIQRVNDPYPIPTHCRYCGRHVMIEHHLNVFKRIHDNRWPWLYHCWTCGARVSIHPGTDIPMGSLADKPTRRARASAHRYFDDVVRSRNLERTEAYRWLAKQLEISPSQCHFGWFDTDMCERAANICREFR
553	GC_00000101	ALL_SPLITS	X_griffiniae_97	625	6	12	3	0	0.811922	0.879723	0.844464							MQFTPWNPNPRAIQRVNDPYPIPTHCRYCGRHVMIEHHLNVFKRIHDNRWPWLYHCWTCGARVSIHPGTDIPMGSLADKPTRRARASAHRYFDDVVRSRNLERTEAYRWLANQLEISFNECHFGWFDTDMCERAANICRGFK
554	GC_00000101	ALL_SPLITS	X_griffiniae_HGB2511	599	6	12	3	0	0.811922	0.879723	0.844464							----------------------------------MIEHHLNVFKRIHDNRWPWLYHCWTCGARVSMHQGTDIPMGSLADKPTRRARALAHRYFDDVVRSLNLERTEAYRWLANQLEISFNECHFGWFDTDMCKKAESICRRLG
555	GC_00000101	ALL_SPLITS	X_griffiniae_Kalro	1836	6	12	3	0	0.811922	0.879723	0.844464							MEKTPWNPSIKAIRKVKDPLPAPTECRYCNGNVAIVSHEDVYGRSYGN-WPWLYICTTCRAYVGMHPFTDIPLGTLANKETRAARNSCKQYFEQIWRSGRLTRTEAYHWLAKQLEISPSQCHFGWFDTDMCERAANICRRFK
556	GC_00000101	ALL_SPLITS	X_griffiniae_Kalro	2941	6	12	3	0	0.811922	0.879723	0.844464							MQFTPWNPNPRAIQRVNDPYPIPTHCRYCGRHVMIEHHLNVFKRIHDNRWPWLYHCWTCGARVSIHPGTDIPMGSLADKPTRRARASAHRYFDDVVRSRNLERTEAYRWLAKQLEISPSQCHFGWFDTDMCERAANICREFR
557	GC_00000101	ALL_SPLITS	X_griffiniae_Kalro	1277	6	12	3	0	0.811922	0.879723	0.844464							MQFTPWNPNPRAIQRVNDPYPIPTHCRYCGRHVMIEHHLNVFKRIHDNRWPWLYHCWTCGARVSIHPGTDIPMGSLADKPTRRARASAHRYFDDVVRSRNLERTEAYRWLANQLEISFNECHFGWFDTDMCERAANICRGFK
558	GC_00000101	ALL_SPLITS	X_griffiniae_VH1	3349	6	12	3	0	0.811922	0.879723	0.844464							MEKTPWNPSIKAIRKVKDPLPAPTECRYCNGNVAIVSHEDVYGRSYGN-WPWLYICTTCRAYVGMHPFTDIPLGTLANKETRAARNSCKQYFEQIWRSGRLTRTEAYHWLAKQLEISPSQCHFGWFDTDMCERAANICRRFK
559	GC_00000101	ALL_SPLITS	X_griffiniae_XN45	3420	6	12	3	0	0.811922	0.879723	0.844464							MEKTPWNPSIKAIRKVKDPLPAPTECRYCNGNVAIVSHEDVYGRSYGN-WPWLYICTTCRAYVGMHPFTDIPLGTLANKETRAARNSCKQYFEQIWRSGRLTRTEAYHWLAKQLEISPSQCHFGWFDTDMCERAANICRRFK
548	GC_00000101	ALL_SPLITS	X_griffinae_ID10	2959	6	12	3	0	0.811922	0.879723	0.844464							----------------------------------MIEHHLNVFKRIHDNRWPWLYHCWTCGARVSMHQGTDIPMGSLADKPTRIARLSAHQHFDYVREKWNWARTEAYHWLAKQLDISPSKCHFGWFDTDMCERAANICREFK
549	GC_00000101	ALL_SPLITS	X_griffinae_ID10	3460	6	12	3	0	0.811922	0.879723	0.844464							----------------------------------MIEHHLNVFKRIHDNRWPWLYHCWTCGARVSMHQGTDIPMGSLADKPTRIARLSAHQHFDYVREKWNWARTEAYHWLAKQLDISPSKCHFGWFDTDMCERAANICREFK
550	GC_00000101	ALL_SPLITS	X_griffinae_ID10	2767	6	12	3	0	0.811922	0.879723	0.844464							----------------------------------MIERHLNVFKRIHDNRWPWLYHCWTCGARVSIHPETDIPMGSLADKPTRIARLSAHQHFDYVREKWNLERTDAYRWLARKLGISFNQYHFGWFDTDMCERAANICREFK
561	GC_00000104	ALL_SPLITS	X_griffinae_ID10	3806	6	12	2	0	0.900594	0.983163	0.940069			COG2230	Cyclopropane fatty-acyl-phospholipid synthase and related methyltransferases (Cfa) (PDB:5Z9O)	I	Lipid transport and metabolism	MLSEMTTAYRKSNALFAFVESKAPLYLSTQDGKTLEQLAQLCHVSQDRFHRLLNYMQSLNVLIKKDDKFYLTEQCSSLSDPNSLETLHVKFELSPISWNAWSQYSASLSKTNSKSAFELSHQEKFFDYLSHEHNKSLKSTFDHLMTKITDTMNKHIIEHIPLNGISSIMDVGGGQGSLAKNIKMHYPHIQCHVMDQYDFTERESEEVTFINGDFFSSIPSRYDAYCMKNVLHNWPDNQAIDILRNCHKAMGKDSVLYIIDMLKDQNDAEAESFDLHMDILLSGKERYQSEFESVAKQAGLSITNTYNLNFSLTGGSQYIIEMKK---
562	GC_00000104	ALL_SPLITS	X_griffiniae_97	1593	6	12	2	0	0.900594	0.983163	0.940069	COG1378|COG2226	Biotin biosynthesis	COG1378|COG2226	Sugar-specific transcriptional regulator TrmB (YrhO) (PDB:5BPD)|Ubiquinone/menaquinone biosynthesis C-methylase UbiE/MenG (UbiE) (PDB:4OBW)	K|H	Transcription|Coenzyme transport and metabolism	MSLEMVTAYRKSNALFAFVDSKAPLYLSTQDGKTVEQIAQLCHVYQDRFHRLLNYMQSLNVLTKKDDKFYLTEQWASLSDPNSFETLYIKFELDPAFWNAWSQYSASLSKTNKKSAFELTHHEPFFDYLSHEKNKTIKTVFDNLLAKMTDKMNEHIIEHIPLNGISSLIDIGGGVGSLAKSIKMHYPHIQCHVMDQYDFIRQESEGITFINGNFFSAIPAGYDAYSIKNVLDDWPDNQAIDILKNCHKAMREDSVLYVIDMIKEPN--EAVSFDLYIDTLLLGKKRYQSEFEFMAKQASLSITNIYSMDFATENGNYYIIEMKK---
563	GC_00000104	ALL_SPLITS	X_griffiniae_97	2121	6	12	2	0	0.900594	0.983163	0.940069	COG1378|COG2226	Biotin biosynthesis	COG1378|COG2226	Sugar-specific transcriptional regulator TrmB (YrhO) (PDB:5BPD)|Ubiquinone/menaquinone biosynthesis C-methylase UbiE/MenG (UbiE) (PDB:4OBW)	K|H	Transcription|Coenzyme transport and metabolism	MLSEMTTAYRKSNALFAFVESKAPLYLSTQDGKTLEQLAQLCHVSQDRFHRLLNYMQSLNVLIKKDDKFYLTEQCSSLSDPNSLETLHVKFELSPISWNAWSQYSASLSKINSKSAFELSHQEKFFDYLSHEHNKSLKSTFDHLMTKITDTMNKHIIEHIPLNGISSIMDVGGGQGSLAKNIKMHYPHIQCHVMDQYDFAERESEEITFINGDFFSSIPSGYDAYCMKNVLHNWPDNQAIDILRNCHKAMGEDSVLYIIDMLKDQNDAEAESFDLHMDILLSGKERYQSEFESVAKQAGLSITNTYNLNISLTGGSQYIIEMKKIKF
564	GC_00000104	ALL_SPLITS	X_griffiniae_HGB2511	133	6	12	2	0	0.900594	0.983163	0.940069	COG1378|COG2226	Biotin biosynthesis	COG1378|COG2226	Sugar-specific transcriptional regulator TrmB (YrhO) (PDB:5BPD)|Ubiquinone/menaquinone biosynthesis C-methylase UbiE/MenG (UbiE) (PDB:4OBW)	K|H	Transcription|Coenzyme transport and metabolism	MSLEMVTAYRKSNALFAFVDSKAPLYLSTQDGKTVEQIAQLCHVYQDRFHRLLNYMQTLNVLTKKDDKFYLTEQWASLSDPNSFETLYIKFELDPAFWNAWSQYSASLSKTNKKSAFELTHHEPFFDYLNHEKNKTIKTVFDNLLAKMTDKMNEHIIEHIPLNGISSLIDIGGGVGSLAKSIKMHYPHIQCHVMDQYDFIRQESEGITFINGNFFSTIPAGYDAYSIKNVLDDWPDNQAIDILKNCHKAMREDSVLYVIDMIKEPN--EAVSFDLYIDTLLLGKKRYQSEFEFMAKQASLSITNIYSMDFATENGNYYIIEMKK---
565	GC_00000104	ALL_SPLITS	X_griffiniae_HGB2511	3585	6	12	2	0	0.900594	0.983163	0.940069	COG1378|COG2226	Biotin biosynthesis	COG1378|COG2226	Sugar-specific transcriptional regulator TrmB (YrhO) (PDB:5BPD)|Ubiquinone/menaquinone biosynthesis C-methylase UbiE/MenG (UbiE) (PDB:4OBW)	K|H	Transcription|Coenzyme transport and metabolism	MLSEMTTAYRKSNALFAFVESKAPLYLSTQDGKTLEQLAQLCHVSQDRFHRLLNYMQSLNVLIKKDDKFYLTEQCSSLSDPNSLETLHVKFELSPISWNAWSQYSASLSKTNSKSAFELSHQEKFFDYLSHEHNKSLKSTFDHLMTKITDTMNKHIIEHIPLNGISSVMDVGGGQGSLAKNIKMHYPHIQCHVMDQYDFTERESEEITFINGDFFSSIPSGYDAYCMKNVLHNWPDNQAIDILRNCHKAMGKDSVLYIIDMLKDQNDAEAESFDLHMDILLSGKERYQSEFESVAKQAGLSITNTYNLNFSLTGGSQYIIEMKK---
566	GC_00000104	ALL_SPLITS	X_griffiniae_Kalro	307	6	12	2	0	0.900594	0.983163	0.940069	COG1378|COG2226	Biotin biosynthesis	COG1378|COG2226	Sugar-specific transcriptional regulator TrmB (YrhO) (PDB:5BPD)|Ubiquinone/menaquinone biosynthesis C-methylase UbiE/MenG (UbiE) (PDB:4OBW)	K|H	Transcription|Coenzyme transport and metabolism	MSLEMVTAYRKSNALFAFVDSKAPLYLSTQDGKTVEQIAQLCHVYQDRFHRLLNYMQSLNVLTKKDDKFYLTEQWASLSDPNSFETLYIKFELDPAFWNAWSQYSASLSKTNKKSAFELTHHEPFFDYLSHEKNKTIKTVFDNLLAKMTDKMNEHIIEHIPLNGISSLIDIGGGVGSLAKSIKMHYPHIQCHVMDQYDFIRQESEGITFINGNFFSAIPAGYDAYSIKNVLDDWPDNQAIDILKNCHKAMREDSVLYVIDMIKEPN--EAVSFDLYIDTLLLGKKRYQSEFEFMAKQASLSITNIYSMDFATENGNYYIIEMKK---
567	GC_00000104	ALL_SPLITS	X_griffiniae_Kalro	3895	6	12	2	0	0.900594	0.983163	0.940069	COG1378|COG2226	Biotin biosynthesis	COG1378|COG2226	Sugar-specific transcriptional regulator TrmB (YrhO) (PDB:5BPD)|Ubiquinone/menaquinone biosynthesis C-methylase UbiE/MenG (UbiE) (PDB:4OBW)	K|H	Transcription|Coenzyme transport and metabolism	MLSEMTTAYRKSNALFAFVESKAPLYLSTQDGKTLEQLAQLCHVSQDRFHRLLNYMQSLNVLIKKDDKFYLTEQCSSLSDPNSLETLHVKFELSPISWNAWSQYSASLSKINSKSAFELSHQEKFFDYLSHEHNKSLKSTFDHLMTKITDTMNKHIIEHIPLNGISSIMDVGGGQGSLAKNIKMHYPHIQCHVMDQYDFAERESEEITFINGDFFSSIPSGYDAYCMKNVLHNWPDNQAIDILRNCHKAMGEDSVLYIIDMLKDQNDAEAESFDLHMDILLSGKERYQSEFESVAKQAGLSITNTYNLNISLTGGSQYIIEMKKIKF
568	GC_00000104	ALL_SPLITS	X_griffiniae_VH1	3289	6	12	2	0	0.900594	0.983163	0.940069	COG1378|COG2226	Biotin biosynthesis	COG1378|COG2226	Sugar-specific transcriptional regulator TrmB (YrhO) (PDB:5BPD)|Ubiquinone/menaquinone biosynthesis C-methylase UbiE/MenG (UbiE) (PDB:4OBW)	K|H	Transcription|Coenzyme transport and metabolism	MSLEMVTAYRKSNALFAFVDSKAPLYLSTQDGKTVEQIAQLCHVYQDRFHRLLNYMQSLNVLTKKDDKFYLTEQWASLSDPNSFETLYIKFELDPAFWNAWSQYSASLSKTNKKSAFELTHHEPFFDYLSHEKNKTIKTVFDNLLAKMTDKMNEHIIEHIPLNGISSLIDIGGGVGSLAKSIKMHYPHIQCHVMDQYDFIRQESEGITFINGNFFSAIPAGYDAYSIKNVLDDWPDNQAIDILKNCHKAMREDSVLYVIDMIKEPN--EAVSFDLYIDTLLLGKKRYQSEFEFMAKQASLSITNIYSMDFATENGNYYIIEMKK---
569	GC_00000104	ALL_SPLITS	X_griffiniae_VH1	3797	6	12	2	0	0.900594	0.983163	0.940069	COG1378|COG2226	Biotin biosynthesis	COG1378|COG2226	Sugar-specific transcriptional regulator TrmB (YrhO) (PDB:5BPD)|Ubiquinone/menaquinone biosynthesis C-methylase UbiE/MenG (UbiE) (PDB:4OBW)	K|H	Transcription|Coenzyme transport and metabolism	----MTTAYRKSNALFAFVESKAPLYLSTQDGKTLEQLAQLCHVSQDRFHRLLNYMQSLNVLIKKDDKFYLTEQCSSLSDPNSLETLHVKFELSPISWNAWSQYSASLSKINSKSAFELSHQEKFFDYLSHEHNKSLKSTFDHLMTKITDTMNKHIIEHIPLNGISSIMDVGGGQGSLAKNIKMHYPHIQCHVMDQYDFAERESEEITFINGDFFSSIPSGYDAYCMKNVLHNWPDNQAIDILRNCHKAMGEDSVLYIIDMLKDQNDAEAESFDLHMDILLSGKERYQSEFESVAKQAGLSITNTYNLNISLTGGSQYIIEMKKIKF
570	GC_00000104	ALL_SPLITS	X_griffiniae_XN45	3348	6	12	2	0	0.900594	0.983163	0.940069	COG1378|COG2226	Biotin biosynthesis	COG1378|COG2226	Sugar-specific transcriptional regulator TrmB (YrhO) (PDB:5BPD)|Ubiquinone/menaquinone biosynthesis C-methylase UbiE/MenG (UbiE) (PDB:4OBW)	K|H	Transcription|Coenzyme transport and metabolism	MSLEMVTAYRKSNALFAFVDSKAPLYLSTQDGKTVEQIAQLCHVYQDRFHRLLNYMQSLNVLTKKDDKFYLTEQWASLSDPNSFETLYIKFELDPAFWNAWSQYSASLSKTNKKSAFELTHHEPFFDYLSHEKNKTIKTVFDNLLAKMTDKMNEHIIEHIPLNGISSLIDIGGGVGSLAKSIKMHYPHIQCHVMDQYDFIRQESEGITFINGNFFSAIPAGYDAYSIKNVLDDWPDNQAIDILKNCHKAMREDSVLYVIDMIKEPN--EAVSFDLYIDTLLLGKKRYQSEFEFMAKQASLSITNIYSMDFATENGNYYIIEMKK---
571	GC_00000104	ALL_SPLITS	X_griffiniae_XN45	3770	6	12	2	0	0.900594	0.983163	0.940069	COG1378|COG2226	Biotin biosynthesis	COG1378|COG2226	Sugar-specific transcriptional regulator TrmB (YrhO) (PDB:5BPD)|Ubiquinone/menaquinone biosynthesis C-methylase UbiE/MenG (UbiE) (PDB:4OBW)	K|H	Transcription|Coenzyme transport and metabolism	----MTTAYRKSNALFAFVESKAPLYLSTQDGKTLEQLAQLCHVSQDRFHRLLNYMQSLNVLIKKDDKFYLTEQCSSLSDPNSLETLHVKFELSPISWNAWSQYSASLSKINSKSAFELSHQEKFFDYLSHEHNKSLKSTFDHLMTKITDTMNKHIIEHIPLNGISSIMDVGGGQGSLAKNIKMHYPHIQCHVMDQYDFAERESEEITFINGDFFSSIPSGYDAYCMKNVLHNWPDNQAIDILRNCHKAMGEDSVLYIIDMLKDQNDAEAESFDLHMDILLSGKERYQSEFESVAKQAGLSITNTYNLNISLTGGSQYIIEMKKIKF
560	GC_00000104	ALL_SPLITS	X_griffinae_ID10	136	6	12	2	0	0.900594	0.983163	0.940069	COG1378|COG2226	Biotin biosynthesis	COG1378|COG2226	Sugar-specific transcriptional regulator TrmB (YrhO) (PDB:5BPD)|Ubiquinone/menaquinone biosynthesis C-methylase UbiE/MenG (UbiE) (PDB:4OBW)	K|H	Transcription|Coenzyme transport and metabolism	MSLEMVTAYRKSNALFAFVDSKAPLYLSTQDGKTVEQIAQLCHVYQDRFHRLLNYMQTLNVLTKKDDKFYLTEQWASLSDPNSFETLYIKFELDPAFWNAWSQYSSSLSKTNKKSAFELTHHEPFFDYLNHEKNKTIKTVFDNLLAKMTDKMNEHIIEHIPLNGISSLIDIGGGVGSLAKSIKMHYPHIQCHVMDQYDFIRQESEGITFINGNFFSTIPAGYDAYSIKNVLDDWPDNQAIDILKNCHKAMREDSVLYVIDMIKEPN--EAVSFDLYIDTLLLGKKRYQSEFEFMAKKASLSITNIYSMDFATENGNYYIIEMKK---
575	GC_00000105	ALL_SPLITS	X_griffiniae_97	2795	6	12	3	0	0.845448	0.975859	0.905985							MQTIAFLPDRLNAEPVVFRGFTTPEMGLAALAGIALGLAVSLPLIPLAGWVILPTGMLVEPLLLISFGGRWLAHAKRGKPENYIWLKLEEKKRRLGIGDPA-LIIAAQGWSLRRSRRAR
576	GC_00000105	ALL_SPLITS	X_griffiniae_97	2902	6	12	3	0	0.845448	0.975859	0.905985							MQTIQFMPDRLNSEPVVYRGLTMPELGLAALFGSVVGFVISLFFVPLVGWVIIPTFILIIPLLVVFFGGRYLTRLKRGKPENYIYRQLALIKRKWGMGDATNLIVHDQAWSLRRTK---
577	GC_00000105	ALL_SPLITS	X_griffiniae_HGB2511	2852	6	12	3	0	0.845448	0.975859	0.905985							MQTIAFLPDRLNAEPVVFRGFTTPEMGLAALAGIVLGLAVSLPLIPLAGWVMIPTGMLVMPLLLISFGGRWLAQVKRGKPENYIWLKLEEKKRRLGLGDPA-WIIAARGWSLRRSRRMR
578	GC_00000105	ALL_SPLITS	X_griffiniae_Kalro	3213	6	12	3	0	0.845448	0.975859	0.905985							MQTIAFLPDRLNAEPVVFRGFTTPEMGLAALAGIALGLAVSLPLIPLAGWVILPTGMLVEPLLLISFGGRWLAHAKRGKPENYIWLKLEEKKRRLGIGDPA-LIIAAQGWSLRRSRRAR
579	GC_00000105	ALL_SPLITS	X_griffiniae_Kalro	3107	6	12	3	0	0.845448	0.975859	0.905985							MQTIQFMPDRLNSEPVVYRGLTMPELGLAALFGSVVGFVISLFFVPLVGWVIIPTFILIIPLLVVFFGGRYLTRLKRGKPENYIYRQLALIKRKWGMGDATNLIVHDQAWSLRRTK---
580	GC_00000105	ALL_SPLITS	X_griffiniae_VH1	2568	6	12	3	0	0.845448	0.975859	0.905985							MQTIAFLPDRLNAEPVVFRGFTTPEMGLAALAGIALGLAVSLPLIPLAGWVILPTGMLVEPLLLISFGGRWLAHAKRGKPENYIWLKLEEKKRRLGIGDPA-LIIAAQGWSLRRSRRAR
581	GC_00000105	ALL_SPLITS	X_griffiniae_VH1	108	6	12	3	0	0.845448	0.975859	0.905985							MQTIQFMPDRLNSEPVVYRGLTMPELGLAALFGSVVGFVISLFFVPLVGWVIIPTFILIIPLLVVFFGGRYLTRLKRGKPENYIYRQLALIKRKWGMGDATNLIVHDQAWSLRRTK---
582	GC_00000105	ALL_SPLITS	X_griffiniae_XN45	2975	6	12	3	0	0.845448	0.975859	0.905985							MQTIAFLPDRLNAEPVVFRGFTTPEMGLAALAGIALGLAVSLPLIPLAGWVILPTGMLVEPLLLISFGGRWLAHAKRGKPENYIWLKLEEKKRRLGIGDPA-LIIAAQGWSLRRSRRAR
583	GC_00000105	ALL_SPLITS	X_griffiniae_XN45	46	6	12	3	0	0.845448	0.975859	0.905985							MQTIQFMPDRLNSEPVVYRGLTMPELGLAALFGSVVGFVISLFFVPLVGWVIIPTFILIIPLLVVFFGGRYLTRLKRGKPENYIYRQLALIKRKWGMGDATNLIVHDQAWSLRRTK---
572	GC_00000105	ALL_SPLITS	X_griffinae_ID10	1030	6	12	3	0	0.845448	0.975859	0.905985							MQTIAFLPDRLNAEPVVFRGFTTPELGLAALAGIVLGLAVSLPLIPLAGWVMLPTGMLVIPLLLISFGGRWLAHLKRGKPEHYLWLKLEEKKRRLGLGDPA-LIIAAQGWSLRRSRSAR
573	GC_00000105	ALL_SPLITS	X_griffinae_ID10	1108	6	12	3	0	0.845448	0.975859	0.905985							MQTIAFLPDRLNAEPVVFRGFTTPEMGLAALAGIVLGLAVSLPLIPLAGWVMIPTGMLVMPLLLISFGGRWLAQVKRGKPENYIWLKLEEKKRRLGLGDPA-WIIAARGWSLRRSRRMR
574	GC_00000105	ALL_SPLITS	X_griffinae_ID10	942	6	12	3	0	0.845448	0.975859	0.905985							MQTIQFMPDRLNSEPVVYRGLTMPELGLAALFGSAIGFVISLFFVPLVGWVIIPTFILIIPLLVVFFGGRYLTRLKRGKPENYIYRQLALIKRKWGMGDATNLIVHDQAWSLRRTK---
585	GC_00000135	ALL_SPLITS	X_griffiniae_97	1977	6	10	3	0	0.910617	0.711918	0.799101			COG3209|COG4104	Uncharacterized conserved protein RhaS, contains 28 RHS repeats (RhsA) (PDB:4IGL)|Zn-binding Pro-Ala-Ala-Arg (PAAR) domain, involved in Type VI secretion (PAAR) (PDB:4JIV)	R|U	General function prediction only|Intracellular trafficking, secretion, and vesicular transport	MGLMDEIVIRTARVGATHASKQLQATAREPGPAAAREGDPIQHSSFLGALAGAIAGALIGAAIFGAAALLIGATGGLATIAIMALGTLATFKFGDLINRASSAVTDAVNSCSSPDGVIASGSPNVFIEGKPAARVELDTAACKKHSAPRIAQGSESVFINKKPAARIKDKLECGSTIKGGASKVFIGSGQGTYLEIQEEFSLWQRALLVAVEFLVPPSRGAAKGFAKLFTKSGRKAILDGAQTGAKKAVEIIGGKNISCAKNAFKENKGLKRYTESTKKFFTGDPIDVTTGSLFDQRTDIELGQTVPLQFTRSWSPGHRGLLGENWLDNFSECALVTGDRVEILTTEGASLHFALPDSYNHSVNPEHPNFKLSRYKQGIILSDRHSSIRKYFTLPTATE…
586	GC_00000135	ALL_SPLITS	X_griffiniae_97	1445	6	10	3	0	0.910617	0.711918	0.799101			COG3209	Uncharacterized conserved protein RhaS, contains 28 RHS repeats (RhsA) (PDB:4IGL)	R	General function prediction only	---------------------------------------------------------------------------------------------------------------------------------------------------------------------------------------------------------------------------------------------------------------------------------------------------------------------------------------------------------------------------------------------------------------…
587	GC_00000135	ALL_SPLITS	X_griffiniae_97	4146	6	10	3	0	0.910617	0.711918	0.799101							---------------------------------------------------------------------------------------------------------------------------------------------------------------------------------------------------------------------------------------------------------------------------------------------------------------------------------------------------------------------------------------------------------------…
588	GC_00000135	ALL_SPLITS	X_griffiniae_HGB2511	249	6	10	3	0	0.910617	0.711918	0.799101			COG3209|COG4104	Uncharacterized conserved protein RhaS, contains 28 RHS repeats (RhsA) (PDB:4IGL)|Zn-binding Pro-Ala-Ala-Arg (PAAR) domain, involved in Type VI secretion (PAAR) (PDB:4JIV)	R|U	General function prediction only|Intracellular trafficking, secretion, and vesicular transport	MGLGDDIVTRIARVGATHAAGRVMPPSAPRGPAAAREGDIIQHSSFLGALAGVVVGALIGAAVFAAASAVIVGTGGLATAAVLALGTAGTMALGGFISDVSAAVTNMIDSIGPPDGAISQGSPNVIIEGQPAARTTVDLAACSKHPPPLIAQGSESVFINGQPAARQGDKLACGATIKSGASKVFIGSGQGTYLDIAEEFSGWQRALLVAVEFLVPPTRGMGQGLGKLLTQTGRQAVLAGAKLGAKKVGPALKGRLI-CAKTAFTTHKGVKRFTQAAKKFFTGDPIDVTTGSLFDQRTEFELGQTLPLHFTRSWSPGQWGLLGENWFDNFSECVLVTGDRIEILTPEGAALHFALPASVDHSINPEHPEFTLSRQKQGFVLSERNNPVRKYFALRASAE…
589	GC_00000135	ALL_SPLITS	X_griffiniae_HGB2511	3749	6	10	3	0	0.910617	0.711918	0.799101			COG3209|COG4104	Uncharacterized conserved protein RhaS, contains 28 RHS repeats (RhsA) (PDB:4IGL)|Zn-binding Pro-Ala-Ala-Arg (PAAR) domain, involved in Type VI secretion (PAAR) (PDB:4JIV)	R|U	General function prediction only|Intracellular trafficking, secretion, and vesicular transport	MGLMDEIVIRTARVGATHASKQLQATAREPGPAAAREGDPIQHSSFLGALAGAIAGALIGAAIFGAAALLIGATGGLATVAIMALGTLATFKFGDLINRASSAVTDAVNSCSSPDGVIASGSPNVFIEGKPAARVELDTAACKKHSAPRIAQGSESVFINKKPAARIKDKLECGSTIKGGASKVFIGSGQGTYLEIQEEFSLWQRALLVAVEFLVPPSRGAAKGFAKLFTKSGRKAILDGAQTGAKKAVEIIGGKNISCAKNAFKENKGLKRYTESTKKFFTGDPIDVTTGSLFDQRTDIELGQTVPLQFTRSWSPGYRGLLGENWLDNFSECALVTGDRVEILTTEGASLHFALPDSYNHSVNPEHPNFKLSRYKQGIILSDRHSSIRKYFTLPTATE…
590	GC_00000135	ALL_SPLITS	X_griffiniae_Kalro	4039	6	10	3	0	0.910617	0.711918	0.799101			COG3209|COG4104	Uncharacterized conserved protein RhaS, contains 28 RHS repeats (RhsA) (PDB:4IGL)|Zn-binding Pro-Ala-Ala-Arg (PAAR) domain, involved in Type VI secretion (PAAR) (PDB:4JIV)	R|U	General function prediction only|Intracellular trafficking, secretion, and vesicular transport	MGLMDEIVIRTARVGATHASKQLQATAREPGPAAAREGDPIQHSSFLGALAGAIAGALIGAAIFGAAALLIGATGGLATIAIMALGTLATFKFGDLINRASSAVTDAVNSCSSPDGVIASGSPNVFIEGKPAARVELDTAACKKHSAPRIAQGSESVFINKKPAARIKDKLECGSTIKGGASKVFIGSGQGTYLEIQEEFSLWQRALLVAVEFLVPPSRGAAKGFAKLFTKSGRKAILDGAQTGAKKAVEIIGGKNISCAKNAFKENKGLKRYTESTKKFFTGDPIDVTTGSLFDQRTDIELGQTVPLQFTRSWSPGHRGLLGENWLDNFSECALVTGDRVEILTTEGASLHFALPDSYNHSVNPEHPNFKLSRYKQGIILSDRHSSIRKYFTLPTATE…
591	GC_00000135	ALL_SPLITS	X_griffiniae_Kalro	454	6	10	3	0	0.910617	0.711918	0.799101			COG3209	Uncharacterized conserved protein RhaS, contains 28 RHS repeats (RhsA) (PDB:4IGL)	R	General function prediction only	---------------------------------------------------------------------------------------------------------------------------------------------------------------------------------------------------------------------------------------------------------------------------------------------------------------------------------------------------------------------------------------------------------------…
592	GC_00000135	ALL_SPLITS	X_griffiniae_VH1	2682	6	10	3	0	0.910617	0.711918	0.799101			COG3209|COG4104	Uncharacterized conserved protein RhaS, contains 28 RHS repeats (RhsA) (PDB:4IGL)|Zn-binding Pro-Ala-Ala-Arg (PAAR) domain, involved in Type VI secretion (PAAR) (PDB:4JIV)	R|U	General function prediction only|Intracellular trafficking, secretion, and vesicular transport	MGLMDEIVIRTARVGATHASKQLQATAREPGPAAAREGDPIQHSSFLGALAGAIAGALIGAAIFGAAALLIGATGGLATIAIMALGTLATFKFGDLINRASSAVTDAVNSCSSPDGVIASGSPNVFIEGKPAARVELDTAACKKHSAPRIAQGSESVFINKKPAARIKDKLECGSTIKGGASKVFIGSGQGTYLEIQEEFSLWQRALLVAVEFLVPPSRGAAKGFAKLFTKSGRKAILDGAQTGAKKAVEIIGGKNISCAKNAFKENKGLKRYTESTKKFFTGDPIDVTTGSLFDQRTDIELGQTVPLQFTRSWSPGHRGLLGENWLDNFSECALVTGDRVEILTTEGASLHFALPDSYNHSVNPEHPNFKLSRYKQGIILSDRHSSIRKYFTLPTATE…
593	GC_00000135	ALL_SPLITS	X_griffiniae_XN45	2034	6	10	3	0	0.910617	0.711918	0.799101			COG3209|COG4104	Uncharacterized conserved protein RhaS, contains 28 RHS repeats (RhsA) (PDB:4IGL)|Zn-binding Pro-Ala-Ala-Arg (PAAR) domain, involved in Type VI secretion (PAAR) (PDB:4JIV)	R|U	General function prediction only|Intracellular trafficking, secretion, and vesicular transport	MGLMDEIVIRTARVGATHASKQLQATAREPGPAAAREGDPIQHSSFLGALAGAIAGALIGAAIFGAAALLIGATGGLATIAIMALGTLATFKFGDLINRASSAVTDAVNSCSSPDGVIASGSPNVFIEGKPAARVELDTAACKKHSAPRIAQGSESVFINKKPAARIKDKLECGSTIKGGASKVFIGSGQGTYLEIQEEFSLWQRALLVAVEFLVPPSRGAAKGFAKLFTKSGRKAILDGAQTGAKKAVEIIGGKNISCAKNAFKENKGLKRYTESTKKFFTGDPIDVTTGSLFDQRTDIELGQTVPLQFTRSWSPGHRGLLGENWLDNFSECALVTGDRVEILTTEGASLHFALPDSYNHSVNPEHPNFKLSRYKQGIILSDRHSSIRKYFTLPTATE…
584	GC_00000135	ALL_SPLITS	X_griffinae_ID10	3967	6	10	3	0	0.910617	0.711918	0.799101			COG3209|COG4104	Uncharacterized conserved protein RhaS, contains 28 RHS repeats (RhsA) (PDB:4IGL)|Zn-binding Pro-Ala-Ala-Arg (PAAR) domain, involved in Type VI secretion (PAAR) (PDB:4JIV)	R|U	General function prediction only|Intracellular trafficking, secretion, and vesicular transport	------------------------------------------------------------------------------------------------------------------------------------------------------------------------------------------------------------------------------------------------------------------------------MKRYTESTKKFFTGDPIDVTTGSLFEQRTDIELGQTVPLQFTRSWSPGYRGLLGENWLDNFSECALVTGDRVEILTTEGASLHFALPDSYNHSVNPEHPNFKLSRYKQGIILSDRHSSIRKYFTLPTAT…
595	GC_00000136	ALL_SPLITS	X_griffiniae_97	2206	6	10	2	0	0.96605	0.707131	0.816557			COG4913	Uncharacterized conserved protein, contains a C-terminal ATPase domain	S	Function unknown	MKQETLLMKNDSFILTNIELFNWGGFQGLHQAAINQAGTA-------------------------------------------VIGPTGSGDS------------------------------------------------------------------------------------------------------------------------------------------------------------------------------------------------------------------------------------------------------------------------------------------------------------------…
596	GC_00000136	ALL_SPLITS	X_griffiniae_97	2207	6	10	2	0	0.96605	0.707131	0.816557			COG4913	Uncharacterized conserved protein, contains a C-terminal ATPase domain	S	Function unknown	MAQPGVVTLVDALM-------------------------------------------TLLCANPRYNLASTGGHESDRDLISYVRGVSGPGDGGEGQSHIARLGKTVTGIAATLEREGQLVRLGALLWFDTTSFSATDMKRLWLFSDSPEQTLERWLNVYHDGGTRLLKQMEKETTGLWTWSNKKQYLARLRDYFDVGENAFTLLNRAAGLKQLNSIDEIFRDLVLDDHSAFERAKEVANSFDDLTEIHQELETARKQQQSLQPIALNWAKHQEQQIQLADKLVLESLLPIWFAEQASHLWQQEIRHLETALDKAETKEAHLRVQLESQKKVITDCMQRYLQVGGANIDELNDRINDWQSTLTQRETLAHQYQQLTHNLGFSSVLTQPQLEENQHEAEA…
597	GC_00000136	ALL_SPLITS	X_griffiniae_HGB2511	3553	6	10	2	0	0.96605	0.707131	0.816557			COG4913	Uncharacterized conserved protein, contains a C-terminal ATPase domain	S	Function unknown	MKQETFLMKNDSFILTSIELFNWGGFQGLHQAAINQAGTAVIGPTGSGKTTLVDALMTLLCANPRYNLASTGGHESDRDLISYVRGVSGPGDGGEGQSHIARLGKTVTGIAATLEREGQLVRLGALLWFDTTSFSATDMKRLWLFSDSPEQTLERWLNVYHDGGTRLLKQMEKETTGLWTWSNKKQYLARLKDYFDVGENAFTLLNRAAGLKQLNSIDEIFRDLVLDDHSAFERAKEVANSFDDLTEIHQELETARKQQQSLQPIALNWAKHQEQQIQLADKLVLESLLPIWFAEQASHLWQQKIRHIETALDEAETKEAHLRVQLESQKKVITDCMQRYLQVGGANIDELNDRINDWQSTLTQRETLAHQYQQLTHNLGFSSVLTQPQLEENQHEAEA…
598	GC_00000136	ALL_SPLITS	X_griffiniae_Kalro	3810	6	10	2	0	0.96605	0.707131	0.816557			COG4913	Uncharacterized conserved protein, contains a C-terminal ATPase domain	S	Function unknown	MKQETLLMKNDSFILTNIELFNWGGFQGLHQAAINQAGTA-------------------------------------------VIGPTGSGDS------------------------------------------------------------------------------------------------------------------------------------------------------------------------------------------------------------------------------------------------------------------------------------------------------------------…
599	GC_00000136	ALL_SPLITS	X_griffiniae_Kalro	3809	6	10	2	0	0.96605	0.707131	0.816557			COG4913	Uncharacterized conserved protein, contains a C-terminal ATPase domain	S	Function unknown	MAQPGVVTLVDALM-------------------------------------------TLLCANPRYNLASTGGHESDRDLISYVRGVSGPGDGGEGQSHIARLGKTVTGIAATLEREGQLVRLGALLWFDTTSFSATDMKRLWLFSDSPEQTLERWLNVYHDGGTRLLKQMEKETTGLWTWSNKKQYLARLRDYFDVGENAFTLLNRAAGLKQLNSIDEIFRDLVLDDHSAFERAKEVANSFDDLTEIHQELETARKQQQSLQPIALNWAKHQEQQIQLADKLVLESLLPIWFAEQASHLWQQEIRHLETALDKAETKEAHLRVQLESQKKVITDCMQRYLQVGGANIDELNDRINDWQSTLTQRETLAHQYQQLTHNLGFSSVLTQPQLEENQHEAEA…
600	GC_00000136	ALL_SPLITS	X_griffiniae_VH1	3133	6	10	2	0	0.96605	0.707131	0.816557			COG4913	Uncharacterized conserved protein, contains a C-terminal ATPase domain	S	Function unknown	MKQETLLMKNDSFILTNIELFNWGGFQGLHQAAINQAGTA-------------------------------------------VIGPTGSGDS------------------------------------------------------------------------------------------------------------------------------------------------------------------------------------------------------------------------------------------------------------------------------------------------------------------…
601	GC_00000136	ALL_SPLITS	X_griffiniae_VH1	3134	6	10	2	0	0.96605	0.707131	0.816557			COG4913	Uncharacterized conserved protein, contains a C-terminal ATPase domain	S	Function unknown	MAQPGVVTLVDALM-------------------------------------------TLLCANPRYNLASTGGHESDRDLISYVRGVSGPGDGGEGQSHIARLGKTVTGIAATLEREGQLVRLGALLWFDTTSFSATDMKRLWLFSDSPEQTLERWLNVYHDGGTRLLKQMEKETTGLWTWSNKKQYLARLRDYFDVGENAFTLLNRAAGLKQLNSIDEIFRDLVLDDHSAFERAKEVANSFDDLTEIHQELETARKQQQSLQPIALNWAKHQEQQIQLADKLVLESLLPIWFAEQASHLWQQEIRHLETALDKAETKEAHLRVQLESQKKVITDCMQRYLQVGGANIDELNDRINDWQSTLTQRETLAHQYQQLTHNLGFSSVLTQPQLEENQHEAEA…
602	GC_00000136	ALL_SPLITS	X_griffiniae_XN45	3198	6	10	2	0	0.96605	0.707131	0.816557			COG4913	Uncharacterized conserved protein, contains a C-terminal ATPase domain	S	Function unknown	MKQETLLMKNDSFILTNIELFNWGGFQGLHQAAINQAGTA-------------------------------------------VIGPTGSGDS------------------------------------------------------------------------------------------------------------------------------------------------------------------------------------------------------------------------------------------------------------------------------------------------------------------…
603	GC_00000136	ALL_SPLITS	X_griffiniae_XN45	3199	6	10	2	0	0.96605	0.707131	0.816557			COG4913	Uncharacterized conserved protein, contains a C-terminal ATPase domain	S	Function unknown	MAQPGVVTLVDALM-------------------------------------------TLLCANPRYNLASTGGHESDRDLISYVRGVSGPGDGGEGQSHIARLGKTVTGIAATLEREGQLVRLGALLWFDTTSFSATDMKRLWLFSDSPEQTLERWLNVYHDGGTRLLKQMEKETTGLWTWSNKKQYLARLRDYFDVGENAFTLLNRAAGLKQLNSIDEIFRDLVLDDHSAFERAKEVANSFDDLTEIHQELETARKQQQSLQPIALNWAKHQEQQIQLADKLVLESLLPIWFAEQASHLWQQEIRHLETALDKAETKEAHLRVQLESQKKVITDCMQRYLQVGGANIDELNDRINDWQSTLTQRETLAHQYQQLTHNLGFSSVLTQPQLEENQHEAEA…
594	GC_00000136	ALL_SPLITS	X_griffinae_ID10	3767	6	10	2	0	0.96605	0.707131	0.816557			COG4913	Uncharacterized conserved protein, contains a C-terminal ATPase domain	S	Function unknown	MKQETFLMKNDSFILTSIELFNWGGFQGLHQAAINQAGTAVIGPTGSGKTTLVDALMTLLCANPRYNLASTGGHESDRDLISYVRGVSGPGDGGEGQSHIARLGKTVTGIAATLEREGQLVRLGALLWFDTTSFSATDMKRLWLFSDSPEQTLERWLNIYHDGGTRLLKQMEKETTGLWTWSNKKQYLARLRDYFDVGENAFTLLNRAAGLKQLNSIDEIFRDLVLDDHSAFERAKEVANSFDDLTEIHQELETARKQQQSLQPIALNWAKHQEQQIQLADKLVLESLLPIWFAEQASHLWQQKIRHIETALDEAETKEAHLRVQLESQKKVITDCMQRYLQVGGANIDELNDRINDWQSTLTQRETLAHQYQQLTHNLGFSSVLTQPQLEENQHEAEA…
605	GC_00000138	ALL_SPLITS	X_griffiniae_97	3587	6	10	2	0	0.90752	1	0.951518							MKKFSILALFLGLMSNVAVATTPVDTTNNTQPKLNIVDPISNLSSAQDCSINQGYLISVSVGYNDNKNWAAYTVKNVKGGQAWYWGADHVDTPAGKAILATAIYAAASGQKVLIQCDSNNYIKSLWVGPDAY
606	GC_00000138	ALL_SPLITS	X_griffiniae_97	3589	6	10	2	0	0.90752	1	0.951518							MKIFSILALFLGAISNIAIAITPKDTTNNIQPKSNIVDPVSKLGSAQNCSVNQGYLISLSVGYDDNTNWATYTIKNEKGAKAWYWGAYQVDTPIGKATLATAIYAASSGQKVVIQCDSNNYIKSLWVGPDAY
607	GC_00000138	ALL_SPLITS	X_griffiniae_HGB2511	2199	6	10	2	0	0.90752	1	0.951518							MKKFSILALFLGLIGNVAVAATPKDTTNNTQPKLNIVDPISKLSSAQDCSINQGYLISVSVGYNDNKNWTAYTIKNVKGGQAWYWGADHVDTPAGKAMLATAIYAAASGQKVLIQCDSNNYIKSLWVGPDAY
608	GC_00000138	ALL_SPLITS	X_griffiniae_Kalro	2420	6	10	2	0	0.90752	1	0.951518							MKKFSILALFLGLMSNVAVATTPVDTTNNTQPKLNIVDPISNLSSAQDCSINQGYLISVSVGYNDNKNWAAYTVKNVKGGQAWYWGADHVDTPAGKAILATAIYAAASGQKVLIQCDSNNYIKSLWVGPDAY
609	GC_00000138	ALL_SPLITS	X_griffiniae_Kalro	2418	6	10	2	0	0.90752	1	0.951518							MKIFSILALFLGAISNIAIAITPKDTTNNIQPKSNIVDPVSKLGSAQNCSVNQGYLISLSVGYDDNTNWATYTIKNEKGAKAWYWGAYQVDTPIGKATLATAIYAASSGQKVVIQCDSNNYIKSLWVGPDAY
610	GC_00000138	ALL_SPLITS	X_griffiniae_VH1	3631	6	10	2	0	0.90752	1	0.951518							MKKFSILALFLGLMSNVAVATTPVDTTNNTQPKLNIVDPISNLSSAQDCSINQGYLISVSVGYNDNKNWAAYTVKNVKGGQAWYWGADHVDTPAGKAILATAIYAAASGQKVLIQCDSNNYIKSLWVGPDAY
611	GC_00000138	ALL_SPLITS	X_griffiniae_VH1	2946	6	10	2	0	0.90752	1	0.951518							MKIFSILALFLGAISNIAIAITPKDTTNNIQPKSNIVDPVSKLGSAQNCSVNQGYLISLSVGYDDNTNWATYTIKNEKGAKAWYWGAYQVDTPIGKATLATAIYAASSGQKVVIQCDSNNYIKSLWVGPDAY
612	GC_00000138	ALL_SPLITS	X_griffiniae_XN45	1927	6	10	2	0	0.90752	1	0.951518							MKKFSILALFLGLMSNVAVATTPVDTTNNTQPKLNIVDPISNLSSAQDCSINQGYLISVSVGYNDNKNWAAYTVKNVKGGQAWYWGADHVDTPAGKAILATAIYAAASGQKVLIQCDSNNYIKSLWVGPDAY
613	GC_00000138	ALL_SPLITS	X_griffiniae_XN45	1925	6	10	2	0	0.90752	1	0.951518							MKIFSILALFLGAISNIAIAITPKDTTNNIQPKSNIVDPVSKLGSAQNCSVNQGYLISLSVGYDDNTNWATYTIKNEKGAKAWYWGAYQVDTPIGKATLATAIYAASSGQKVVIQCDSNNYIKSLWVGPDAY
604	GC_00000138	ALL_SPLITS	X_griffinae_ID10	1749	6	10	2	0	0.90752	1	0.951518							MKKFSILALFLGLIGNVAVAATPKDTTNNTQPKLNIVDPISKLSSAQDCSINQGYLISVSVGYNDNKNWTAYTIKNVKGGQAWYWGADHVDTPAGKAMLATAIYAAASGQKVLIQCDSNNYIKSLWVGPDAY
615	GC_00000139	ALL_SPLITS	X_griffiniae_97	560	6	10	2	0	0.770907	0.746256	0.758382			COG3617	Prophage antirepressor	X	Mobilome: prophages, transposons	MSIIATKEVSETINVPFYGSDLYVVNYNGEPYVPMKPIVEGMGMNWASQFTKLKQRFKSTVVEITMVANDGKGREMSCLALRKLAGWLATISPNKVKPEIRDKVIRYQDECDDVLYEYWTTGEVKAKNSTT----------QDRTPLRGLVNTLMGKYGVSNKKLFQMVHHEFGVKHIN----ELTSEQIPSAIEYLATKAIEGEFLGKETLCMPESEPQISDDNLQTLCWLWQHSINMARYMIDVEPILKVAEHKLAGEYYAYPRNAIKCANNARRILEKATEHIQIKRIQKDNWQVLHKLRIP--NCPF
616	GC_00000139	ALL_SPLITS	X_griffiniae_97	3120	6	10	2	0	0.770907	0.746256	0.758382							MLSIPVNTSCKTINVPFHGSDLYVVNYNGEPYVPMKPIVDGMGLAWQSQLEKLKQRFKSTVTEIVIVAADGKKREMQCLALRKLAGWLATISPNKVKASIRDKVIRYQDECDDVLYEYWTTGEVKKKKPQPP---------NFRYIIKMEVYDK----------------------HLD------KTETFTG---------------GTET---PQ------------------------------------GIINGVARRYGF--------------------------------YIENLLSLP--MNVF
617	GC_00000139	ALL_SPLITS	X_griffiniae_HGB2511	543	6	10	2	0	0.770907	0.746256	0.758382			COG3617	Prophage antirepressor	X	Mobilome: prophages, transposons	MLSIPVNEVCKTINVPFYGADLYVVNYNGEPYVPMKPIVDGMGLAWQTQHRKLTERFAKGIIEMVI-PTKGGSQSMICLALRKLAGWLATISPNKVKASIREKVIRYQDECDDVLYEYWTTGEVKAKSRKQPKQIAGRITADQQEAIKQLVLNRGKALPKENQAKAMITMWSALKSHFGCTYKEIESEQFTEALSLAARVPLEGEYLGKQE---PSLDTNVLPDNGKVLVVIRDRKIQDYQTVDPNSHVLTLNTFMELAQRAGY--------------------------------LIIHKESFSKIVNQW
618	GC_00000139	ALL_SPLITS	X_griffiniae_Kalro	1342	6	10	2	0	0.770907	0.746256	0.758382			COG3617	Prophage antirepressor	X	Mobilome: prophages, transposons	MSIIATKEVSETINVPFYGSDLYVVNYNGEPYVPMKPIVEGMGMNWASQFTKLKQRFKSTVVEITMVANDGKGREMSCLALRKLAGWLATISPNKVKPEIRDKVIRYQDECDDVLYEYWTTGEVKAKNSTT----------QDRTPLRGLVNTLMGKYGVSNKKLFQMVHHEFGVKHIN----ELTSEQIPSAIEYLATKAIEGEFLGKETLCMPESEPQISDDNLQTLCWLWQHSINMARYMIDVEPILKVAEHKLAGEYYAYPRNAIKCANNARRILEKATEHIQIKRIQKDNWQVLHKLRIP--NCPF
619	GC_00000139	ALL_SPLITS	X_griffiniae_Kalro	2887	6	10	2	0	0.770907	0.746256	0.758382							MLSIPVNTSCKTINVPFHGSDLYVVNYNGEPYVPMKPIVDGMGLAWQSQLEKLKQRFKSTVTEIVIVAADGKKREMQCLALRKLAGWLATISPNKVKASIRDKVIRYQDECDDVLYEYWTTGEVKKKKPQPP---------NFRYIIKMEVYDK----------------------HLD------KTETFTG---------------GTET---PQ------------------------------------GIINGVARRYGF--------------------------------YIENLLSLP--MNVF
620	GC_00000139	ALL_SPLITS	X_griffiniae_VH1	2507	6	10	2	0	0.770907	0.746256	0.758382			COG3617	Prophage antirepressor	X	Mobilome: prophages, transposons	MSIIATKEVSETINVPFYGSDLYVVNYNGEPYVPMKPIVEGMGMNWASQFTKLKQRFKSTVVEITMVANDGKGREMSCLALRKLAGWLATISPNKVKPEIRDKVIRYQDECDDVLYEYWTTGEVKAKNSTT----------QDRTPLRGLVNTLMGKYGVSNKKLFQMVHHEFGVKHIN----ELTSEQIPSAIEYLATKAIEGEFLGKETLCMPESEPQISDDNLQTLCWLWQHSINMARYMIDVEPILKVAEHKLAGEYYAYPRNAIKCANNARRILEKATEHIQIKRIQKDNWQVLHKLRIP--NCPF
621	GC_00000139	ALL_SPLITS	X_griffiniae_VH1	2253	6	10	2	0	0.770907	0.746256	0.758382							MLSIPVNTSCKTINVPFHGSDLYVVNYNGEPYVPMKPIVDGMGLAWQSQLEKLKQRFKSTVTEIVIVAADGKKREMQCLALRKLAGWLATISPNKVKASIRDKVIRYQDECDDVLYEYWTTGEVKKKKPQPP---------NFRYIIKMEVYDK----------------------HLD------KTETFTG---------------GTET---PQ------------------------------------GIINGVARRYGF--------------------------------YIENLLSLP--MNVF
622	GC_00000139	ALL_SPLITS	X_griffiniae_XN45	2769	6	10	2	0	0.770907	0.746256	0.758382			COG3617	Prophage antirepressor	X	Mobilome: prophages, transposons	MSIIATKEVSETINVPFYGSDLYVVNYNGEPYVPMKPIVEGMGMNWASQFTKLKQRFKSTVVEITMVANDGKGREMSCLALRKLAGWLATISPNKVKPEIRDKVIRYQDECDDVLYEYWTTGEVKAKNSTT----------QDRTPLRGLVNTLMGKYGVSNKKLFQMVHHEFGVKHIN----ELTSEQIPSAIEYLATKAIEGEFLGKETLCMPESEPQISDDNLQTLCWLWQHSINMARYMIDVEPILKVAEHKLAGEYYAYPRNAIKCANNARRILEKATEHIQIKRIQKDNWQVLHKLRIP--NCPF
623	GC_00000139	ALL_SPLITS	X_griffiniae_XN45	2502	6	10	2	0	0.770907	0.746256	0.758382							MLSIPVNTSCKTINVPFHGSDLYVVNYNGEPYVPMKPIVDGMGLAWQSQLEKLKQRFKSTVTEIVIVAADGKKREMQCLALRKLAGWLATISPNKVKASIRDKVIRYQDECDDVLYEYWTTGEVKKKKPQPP---------NFRYIIKMEVYDK----------------------HLD------KTETFTG---------------GTET---PQ------------------------------------GIINGVARRYGF--------------------------------YIENLLSLP--MNVF
614	GC_00000139	ALL_SPLITS	X_griffinae_ID10	2711	6	10	2	0	0.770907	0.746256	0.758382							MTIIATNSVSKTINVPFYGSDLYVVNYNGEPYVPMKPIVDGMGLAWQSQLEKLKTRFSKGITEIVI-PTKGGAQSMSCLALRKLAGWLATISPNKVKASIRDKVIRYQEECDDVLYEYWTTGEVKAKKPQPP---------NFRYIIKMEVYDK----------------------HLD------KTETFTG---------------GTET---PK------------------------------------GIIEGLAKRYGY--------------------------------YIDSMISLP--MNAF
625	GC_00000142	ALL_SPLITS	X_griffiniae_97	2581	6	10	2	0	0.906911	0.979967	0.942025							MINNSFHLTQIIASVWGDPADITDVVWKAGYRKPERGEREIVALVIDVMNGVPDEVPYSERPRNLDDILTTELYNIIFEATLSDLAAPEMVAKMVLWNGYGRK-E
626	GC_00000142	ALL_SPLITS	X_griffiniae_97	626	6	10	2	0	0.906911	0.979967	0.942025							---MKPLHLTQIIASVWGDPADITDAVWKAGYRKPERGEKEIAALVIDVMNGVPDEVPYSERPRNLEDILTTELYDIIFEATLSDLAAPEMVAKMVLWNGYQKGVE
627	GC_00000142	ALL_SPLITS	X_griffiniae_HGB2511	3138	6	10	2	0	0.906911	0.979967	0.942025							MTNNSLHLTQIIASVWGDPADITDAVWKAGYRKPERKEAEIAALVIDVMNGVPDEVPYSERPRNLEDILTTELYTIIFEGAWERKATPAKVARIILESSYKRG-E
628	GC_00000142	ALL_SPLITS	X_griffiniae_Kalro	3429	6	10	2	0	0.906911	0.979967	0.942025							MINNSFHLTQIIASVWGDPADITDVVWKAGYRKPERGEREIVALVIDVMNGVPDEVPYSERPRNLDDILTTELYNIIFEATLSDLAAPEMVAKMVLWNGYGRK-E
629	GC_00000142	ALL_SPLITS	X_griffiniae_Kalro	1276	6	10	2	0	0.906911	0.979967	0.942025							---MKPLHLTQIIASVWGDPADITDAVWKAGYRKPERGEKEIAALVIDVMNGVPDEVPYSERPRNLEDILTTELYDIIFEATLSDLAAPEMVAKMVLWNGYQKGVE
630	GC_00000142	ALL_SPLITS	X_griffiniae_VH1	1289	6	10	2	0	0.906911	0.979967	0.942025							MINNSFHLTQIIASVWGDPADITDVVWKAGYRKPERGEREIVALVIDVMNGVPDEVPYSERPRNLDDILTTELYNIIFEATLSDLAAPEMVAKMVLWNGYGRK-E
631	GC_00000142	ALL_SPLITS	X_griffiniae_VH1	3104	6	10	2	0	0.906911	0.979967	0.942025							---MKPLHLTQIIASVWGDPADITDAVWKAGYRKPERGEKEIAALVIDVMNGVPDEVPYSERPRNLEDILTTELYDIIFEATLSDLAAPEMVAKMVLWNGYQKGVE
632	GC_00000142	ALL_SPLITS	X_griffiniae_XN45	1794	6	10	2	0	0.906911	0.979967	0.942025							MINNSFHLTQIIASVWGDPADITDVVWKAGYRKPERGEREIVALVIDVMNGVPDEVPYSERPRNLDDILTTELYNIIFEATLSDLAAPEMVAKMVLWNGYGRK-E
633	GC_00000142	ALL_SPLITS	X_griffiniae_XN45	2666	6	10	2	0	0.906911	0.979967	0.942025							---MKPLHLTQIIASVWGDPADITDAVWKAGYRKPERGEKEIAALVIDVMNGVPDEVPYSERPRNLEDILTTELYDIIFEATLSDLAAPEMVAKMVLWNGYQKGVE
624	GC_00000142	ALL_SPLITS	X_griffinae_ID10	2303	6	10	2	0	0.906911	0.979967	0.942025							MTNNSFHLTQIIASVWGDPADITDAVWQAGYRKPERGEKEIAELIIDIMNGVPDEVPYSERPRNLDDILTTELYTIIFEGTLSVMATPAMVATMILWNGYQKGVE
635	GC_00000146	ALL_SPLITS	X_griffiniae_97	2085	6	10	2	0	0.922838	0.611184	0.735353							MNDLIKKLLKKIFRVKTPPTEPLSTFADPVLAEKLILLDNKTVKRAGFLDAINSKECHFRHNLIRARKEIIIPVLVGCILGFSFFINDNIKTWKASEKTILLLLKSEKENHVSQFDLNYESSESTNLLKIVSNENKVSLMEYLYIMYSKDSIYGEERAKRSLILDASFGLFFLSANILAITIFLRLRKPANFIIDHERQLFYTWKKGKVYVARYKELSVAFTNNILHFKCYGLNEKHELTY------------------------QFLVM---------------IPIY----------------------------------------
636	GC_00000146	ALL_SPLITS	X_griffiniae_97	2082	6	10	2	0	0.922838	0.611184	0.735353							MS-----------------------------------------------------------------------------------------------------------------------------------------------------------------------------------------------------------------------------------------------------------------------KYLLQGKDAVSSVDFKRRDRLPWLRKQVKPTDWEQQISAILAELDRSGVPDITLSEKITKNMPS
637	GC_00000146	ALL_SPLITS	X_griffiniae_HGB2511	3641	6	10	2	0	0.922838	0.611184	0.735353							MNNLIKKFLKKIFRVKTPPTEPLSTFADPVLAEKLILLDNKTVKRAGFLDAINSKDCHFRHNLIRARKEIIIPVLVGCILGFSFFINDNIKTWKASEKTILLLLKSEKENHVSQFDLNHESSESTNLLKIVSNENKVSLMEYLYIRYSKDSIYGEERAKRSLILDASFGLFFLSTNILAITIFLRLRKPANFIIDHERQLFYTWKKGKVYVARYKELSVAFTNNILHFKCYGLNENHELTYQFFTPYLSLFNSEEDKAYILAFMSKYLLQGKDAVSSVDFKRRDRLPWLRKQVKPTDWEQQISAILAELDRSGVPDIALSEKITKNMPS
638	GC_00000146	ALL_SPLITS	X_griffiniae_Kalro	3931	6	10	2	0	0.922838	0.611184	0.735353							MNDLIKKLLKKIFRVKTPPTEPLSTFADPVLAEKLILLDNKTVKRAGFLDAINSKECHFRHNLIRARKEIIIPVLVGCILGFSFFINDNIKTWKASEKTILLLLKSEKENHVSQFDLNYESSESTNLLKIVSNENKVSLMEYLYIMYSKDSIYGEERAKRSLILDASFGLFFLSANILAITIFLRLRKPANFIIDHERQLFYTWKKGKVYVARYKELSVAFTNNILHFKCYGLNEKHELTY------------------------QFLVM---------------IPIY----------------------------------------
639	GC_00000146	ALL_SPLITS	X_griffiniae_Kalro	3934	6	10	2	0	0.922838	0.611184	0.735353							MS-----------------------------------------------------------------------------------------------------------------------------------------------------------------------------------------------------------------------------------------------------------------------KYLLQGKDAVSSVDFKRRDRLPWLRKQVKPTDWEQQISAILAELDRSGVPDITLSEKITKNMPS
640	GC_00000146	ALL_SPLITS	X_griffiniae_VH1	3814	6	10	2	0	0.922838	0.611184	0.735353							MNDLIKKLLKKIFRVKTPPTEPLSTFADPVLAEKLILLDNKTVKRAGFLDAINSKECHFRHNLIRARKEIIIPVLVGCILGFSFFINDNIKTWKASEKTILLLLKSEKENHVSQFDLNYESSESTNLLKIVSNENKVSLMEYLYIMYSKDSIYGEERAKRSLILDASFGLFFLSANILAITIFLRLRKPANFIIDHERQLFYTWKKGKVYVARYKELSVAFTNNILHFKCYGLNEKHELTY------------------------QFLVM---------------IPIY----------------------------------------
641	GC_00000146	ALL_SPLITS	X_griffiniae_VH1	2531	6	10	2	0	0.922838	0.611184	0.735353							MS-----------------------------------------------------------------------------------------------------------------------------------------------------------------------------------------------------------------------------------------------------------------------KYLLQGKDAVSSVDFKRRDRLPWLRKQVKPTDWEQQISAILAELDRSGVPDITLSEKITKNMPS
642	GC_00000146	ALL_SPLITS	X_griffiniae_XN45	3785	6	10	2	0	0.922838	0.611184	0.735353							MNDLIKKLLKKIFRVKTPPTEPLSTFADPVLAEKLILLDNKTVKRAGFLDAINSKECHFRHNLIRARKEIIIPVLVGCILGFSFFINDNIKTWKASEKTILLLLKSEKENHVSQFDLNYESSESTNLLKIVSNENKVSLMEYLYIMYSKDSIYGEERAKRSLILDASFGLFFLSANILAITIFLRLRKPANFIIDHERQLFYTWKKGKVYVARYKELSVAFTNNILHFKCYGLNEKHELTY------------------------QFLVM---------------IPIY----------------------------------------
643	GC_00000146	ALL_SPLITS	X_griffiniae_XN45	2806	6	10	2	0	0.922838	0.611184	0.735353							MS-----------------------------------------------------------------------------------------------------------------------------------------------------------------------------------------------------------------------------------------------------------------------KYLLQGKDAVSSVDFKRRDRLPWLRKQVKPTDWEQQISAILAELDRSGVPDITLSEKITKNMPS
634	GC_00000146	ALL_SPLITS	X_griffinae_ID10	3862	6	10	2	0	0.922838	0.611184	0.735353							MNNLIKKLLKKVFRVKTPPTEPLSTFGDPVLAEKLILLDNKTVKRAGFLDTINSKECHFRHNLIRARKEAIIPVMIGFMLGFGLFINDFVKGWKANERALLRYVNDAKILYGEQIFLSHELSEDLESLKMISDEKKVSLPKYLYMRYSKDGYYGEERARRYLIIDASFGLFFLSANILAITIFLRLRKPANFIIDHERQLFYTWKKGKVYVARYKELSVAFTNNILHFKCYGLNENHELTYQFFTPYLSLFNSEEDKAYILAFMSKYLLQGKDAVSSVDFKRRDRLPWLRKQVKPTDWEQQISAILAELDRSGVPDIALSEKITKNMPS
646	GC_00000150	ALL_SPLITS	X_griffiniae_97	798	6	10	2	0	0.82881	0.953136	0.886636							MEKSILTNANDALETAAKKVEKTFEELVDMAREYIPHELDMDTVVRPCDVNIRPVYPVRYAYMNFFGDKQINAQLPPPISTFLDPDDNSLNASVLGGYSIRLPRAGWIYVKEEGPIKTRGSQHEGKLLIFKFSPEIVTLKGKRGMVTKYTKYEQKAGSSSWEEIHPASGTAGLGYPFLALDKDVTKVSIVYSEVPFSERILDKIDKDESFRRNAMQFVELDHEDSDYVMEAKQEHFGGLVEDFKVPEKQFQAYKNQLSDPLLHSVDLGDISTEGSFFMDADMEMRYIDSLLCPYYKDKASIVVLHDPVGYQRDILMAYELLNLWELSYSATNIYPLTIGQFVEIIAASKDENIKKYFKEHIHQENWKTWWPKLTDPIIDVKKRQKKILEIYKEFFESPN…
647	GC_00000150	ALL_SPLITS	X_griffiniae_97	2087	6	10	2	0	0.82881	0.953136	0.886636							MEKSILTNANDALEIAAKKVEKTFEELVDMAREYIPHDLDMDTVVRPCDVNIRPVYPVRYAYMNFFGDKQINAQLPPPISTFLDPYDNSLNASVLGGYSIRMPRAGWIYVKEEGPIKTRGSQHEGKLLIFKFSPEIVTLEGKRGMVTKYTKYEQRAGSSSWEEIQPASGTAGLGYPFLALNKDVSKISIVYSEVPFSERILDKIDKDESFRRNAMQFVELDREDSEYTIEAKQEHFDGLVEDFKDPEKRFQAYKNQLSDPLLQSADLGDISTEGSFFMDADMEMRYIDSLLCPYYKDKANIVVLHDPVGYQRDILMAYMLLNLWELSYSATNMYPLTIGNFVEILAASKNEEVKKCVKECIHQENWKTWWPKLTTPIKHVKDKKKETLELYKAFFESEM…
648	GC_00000150	ALL_SPLITS	X_griffiniae_HGB2511	990	6	10	2	0	0.82881	0.953136	0.886636							MGKSILTNANDALETVAKKVEKTFEELVDMAREYIPHELDMDTVVRPCDVNIRPVYPVRYAYMNFFGDKQINAQLPPPISTFLDPDDNSLNASVLGGYSIRLPRAGWIYVKEEGPIETRGSQHEGKLLIFKFSPEIVTLKGKRGMVTKYTKYEQKAGSSSWEEIHPASGTAGLGYPFLALDKDVTKVSIVYSEVPFSERILDKIDKDESFRRNAMQFVELDHEGSDYVMEAKQEHFDGLVEDFKVPEKQFQAYKNQLSDPLLHSVDLGDISTEGSFFMDADMEMRYIDSLLCPYYKDKASIVVLHDPVGYQRDILMAYELLNLWELSYSATNIYPLTIGQFVEIIAASKDENIKKCFKEHIHQENWKTWWPKLTDPIIDVKKRQKEILEIYKEFFESPN…
649	GC_00000150	ALL_SPLITS	X_griffiniae_HGB2511	3640	6	10	2	0	0.82881	0.953136	0.886636							MEKSILTNANDALEIAAKKVEKTFEELVDMAREYIPHDLDMDTVVSPCDVNIRPVYPVRYAYMNFFGDKQINAQLPPPISTFLDPYDNSLNASVLGGYSIRMPRAGWIYVKEEGPIKTRGSQHEGKLLIFKFSPEIVTLEGKRGMVTKYTKYEQRAGSSSWEEIQPASGTAGLGYPFLALNKDVSKISIVYSEVPFSERILDKIDKDESFRRNAMQFVELDREDSEYTIEAKQEHFDGLVEDFKDPEKRFQAYKNQLSDPLLQSADLGDISTEGSFFMDADMEMRYIDSLLCPYYKDKANIVVLHDPVGYQRDILMAYMLLNLWELSYSATNMYPLTIGNFVEILAASKNEEVKKCVKECIHQENWKTWWPKLTTPIKRVKDKKKEILELYKAFFESEM…
650	GC_00000150	ALL_SPLITS	X_griffiniae_Kalro	1104	6	10	2	0	0.82881	0.953136	0.886636							MEKSILTNANDALETAAKKVEKTFEELVDMAREYIPHELDMDTVVRPCDVNIRPVYPVRYAYMNFFGDKQINAQLPPPISTFLDPDDNSLNASVLGGYSIRLPRAGWIYVKEEGPIKTRGSQHEGKLLIFKFSPEIVTLKGKRGMVTKYTKYEQKAGSSSWEEIHPASGTAGLGYPFLALDKDVTKVSIVYSEVPFSERILDKIDKDESFRRNAMQFVELDHEDSDYVMEAKQEHFGGLVEDFKVPEKQFQAYKNQLSDPLLHSVDLGDISTEGSFFMDADMEMRYIDSLLCPYYKDKASIVVLHDPVGYQRDILMAYELLNLWELSYSATNIYPLTIGQFVEIIAASKDENIKKYFKEHIHQENWKTWWPKLTDPIIDVKKRQKKILEIYKEFFESPN…
651	GC_00000150	ALL_SPLITS	X_griffiniae_Kalro	3929	6	10	2	0	0.82881	0.953136	0.886636							MEKSILTNANDALEIAAKKVEKTFEELVDMAREYIPHDLDMDTVVRPCDVNIRPVYPVRYAYMNFFGDKQINAQLPPPISTFLDPYDNSLNASVLGGYSIRMPRAGWIYVKEEGPIKTRGSQHEGKLLIFKFSPEIVTLEGKRGMVTKYTKYEQRAGSSSWEEIQPASGTAGLGYPFLALNKDVSKISIVYSEVPFSERILDKIDKDESFRRNAMQFVELDREDSEYTIEAKQEHFDGLVEDFKDPEKRFQAYKNQLSDPLLQSADLGDISTEGSFFMDADMEMRYIDSLLCPYYKDKANIVVLHDPVGYQRDILMAYMLLNLWELSYSATNMYPLTIGNFVEILAASKNEEVKKCVKECIHQENWKTWWPKLTTPIKHVKDKKKETLELYKAFFESEM…
652	GC_00000150	ALL_SPLITS	X_griffiniae_VH1	2377	6	10	2	0	0.82881	0.953136	0.886636							MEKSILTNANDALETAAKKVEKTFEELVDMAREYIPHELDMDTVVRPCDVNIRPVYPVRYAYMNFFGDKQINAQLPPPISTFLDPDDNSLNASVLGGYSIRLPRAGWIYVKEEGPIKTRGSQHEGKLLIFKFSPEIVTLKGKRGMVTKYTKYEQKAGSSSWEEIHPASGTAGLGYPFLALDKDVTKVSIVYSEVPFSERILDKIDKDESFRRNAMQFVELDHEDSDYVMEAKQEHFGGLVEDFKVPEKQFQAYKNQLSDPLLHSVDLGDISTEGSFFMDADMEMRYIDSLLCPYYKDKASIVVLHDPVGYQRDILMAYELLNLWELSYSATNIYPLTIGQFVEIIAASKDENIKKYFKEHIHQENWKTWWPKLTDPIIDVKKRQKKILEIYKEFFESPN…
653	GC_00000150	ALL_SPLITS	X_griffiniae_XN45	2598	6	10	2	0	0.82881	0.953136	0.886636							MEKSILTNANDALETAAKKVEKTFEELVDMAREYIPHELDMDTVVRPCDVNIRPVYPVRYAYMNFFGDKQINAQLPPPISTFLDPDDNSLNASVLGGYSIRLPRAGWIYVKEEGPIKTRGSQHEGKLLIFKFSPEIVTLKGKRGMVTKYTKYEQKAGSSSWEEIHPASGTAGLGYPFLALDKDVTKVSIVYSEVPFSERILDKIDKDESFRRNAMQFVELDHEDSDYVMEAKQEHFGGLVEDFKVPEKQFQAYKNQLSDPLLHSVDLGDISTEGSFFMDADMEMRYIDSLLCPYYKDKASIVVLHDPVGYQRDILMAYELLNLWELSYSATNIYPLTIGQFVEIIAASKDENIKKYFKEHIHQENWKTWWPKLTDPIIDVKKRQKKILEIYKEFFESPN…
644	GC_00000150	ALL_SPLITS	X_griffinae_ID10	3092	6	10	2	0	0.82881	0.953136	0.886636							MGKSILTNANDALETVAKKVEKTFEELVDMAREYIPHELDMDTVVRPCDVNIRPVYPVRYAYMNFFGDKQINAQLPPPISTFLDPDDNSLNASVLGGYSIRLPRAGWIYVKEEGPIETRGSQHEGKLLIFKFSPEIVTLKGKRGMVTKYTKYEQKAGSSSWEEIHPASGTAGLGYPFLALDKDVTKVSIVYSEVPFSERILDKIDKDESFRRNAMQFVELDHEGSDYVMEAKQEHFDGLVEDFKVPEKQFQAYKNQLSDPLLHSVDLGDISTEGSFFMDADMEMRYIDSLLCPYYKDKASIVVLHDPVGYQRDILMAYELLNLWELSYSATNIYPLTIGQFVEIIAASKDENIKKCFKEHIHQENWKTWWPKLTDPIIDVKKRQKEILEIYKEFFESPN…
645	GC_00000150	ALL_SPLITS	X_griffinae_ID10	3861	6	10	2	0	0.82881	0.953136	0.886636							MEKSILTNANDALEIAAKKVEKTFEELVDMAREYIPHDLDMDTVVRPCDVNIRPVYPVRYAYMNFFGDKQINAQLPPPISTFLDPYDNSLNASVLGGYSIRMPRAGWIYVKEEGPIKTRGSQHEGKLLIFKFSPEIVTLEGKRGMVTKYTKYEQRAGSSSWEEIQPASGTAGLGYPFLALNKDVSKISIVYSEVPFSERILDKIDKDESFRRNAMQFVELDREDSEYTIEAKQEHFDGLVEDFKDPEKRFQAYKNQLSDPLLQSADLGDISTEGSFFMDADMEMRYIDSLLCPYYKDKANIVVLHDPVGYQRDILMAYMLLNLWELSYSATNMYPLTIGNFVEILAASKNEEVKKCVKECIHQENWKTWWPKLTTPIKRVKEKKKEILELYKAFFESEM…
655	GC_00000158	ALL_SPLITS	X_griffiniae_97	465	6	9	2	0	0.894405	0.935046	0.914274			COG5484	Uncharacterized conserved protein YjcR, contains N-terminal HTH domain (YjcR)	S	Function unknown	MKVITLNVTPEVVNNINHQFESGLFVWQERWKACRHYRNRFLHKARQIGADYYFVLEALQDACRTGRNKIFMSNQELLPNFVHYVAQYFPKQQKHLVEQADDIQLLRLSNGAELRFVHENSYVAALCGDVYVSEWAWSVNPVRLVQLALSISINEQWQRTFYSSRGTGDNGEETYKRFFTHRRVMGDPAFFDTVTLFEVPEHDLSEERCRYQCSKEEFEALYLCKMPHPRW
656	GC_00000158	ALL_SPLITS	X_griffiniae_97	504	6	9	2	0	0.894405	0.935046	0.914274			COG5484	Uncharacterized conserved protein YjcR, contains N-terminal HTH domain (YjcR)	S	Function unknown	MKVITLNVTPEVVNNINHQFESGLFVWQERWKACRHYRNRFLHKARQIGADYYFVLEALQDACRTGRNKIFMSNQELLPNFVHYVAQYFPKQQKHLVEQADDIQLLRLSNGAELRFVHENSYVAALCGDVYVSEWAWSVNPVRLVQLALSISINEQWQRTFYSSRGTGDNGEETYKRFFTHRRVMGDPAFFDTVTLFEVPEHDLSEERCRYQCSKEEFEALYLCKMPHPRW
657	GC_00000158	ALL_SPLITS	X_griffiniae_HGB2511	2756	6	9	2	0	0.894405	0.935046	0.914274			COG5484	Uncharacterized conserved protein YjcR, contains N-terminal HTH domain (YjcR)	S	Function unknown	---MVTLNLTPEIVNNINHQFESGLFVWQQRWKANQHHRNRFLHKCRQAGADYYFVLEALSDACRTGRNKFFLSNKEFLPFFVRYLAQYFPKQQAYLTENAEDIHGVRLSNGAEIRFVHENSYVATLSGDVYVSEWAWSDNPIRLVQLALSLSMHDKWHRTFYSSRCSGDNGEEAYKQFFTLNRIKGEPAFFDTVTLFDFAESRWSEERLRQHRSQQEFEELFLCRLPHPRW
658	GC_00000158	ALL_SPLITS	X_griffiniae_HGB2511	1205	6	9	2	0	0.894405	0.935046	0.914274			COG5484	Uncharacterized conserved protein YjcR, contains N-terminal HTH domain (YjcR)	S	Function unknown	---MITLKLTPEVVKNIHRKFVSDLFVWQQRWKANQYHRNRFLHKCRQIGADYYFVLEALSDACRTGRNKFFLSNKEFLPFFVRYLAQYFPKQQAYLTENAKDIHGVRLSNGAEIRFAHENSYVATLSGDVYVSEWAWSDNPIRLVQLALSLSMHDKWHRTFYSSRCSGDNGEETYKQFFTLNRIKGEPAFFDTVTLFDFAESRWSEERLRQHRSQQEFEELYLCRLPHPRW
659	GC_00000158	ALL_SPLITS	X_griffiniae_Kalro	1398	6	9	2	0	0.894405	0.935046	0.914274			COG5484	Uncharacterized conserved protein YjcR, contains N-terminal HTH domain (YjcR)	S	Function unknown	MKVITLNVTPEVVNNINHQFESGLFVWQERWKACRHYRNRFLHKARQIGADYYFVLEALQDACRTGRNKIFMSNQELLPNFVHYVAQYFPKQQKHLVEQADDIQLLRLSNGAELRFVHENSYVAALCGDVYVSEWAWSVNPVRLVQLALSISINEQWQRTFYSSRGTGDNGEETYKRFFTHRRVMGDPAFFDTVTLFEVPEHDLSEERCRYQCSKEEFEALYLCKMPHPRW
660	GC_00000158	ALL_SPLITS	X_griffiniae_Kalro	1437	6	9	2	0	0.894405	0.935046	0.914274			COG5484	Uncharacterized conserved protein YjcR, contains N-terminal HTH domain (YjcR)	S	Function unknown	MKVITLNVTPEVVNNINHQFESGLFVWQERWKACRHYRNRFLHKARQIGADYYFVLEALQDACRTGRNKIFMSNQELLPNFVHYVAQYFPKQQKHLVEQADDIQLLRLSNGAELRFVHENSYVAALCGDVYVSEWAWSVNPVRLVQLALSISINEQWQRTFYSSRGTGDNGEETYKRFFTHRRVMGDPAFFDTVTLFEVPEHDLSEERCRYQCSKEEFEALYLCKMPHPRW
661	GC_00000158	ALL_SPLITS	X_griffiniae_VH1	3716	6	9	2	0	0.894405	0.935046	0.914274			COG5484	Uncharacterized conserved protein YjcR, contains N-terminal HTH domain (YjcR)	S	Function unknown	MKVITLNVTPEVVNNINHQFESGLFVWQERWKACRHYRNRFLHKARQIGADYYFVLEALQDACRTGRNKIFMSNQELLPNFVHYVAQYFPKQQKHLVEQADDIQLLRLSNGAELRFVHENSYVAALCGDVYVSEWAWSVNPVRLVQLALSISINEQWQRTFYSSRGTGDNGEETYKRFFTHRRVMGDPAFFDTVTLFEVPEHDLSEERCRYQCSKEEFEALYLCKMPHPRW
662	GC_00000158	ALL_SPLITS	X_griffiniae_XN45	3689	6	9	2	0	0.894405	0.935046	0.914274			COG5484	Uncharacterized conserved protein YjcR, contains N-terminal HTH domain (YjcR)	S	Function unknown	MKVITLNVTPEVVNNINHQFESGLFVWQERWKACRHYRNRFLHKARQIGADYYFVLEALQDACRTGRNKIFMSNQELLPNFVHYVAQYFPKQQKHLVEQADDIQLLRLSNGAELRFVHENSYVAALCGDVYVSEWAWSVNPVRLVQLALSISINEQWQRTFYSSRGTGDNGEETYKRFFTHRRVMGDPAFFDTVTLFEVPEHDLSEERCRYQCSKEEFEALYLCKMPHPRW
654	GC_00000158	ALL_SPLITS	X_griffinae_ID10	4238	6	9	2	0	0.894405	0.935046	0.914274							---MITLKLTPEIINNINRKFVLDLFVWQKRWKANQHHRNRFL---------------------------------------------------------------------------HENSYVAALSGDVYVSEWAWSDNPIRLVQLALSLTMHDKWHRTFYSSRCSGDSGELAYKQFFTLNRIKGEPAFFDTVTLFDFAESRWSEERLRQHQSQQEFEELFLCRLPHPRW
665	GC_00000159	ALL_SPLITS	X_griffiniae_97	2618	6	9	2	0	0.88923	0.967088	0.926526							MPLPTLEKLRKQCRIDGGNDLDDDLLLTYRGAAKKRAENYLNRTLYEDEIPEIDPDGLMISDDIELAIMLTVGYWYENREAQSLPTGFKALLEPYRFIPL---
666	GC_00000159	ALL_SPLITS	X_griffiniae_97	3407	6	9	2	0	0.88923	0.967088	0.926526							MPLPTLEKLRKQCRIDGGNDLDDDLLLTYRGAAKKRAENYLNRTLYEDEIPEIDPDGLMISDDIELAIMLTVGYWYENREAQSLPTGFKALLEPYRFIPL---
667	GC_00000159	ALL_SPLITS	X_griffiniae_HGB2511	1415	6	9	2	0	0.88923	0.967088	0.926526							MSLPTVEELRLQCRIDS--DEEDELLQAYLAVAREKAENYLNRRLYEEHVPEDDPDGMLITPLVKLALMLAVGFWYKHREPNVLTNGFKELLNDYRIRPIKGE
668	GC_00000159	ALL_SPLITS	X_griffiniae_Kalro	2600	6	9	2	0	0.88923	0.967088	0.926526							MPLPTLEKLRKQCRIDGGNDLDDDLLLTYRGAAKKRAENYLNRTLYEDEIPEIDPDGLMISDDIELAIMLTVGYWYENREAQSLPTGFKALLEPYRFIPL---
669	GC_00000159	ALL_SPLITS	X_griffiniae_Kalro	3390	6	9	2	0	0.88923	0.967088	0.926526							MPLPTLEKLRKQCRIDGGNDLDDDLLLTYRGAAKKRAENYLNRTLYEDEIPEIDPDGLMISDDIELAIMLTVGYWYENREAQSLPTGFKALLEPYRFIPL---
670	GC_00000159	ALL_SPLITS	X_griffiniae_VH1	3282	6	9	2	0	0.88923	0.967088	0.926526							MPLPTLEKLRKQCRIDGGNDLDDDLLLTYRGAAKKRAENYLNRTLYEDEIPEIDPDGLMISDDIELAIMLTVGYWYENREAQSLPTGFKALLEPYRFIPL---
671	GC_00000159	ALL_SPLITS	X_griffiniae_XN45	3278	6	9	2	0	0.88923	0.967088	0.926526							MPLPTLEKLRKQCRIDGGNDLDDDLLLTYRGAAKKRAENYLNRTLYEDEIPEIDPDGLMISDDIELAIMLTVGYWYENREAQSLPTGFKALLEPYRFIPL---
663	GC_00000159	ALL_SPLITS	X_griffinae_ID10	2259	6	9	2	0	0.88923	0.967088	0.926526							MPLPTLEKLRQQCRIDGGHDLDDDLLLTYRGAAKKRAENYLNRTLYEDEIPEIDPDGLMISDDIELAIMLTVGYWYENREAQSLPTGFKALLEPYRFIPL---
664	GC_00000159	ALL_SPLITS	X_griffinae_ID10	652	6	9	2	0	0.88923	0.967088	0.926526							MPFPSLEKLRQQCRIDSDNDTEDTLLKTYAGAAIKRAENYLNRRLYEDTVPEDDLDGLLASEDVELAIMLTVGYWYENREAQSMPAGFKALLEPYRYIPL---
675	GC_00000165	ALL_SPLITS	X_griffiniae_97	3913	6	9	3	0	0.821448	0.985294	0.895942							--MKASLSSLFFMVFICGVSFSFIAISGEWLLTDKSIHQLNWLHNIKLGSLVGGGGGAIIWLAYRFRWL
676	GC_00000165	ALL_SPLITS	X_griffiniae_HGB2511	1884	6	9	3	0	0.821448	0.985294	0.895942							--MKTSLSSLFFMVFICGMSFSFIAISGEWLLTDKSIYQLNWLHNIKLGSLVGGGGGAIIWLAYRFKWL
677	GC_00000165	ALL_SPLITS	X_griffiniae_HGB2511	1882	6	9	3	0	0.821448	0.985294	0.895942							--MKRPLITLILLILAYGLTCSFGLIALEWILTDKNIYQLDWIKGFKMGSTLGGAGGAIIWLAYRSRWL
678	GC_00000165	ALL_SPLITS	X_griffiniae_Kalro	2094	6	9	3	0	0.821448	0.985294	0.895942							--MKASLSSLFFMVFICGVSFSFIAISGEWLLTDKSIHQLNWLHNIKLGSLVGGGGGAIIWLAYRFRWL
679	GC_00000165	ALL_SPLITS	X_griffiniae_VH1	356	6	9	3	0	0.821448	0.985294	0.895942							--MKASLSSLFFMVFICGVSFSFIAISGEWLLTDKSIHQLNWLHNIKLGSLVGGGGGAIIWLAYRFRWL
680	GC_00000165	ALL_SPLITS	X_griffiniae_XN45	1062	6	9	3	0	0.821448	0.985294	0.895942							--MKASLSSLFFMVFICGVSFSFIAISGEWLLTDKSIHQLNWLHNIKLGSLVGGGGGAIIWLAYRFRWL
672	GC_00000165	ALL_SPLITS	X_griffinae_ID10	2063	6	9	3	0	0.821448	0.985294	0.895942							--MKTSLSSLFFMVFICGMSFSFIAISGEWLLTDKSIYQLNWLHNIKLGSLVGGGGGAIIWLAYRFKWL
673	GC_00000165	ALL_SPLITS	X_griffinae_ID10	2059	6	9	3	0	0.821448	0.985294	0.895942							MMKLSITSLILLIIVCAVAYSFILISSEWFLTNKSIYQLNWIKGLKLGCLIGGGIGAIIWLAYRFRLL
674	GC_00000165	ALL_SPLITS	X_griffinae_ID10	2065	6	9	3	0	0.821448	0.985294	0.895942							--MKRPLITLILLILAYGLTCSFGLIALEWILTDKNIYQLDWIKGFKMGSTLGGAGGAIIWLAYRSRWL
681	GC_00000171	ALL_SPLITS	X_griffinae_ID10	809	6	9	2	0	0.989605	0.678292	0.804896			COG1455	Phosphotransferase system cellobiose-specific component IIC (CelB) (PDB:3QNQ)	G	Carbohydrate transport and metabolism	MQAFMSWLSDSFAPAMQNFTKRPWVAAISGAMQKNIPFILAGSLIFFYNVFRSYFLFLPDLGKIANYSFGMLGLITAFMIANQMMEKLYHFRYTLIAGLTAICVYMMFIKPEFTDGNMLVSFDRFGPAGILLGIVTGMFVSYLFHLYTKLGFLKESSLPDFVVGWIHAIIPILISIGCGTLLVFTFDIDVFSKLLSFFSPIAAFGQTLPGFILMALIPAIAMSMGISVWTFTGLQMPIFMLGITANIALVAAGHPPTNIVTYETLFTAALITMGGTGATLALNLLMLFSKSKELKTTGYICIGPSFFNINEPLVFGTPIVLNPLLMLPMWINAITSPIIVWIFMRSDWLNIPSKMIQVGQIPAPFSSVIITEDWRAIICYAVLMAVFLITWYPFFKVYE…
682	GC_00000171	ALL_SPLITS	X_griffiniae_97	2417	6	9	2	0	0.989605	0.678292	0.804896			COG1455	Phosphotransferase system cellobiose-specific component IIC (CelB) (PDB:3QNQ)	G	Carbohydrate transport and metabolism	-------------------MSRP----------------------FFYNVFRSYFLFLPDLGKIANYSFGMLGLITAFMIANQMMEKLYHFRYTLIAGLTAICVYMMFIKPEFTDGNMLVSFDRFGPAGILLGIVTGMFVSYLFHLYTKLGFLKESSLPDFVVGWIHAIIPILISIGCGTLLVFTFDIDVFSKLLSFFSPIAAFGQTLPGFILMALIPAIAMSMGISVWTFTGLQMPIFMLGITANIALVAAGHPPTNIVTYETLFTAALITMGGTGATLALNLLMLFSKSKELKTTGYICIGPSFFNINEPLVFGTPIVLNPLLMLPMWINAITSPIIVWIFMRSDWLNIPSKMIQVGQIPAPFSSVIITEDWRAIICYAVLMAVFLITWYPFFKVYE…
683	GC_00000171	ALL_SPLITS	X_griffiniae_97	2420	6	9	2	0	0.989605	0.678292	0.804896							MQAFMSWLSDSFAPAMQNFTKRPWVAAISGAMQKNIPFILAGSLIFFWS--------------------------------------------------------------------------------------------------------------------------------------------------------------------------------------------------------------------------------------------------------------------------------------------------------------------------------------------------------------…
684	GC_00000171	ALL_SPLITS	X_griffiniae_HGB2511	3292	6	9	2	0	0.989605	0.678292	0.804896			COG1455	Phosphotransferase system cellobiose-specific component IIC (CelB) (PDB:3QNQ)	G	Carbohydrate transport and metabolism	MQAFMSWLSDSFAPAMQNFTKRPWVAAISGAMQKNIPFILAGSLIFFYNVFRSYFLFLPDLGKIANYSFGMLGLITAFMIANQMMEKLYHFRYTLIAGLTAICVYMMFIKPEFTDGNMLVSFDRFGPAGILLGIVTGMFVSYLFHLYTKLGFLKESSLPDFVVGWIHAIIPILISIGCGTLLVFTFDIDVFSKLLSFFSPIAAFGQTLPGFILMALIPAIAMSMGISVWTFTGLQMPIFMLGITANIALVAAGHPPTNIVTYETLFTAALITMGGTGATLALNLLMLFSKSKELKTTGYICIGPSFFNINEPLVFGTPIVLNPLLMLPMWINAITSPIIVWIFMRSDWLNIPSKMIQVGQIPAPFSSVIITEDWRAIICYAVLMAVFLITWYPFFKVYE…
685	GC_00000171	ALL_SPLITS	X_griffiniae_Kalro	3600	6	9	2	0	0.989605	0.678292	0.804896			COG1455	Phosphotransferase system cellobiose-specific component IIC (CelB) (PDB:3QNQ)	G	Carbohydrate transport and metabolism	-------------------MSRP----------------------FFYNVFRSYFLFLPDLGKIANYSFGMLGLITAFMIANQMMEKLYHFRYTLIAGLTAICVYMMFIKPEFTDGNMLVSFDRFGPAGILLGIVTGMFVSYLFHLYTKLGFLKESSLPDFVVGWIHAIIPILISIGCGTLLVFTFDIDVFSKLLSFFSPIAAFGQTLPGFILMALIPAIAMSMGISVWTFTGLQMPIFMLGITANIALVAAGHPPTNIVTYETLFTAALITMGGTGATLALNLLMLFSKSKELKTTGYICIGPSFFNINEPLVFGTPIVLNPLLMLPMWINAITSPIIVWIFMRSDWLNIPSKMIQVGQIPAPFSSVIITEDWRAIICYAVLMAVFLITWYPFFKVYE…
686	GC_00000171	ALL_SPLITS	X_griffiniae_Kalro	3597	6	9	2	0	0.989605	0.678292	0.804896							MQAFMSWLSDSFAPAMQNFTKRPWVAAISGAMQKNIPFILAGSLIFFWS--------------------------------------------------------------------------------------------------------------------------------------------------------------------------------------------------------------------------------------------------------------------------------------------------------------------------------------------------------------…
687	GC_00000171	ALL_SPLITS	X_griffiniae_VH1	2858	6	9	2	0	0.989605	0.678292	0.804896			COG1455	Phosphotransferase system cellobiose-specific component IIC (CelB) (PDB:3QNQ)	G	Carbohydrate transport and metabolism	-------------------MSRP----------------------FFYNVFRSYFLFLPDLGKIANYSFGMLGLITAFMIANQMMEKLYHFRYTLIAGLTAICVYMMFIKPEFTDGNMLVSFDRFGPAGILLGIVTGMFVSYLFHLYTKLGFLKESSLPDFVVGWIHAIIPILISIGCGTLLVFTFDIDVFSKLLSFFSPIAAFGQTLPGFILMALIPAIAMSMGISVWTFTGLQMPIFMLGITANIALVAAGHPPTNIVTYETLFTAALITMGGTGATLALNLLMLFSKSKELKTTGYICIGPSFFNINEPLVFGTPIVLNPLLMLPMWINAITSPIIVWIFMRSDWLNIPSKMIQVGQIPAPFSSVIITEDWRAIICYAVLMAVFLITWYPFFKVYE…
688	GC_00000171	ALL_SPLITS	X_griffiniae_VH1	3616	6	9	2	0	0.989605	0.678292	0.804896							----MSWLSDSFAPAMQNFTKRPWVAAISGAMQKNIPFILAGSLIFFWS--------------------------------------------------------------------------------------------------------------------------------------------------------------------------------------------------------------------------------------------------------------------------------------------------------------------------------------------------------------…
689	GC_00000171	ALL_SPLITS	X_griffiniae_XN45	454	6	9	2	0	0.989605	0.678292	0.804896			COG1455	Phosphotransferase system cellobiose-specific component IIC (CelB) (PDB:3QNQ)	G	Carbohydrate transport and metabolism	-------------------MSRP----------------------FFYNVFRSYFLFLPDLGKIANYSFGMLGLITAFMIANQMMEKLYHFRYTLIAGLTAICVYMMFIKPEFTDGNMLVSFDRFGPAGILLGIVTGMFVSYLFHLYTKLGFLKESSLPDFVVGWIHAIIPILISIGCGTLLVFTFDIDVFSKLLSFFSPIAAFGQTLPGFILMALIPAIAMSMGISVWTFTGLQMPIFMLGITANIALVAAGHPPTNIVTYETLFTAALITMGGTGATLALNLLMLFSKSKELKTTGYICIGPSFFNINEPLVFGTPIVLNPLLMLPMWINAITSPIIVWIFMRSDWLNIPSKMIQVGQIPAPFSSVIITEDWRAIICYAVLMAVFLITWYPFFKVYE…
693	GC_00000172	ALL_SPLITS	X_griffiniae_97	2609	6	9	3	0	0.922162	0.934664	0.92837							MNHEQFIEKNIQAELIKLGFSSSIAGMASDRAVEHYRCSSSPSGKGKLFDDCLSIAKAWASKYT-----RR
694	GC_00000172	ALL_SPLITS	X_griffiniae_HGB2511	568	6	9	3	0	0.922162	0.934664	0.92837							MNHEQFIEKNVQAELTKLGFSSSIAGMASDRAVEHYRRSGSASRKGKLFDDCLSIAKAWASKYSTEKTKKK
695	GC_00000172	ALL_SPLITS	X_griffiniae_HGB2511	1678	6	9	3	0	0.922162	0.934664	0.92837							MNHEQFIEKNVQAELTKLGFSSSVAAMASDRAKEHYRRSASASRKGKLFDDCLSIAKAWASKYSTEKTKKK
696	GC_00000172	ALL_SPLITS	X_griffiniae_Kalro	3400	6	9	3	0	0.922162	0.934664	0.92837							MNHEQFIEKNIQAELIKLGFSSSIAGMASDRAVEHYRCSSSPSGKGKLFDDCLSIAKAWASKYT-----RR
697	GC_00000172	ALL_SPLITS	X_griffiniae_VH1	3739	6	9	3	0	0.922162	0.934664	0.92837							MNHEQFIEKNIQAELIKLGFSSSIAGMASDRAVEHYRCSSSPSGKGKLFDDCLSIAKAWASKYT-----RR
698	GC_00000172	ALL_SPLITS	X_griffiniae_XN45	3719	6	9	3	0	0.922162	0.934664	0.92837							MNHEQFIEKNIQAELIKLGFSSSIAGMASDRAVEHYRCSSSPSGKGKLFDDCLSIAKAWASKYT-----RR
690	GC_00000172	ALL_SPLITS	X_griffinae_ID10	3000	6	9	3	0	0.922162	0.934664	0.92837							MNHEQFIEKNVQAELTKLGFSSSIAGMASDRAKEHYRRSASASRKGKLFDDCLSIAKAWASKYE-----RR
691	GC_00000172	ALL_SPLITS	X_griffinae_ID10	2733	6	9	3	0	0.922162	0.934664	0.92837							MNHEQFIQKNVQAELTKLGFSSSIAGMASDRAKEHYRRSASASRKGKLFDDCLSIAKAWASKYE-----RR
692	GC_00000172	ALL_SPLITS	X_griffinae_ID10	3501	6	9	3	0	0.922162	0.934664	0.92837							MNHEQFIQKNVQAELTKLGFSSSIAGMASDRAKEHYRRSASASRKGKLFDDCLSIAKAWASKYE-----RR
699	GC_00000173	ALL_SPLITS	X_griffinae_ID10	1129	6	9	3	0	0.91703	0.686572	0.785241			COG0550|COG0551	DNA topoisomerase IA (TopA) (PDB:1CY0)|DNA topoisomerase I, ssDNA-binding Zn-finger and Zn-ribbon domains (YrdD) (PDB:1YUA)	L|L	Replication, recombination and repair|Replication, recombination and repair	MPLYLCEKPSQAKDIAKVLGVKQRGQGFLFGSGVIVTWAIGHLLEVAAPEHYGEQFGPPWRMAVLPVLPSQWQWTVKKETAGQFAVIQQLLKQVDEVIIATDADREGEVIARELLEYCHFTGTVRRLWLSALDETSIRQALAAILPGEQTAALYQAGLGRARADWLTGINLTRLYTLKAQALGFGEVLSIGRVQTPTLALVVNRDKAIARFEPKPYWQLVAKLEKDRMRFRAKWQPVTDECDEENRCIKPDIVQAVQQRCQQATHATVMDVSKKREKTPPPLCFDLGTLQQTASRHWGMGASQVLAIAQSLYETHKATTYPRTDCGYLPASMQADIPVVLTALVRTDPAMETLISQLDKQGVSRVWNDNKITAHHAIIPTRHAFDLTRLTTDELKIYQL…
700	GC_00000173	ALL_SPLITS	X_griffinae_ID10	1047	6	9	3	0	0.91703	0.686572	0.785241			COG0550|COG0551	DNA topoisomerase IA (TopA) (PDB:1CY0)|DNA topoisomerase I, ssDNA-binding Zn-finger and Zn-ribbon domains (YrdD) (PDB:1YUA)	L|L	Replication, recombination and repair|Replication, recombination and repair	MPLYLCEKPSQAKDIAKVLGVKQRGQGFLFGSGVIVTWAIGHLLEVAAPEHYGEQFGPPWRMAVLPVLPAQWQWTVKKETAGQFAVIQQLLKRTEEVIIATDADREGEVIARELLEYCHFTGTVRRLWLSALDETSIRQALAAILPGEQTAALYQAGLGRARADWLTGINLTRLYTLKAQALGFGDVLSIGRVQTPTLALVVNRDKTIARFEPKPYWQLVAKLEKDSMRFRAKWQPVTDECDEENRCIQPDIVQAAQQRCQQATHATVMDVSKKREKTPPPLCFDLGTLQQTASRHWGMGASQVLAIAQSLYETHKATTYPRTDCGYLPASMQADIPVVLTALARTDPAMETLISQLDKQGVSRVWNDNKITAHHAIIPTRHAFDLTRLTTDELKIYQL…
701	GC_00000173	ALL_SPLITS	X_griffiniae_97	2812	6	9	3	0	0.91703	0.686572	0.785241			COG0550|COG0551	DNA topoisomerase IA (TopA) (PDB:1CY0)|DNA topoisomerase I, ssDNA-binding Zn-finger and Zn-ribbon domains (YrdD) (PDB:1YUA)	L|L	Replication, recombination and repair|Replication, recombination and repair	--------------------------------------------------------------------------------------------------------------------------------------------------------------------------------------------------------------------------MIATLEKDAIRFQAKWLPAAEEGDEENRCTREAVAQAVQQRCQQATQATVMAVSKKREKTPPPLCFDLGTLQQTASRLWGMGASQVLTIAQSLYETHKATTYPRTDCGYLPLSMQADIPVVLTALARTDPAMTDIISQLDEQLVSRVWNDKKITAHHAIIPTRHAFDLTRLTTDELQVYQL…
702	GC_00000173	ALL_SPLITS	X_griffiniae_HGB2511	2871	6	9	3	0	0.91703	0.686572	0.785241			COG0550|COG0551	DNA topoisomerase IA (TopA) (PDB:1CY0)|DNA topoisomerase I, ssDNA-binding Zn-finger and Zn-ribbon domains (YrdD) (PDB:1YUA)	L|L	Replication, recombination and repair|Replication, recombination and repair	MQLYLCEKPSQAKDIAKVLGVKQRGQGFLSGPGVIVTWAIGHLLEVAAPEHYGEQFGPPWRMEVLPVLPAQWQWSVKKETAGQFAVIQQLLKQVDEVVIATDADREGEVIARELLEYCHFTGTVRRLWLSALDETSIRQALAAVLPGEQTAALYQAGLGRVRADWLTGINLTRLYTLKAQALGFGEVLSIGRVQTPTLALVVNRDKAINQFVPKPYWQVLAKLEKDTVRFQAKWLPSENDCDDESRCIREAVAQAVQQRCQQATHATVMDVSKTREKILPPLCFDLGTLQQTASRLWGMGASQVLAIAQSLYETHKATTYPRTDCGYLPVSMQADIPVVLTALARTDPAMSAIISQLDKQLVSRVWNDKKITAHHAIIPTRHVFDITRLTTDELKVYQL…
703	GC_00000173	ALL_SPLITS	X_griffiniae_HGB2511	2924	6	9	3	0	0.91703	0.686572	0.785241			COG0550|COG0551	DNA topoisomerase IA (TopA) (PDB:1CY0)|DNA topoisomerase I, ssDNA-binding Zn-finger and Zn-ribbon domains (YrdD) (PDB:1YUA)	L|L	Replication, recombination and repair|Replication, recombination and repair	-------------------------------------------------------------------------------------------------------------------------------------------------------------MGRARADWLTGINLTRLYTLKAQALGFGEVLSIGRVQTPTLALVVNRDKAIAQFEPKPYWQVLVKLEKENFRFQAKWLPSENDCDDENRCIRQAVAQAVQQRCQQATHATVMDVSKTREKILPPLCFDLGTLQQTASRLWGMGASQVLAIAQSLYETHKATTYPRTDCGYLPASMQADIPVVLTALARTDPAMTAIISQLDRQLVSRVWNDTKITAHHAIIPTRHVFDITRLTTDELKVYQL…
704	GC_00000173	ALL_SPLITS	X_griffiniae_HGB2511	2923	6	9	3	0	0.91703	0.686572	0.785241			COG0550|COG0551	DNA topoisomerase IA (TopA) (PDB:1CY0)|DNA topoisomerase I, ssDNA-binding Zn-finger and Zn-ribbon domains (YrdD) (PDB:1YUA)	L|L	Replication, recombination and repair|Replication, recombination and repair	---------------------------------------------------------------------------------------------------------------------------------------------------------------------------------------------------------------------------------------------------------------------------------------------------------------------------------------------------------------------------------------------------------------…
705	GC_00000173	ALL_SPLITS	X_griffiniae_Kalro	3197	6	9	3	0	0.91703	0.686572	0.785241			COG0550|COG0551	DNA topoisomerase IA (TopA) (PDB:1CY0)|DNA topoisomerase I, ssDNA-binding Zn-finger and Zn-ribbon domains (YrdD) (PDB:1YUA)	L|L	Replication, recombination and repair|Replication, recombination and repair	--------------------------------------------------------------------------------------------------------------------------------------------------------------------------------------------------------------------------MIATLEKDAIRFQAKWLPAAEEGDEENRCTREAVAQAVQQRCQQATQATVMAVSKKREKTPPPLCFDLGTLQQTASRLWGMGASQVLTIAQSLYETHKATTYPRTDCGYLPLSMQADIPVVLTALARTDPAMTDIISQLDEQLVSRVWNDKKITAHHAIIPTRHAFDLTRLTTDELQVYQL…
706	GC_00000173	ALL_SPLITS	X_griffiniae_VH1	2102	6	9	3	0	0.91703	0.686572	0.785241			COG0550|COG0551	DNA topoisomerase IA (TopA) (PDB:1CY0)|DNA topoisomerase I, ssDNA-binding Zn-finger and Zn-ribbon domains (YrdD) (PDB:1YUA)	L|L	Replication, recombination and repair|Replication, recombination and repair	--------------------------------------------------------------------------------------------------------------------------------------------------------------------------------------------------------------------------MIATLEKDAIRFQAKWLPAAEEGDEENRCTREAVAQAVQQRCQQATQATVMAVSKKREKTPPPLCFDLGTLQQTASRLWGMGASQVLTIAQSLYETHKATTYPRTDCGYLPLSMQADIPVVLTALARTDPAMTDIISQLDEQLVSRVWNDKKITAHHAIIPTRHAFDLTRLTTDELQVYQL…
707	GC_00000173	ALL_SPLITS	X_griffiniae_XN45	2339	6	9	3	0	0.91703	0.686572	0.785241			COG0550|COG0551	DNA topoisomerase IA (TopA) (PDB:1CY0)|DNA topoisomerase I, ssDNA-binding Zn-finger and Zn-ribbon domains (YrdD) (PDB:1YUA)	L|L	Replication, recombination and repair|Replication, recombination and repair	--------------------------------------------------------------------------------------------------------------------------------------------------------------------------------------------------------------------------MIATLEKDAIRFQAKWLPAAEEGDEENRCTREAVAQAVQQRCQQATQATVMAVSKKREKTPPPLCFDLGTLQQTASRLWGMGASQVLTIAQSLYETHKATTYPRTDCGYLPLSMQADIPVVLTALARTDPAMTDIISQLDEQLVSRVWNDKKITAHHAIIPTRHAFDLTRLTTDELQVYQL…
712	GC_00000178	ALL_SPLITS	X_griffiniae_97	796	6	9	4	0	0.850213	0.824163	0.836985			COG3501	Uncharacterized conserved protein VgrG, implicated in type VI secretion and phage assembly (VgrG) (PDB:6SJL) (PUBMED:16980477)	U|X|R	Intracellular trafficking, secretion, and vesicular transport|Mobilome: prophages, transposons|General function prediction only	MDGLVFTCQIGALPQTTFQVVDFSLQEELSQLFHLAMTVVSAFNNVALNEQLGASASLTITRDGVTERTINGVVAGAEQGNTDGRQTYYTFIIRPEMWLMTLNQDSRIFHHQSVPDILGQLLKEHRIKADNKFYKDHQQHSIREYITQKRESAYEFWCRLAAEEGIMFWFEEDKLFYSNSHLGMLAALTLTYNVQANTDNRDSTAWQWNYGEYLCPDETIHKDNNFLRPSYPLQHLAALDNGGNHSIFESYGRFQKDAEGRPFTQLRLEQLQNQSKVGKAKTNCIKLRPGRIFVLQSHPIASMNDRWQVVTVTHHGHQPQASGDAGEGTTLTNHVTFIPGRQDWRPPFRYKPLADGDEVATVVGPAGEEIYVDKHGAIKVHFHWNRYDEVDDRASCWVR…
713	GC_00000178	ALL_SPLITS	X_griffiniae_HGB2511	992	6	9	4	0	0.850213	0.824163	0.836985			COG3501	Uncharacterized conserved protein VgrG, implicated in type VI secretion and phage assembly (VgrG) (PDB:6SJL) (PUBMED:16980477)	U|X|R	Intracellular trafficking, secretion, and vesicular transport|Mobilome: prophages, transposons|General function prediction only	MDGLVFTCQIGALPQTTFQVVDFSLQEELSQLFHLSMAVVSAFSNVALNEQLGASASLTITRDGVTERTINGVVAGAEQGNTDGRQTYYTFIIRPEMWLMTLNQDSRIFHHQSVPDILGQLLKEHRIKADNKFYKDHQQHSIREYITQKRESAYEFWCRLAAEEGIMFWFEEDKLFYSNSHLGMLAALTLTYNVQANTDNRDSTAWQWNYGEYLCPDETIHKDNNFLRPSYPLQHLAALDNGGNHSIFESYGRFQKDAEGRPFTQLRLEQLQNQSKVGKAKTNCIKLRPGRIFVLQSHPITSMNDRWQVVTVTHHGHQPQASGDAGEGTTLTNHVTFIPGRQDWRPPFRYKPLADGDEVATVVGPAGEEIYVDKHGAIKVHFHWNRYDEADDRASCWVR…
714	GC_00000178	ALL_SPLITS	X_griffiniae_Kalro	1106	6	9	4	0	0.850213	0.824163	0.836985			COG3501	Uncharacterized conserved protein VgrG, implicated in type VI secretion and phage assembly (VgrG) (PDB:6SJL) (PUBMED:16980477)	U|X|R	Intracellular trafficking, secretion, and vesicular transport|Mobilome: prophages, transposons|General function prediction only	MDGLVFTCQIGALPQTTFQVVDFSLQEELSQLFHLAMTVVSAFNNVALNEQLGASASLTITRDGVTERTINGVVAGAEQGNTDGRQTYYTFIIRPEMWLMTLNQDSRIFHHQSVPDILGQLLKEHRIKADNKFYKDHQQHSIREYITQKRESAYEFWCRLAAEEGIMFWFEEDKLFYSNSHLGMLAALTLTYNVQANTDNRDSTAWQWNYGEYLCPDETIHKDNNFLRPSYPLQHLAALDNGGNHSIFESYGRFQKDAEGRPFTQLRLEQLQNQSKVGKAKTNCIKLRPGRIFVLQSHPIASMNDRWQVVTVTHHGHQPQASGDAGEGTTLTNHVTFIPGRQDWRPPFRYKPLADGDEVATVVGPAGEEIYVDKHGAIKVHFHWNRYDEVDDRASCWVR…
715	GC_00000178	ALL_SPLITS	X_griffiniae_VH1	2375	6	9	4	0	0.850213	0.824163	0.836985			COG3501	Uncharacterized conserved protein VgrG, implicated in type VI secretion and phage assembly (VgrG) (PDB:6SJL) (PUBMED:16980477)	U|X|R	Intracellular trafficking, secretion, and vesicular transport|Mobilome: prophages, transposons|General function prediction only	MDGLVFTCQIGALPQTTFQVVDFSLQEELSQLFHLAMTVVSAFNNVALNEQLGASASLTITRDGVTERTINGVVAGAEQGNTDGRQTYYTFIIRPEMWLMTLNQDSRIFHHQSVPDILGQLLKEHRIKADNKFYKDHQQHSIREYITQKRESAYEFWCRLAAEEGIMFWFEEDKLFYSNSHLGMLAALTLTYNVQANTDNRDSTAWQWNYGEYLCPDETIHKDNNFLRPSYPLQHLAALDNGGNHSIFESYGRFQKDAEGRPFTQLRLEQLQNQSKVGKAKTNCIKLRPGRIFVLQSHPIASMNDRWQVVTVTHHGHQPQASGDAGEGTTLTNHVTFIPGRQDWRPPFRYKPLADGDEVATVVGPAGEEIYVDKHGAIKVHFHWNRYDEVDDRASCWVR…
716	GC_00000178	ALL_SPLITS	X_griffiniae_XN45	2600	6	9	4	0	0.850213	0.824163	0.836985			COG3501	Uncharacterized conserved protein VgrG, implicated in type VI secretion and phage assembly (VgrG) (PDB:6SJL) (PUBMED:16980477)	U|X|R	Intracellular trafficking, secretion, and vesicular transport|Mobilome: prophages, transposons|General function prediction only	MDGLVFTCQIGALPQTTFQVVDFSLQEELSQLFHLAMTVVSAFNNVALNEQLGASASLTITRDGVTERTINGVVAGAEQGNTDGRQTYYTFIIRPEMWLMTLNQDSRIFHHQSVPDILGQLLKEHRIKADNKFYKDHQQHSIREYITQKRESAYEFWCRLAAEEGIMFWFEEDKLFYSNSHLGMLAALTLTYNVQANTDNRDSTAWQWNYGEYLCPDETIHKDNNFLRPSYPLQHLAALDNGGNHSIFESYGRFQKDAEGRPFTQLRLEQLQNQSKVGKAKTNCIKLRPGRIFVLQSHPIASMNDRWQVVTVTHHGHQPQASGDAGEGTTLTNHVTFIPGRQDWRPPFRYKPLADGDEVATVVGPAGEEIYVDKHGAIKVHFHWNRYDEVDDRASCWVR…
708	GC_00000178	ALL_SPLITS	X_griffinae_ID10	1018	6	9	4	0	0.850213	0.824163	0.836985			COG3501	Uncharacterized conserved protein VgrG, implicated in type VI secretion and phage assembly (VgrG) (PDB:6SJL) (PUBMED:16980477)	U|X|R	Intracellular trafficking, secretion, and vesicular transport|Mobilome: prophages, transposons|General function prediction only	MDGLVFTCQIGRLPPTTFQVVNFTLREHLSQLFQLNLTVVSAVNNIPLGEQLNQEASLTVKRNGVVERTVNGIVAGATQGNTDGKQTYYTFILRPEMWRMTLNQDSRIYQHLSVPDILKKLLGEHRVKADSKFYDSAGYHAPRDYITQKRESAYDFWCRLAAEEGIIFWFEENQMFYSNSHLGMTAALPLVYNGQPNTDDTDSTVWQWQYGEYLCPDEFIHKDYNYLRPSQPMQTKANVEPSSGHSVFESYGRFQWSKEGQPFSQIRLNQLNSESKLGSAQSNCIKLRPGKIFTLSAHPSDAMNDRWQVVSITHHGTQPQAAGIGGEGTTLTSDMTFIPGFDDWRPPYHYKPLADGDELATVVGPEGEEIFTNELGAIKVHFHWNRYDKLGDSSSCWVR…
709	GC_00000178	ALL_SPLITS	X_griffinae_ID10	1185	6	9	4	0	0.850213	0.824163	0.836985			COG3501	Uncharacterized conserved protein VgrG, implicated in type VI secretion and phage assembly (VgrG) (PDB:6SJL) (PUBMED:16980477)	U|X|R	Intracellular trafficking, secretion, and vesicular transport|Mobilome: prophages, transposons|General function prediction only	MDGLVFTCQIGRLPPTTFQVVNFTLREHLSQLFHLTLTVVSAVNNIPLGEQLNQEASLTVKRNGVVERTVNGIVAGAVQGNTDGKQTVYTFTLRPDMWRMTLNQDSRIYQHLSVPDILKKLLGEHRVKADSKFYDSAGYHAPRDYITQKRESAYDFWCRLAAEEGIIFWFEENQMFYSNSHLGMTAALPLVYNGQPNTDDTDSTVWQWQYGEYLCPDEFIHKDYNYLRPSQPMQTKANVEPSCGHSVFESYGRFQWSKEGQPFGQIRLNQLNSESKLGSAQSNCIKLRPGKIFTLSAHPSDAMNDRWQVVSITHHGAQPQAAGIGGEGTTLTSDMTFIPGFDDWRPPYHYKPLADGDELATVVGPEGEEIFTNELGAIKVHFHWNRYDKLGDSSSCWVR…
710	GC_00000178	ALL_SPLITS	X_griffinae_ID10	3090	6	9	4	0	0.850213	0.824163	0.836985			COG3501	Uncharacterized conserved protein VgrG, implicated in type VI secretion and phage assembly (VgrG) (PDB:6SJL) (PUBMED:16980477)	U|X|R	Intracellular trafficking, secretion, and vesicular transport|Mobilome: prophages, transposons|General function prediction only	------------------------------------------------MNNWAPSASLTITRDGVTERTINGVVAGAEQGNTDGRQTYYTFIIRPEMWLMTLNQDSRIFHHQSVPDILGQLLKEHRIKADNKFYKDHQQHSIREYITQKRESAYEFWCRLAAEEGIMFWFEEDKLFYSNSHLGMLAALTLTYNVQANTDNRDSTAWQWNYGEYLCPDETIHKDNNFLRPSYPLQHLAALDNGGNHSIFESYGRFQKDAEGRPFTQLRLEQLQNQSKVGKAKTNCIKLRPGRIFVLQSHPITSMNDRWQVVTVTHHGHQPQASGDAGEGTTLTNHVTFIPGRQDWRPPFRYKPLADGDEVATVVGPVGEEIYVDKHGAIKVHFHWNRYDEADDRASCWVR…
711	GC_00000178	ALL_SPLITS	X_griffinae_ID10	3089	6	9	4	0	0.850213	0.824163	0.836985			COG3501	Uncharacterized conserved protein VgrG, implicated in type VI secretion and phage assembly (VgrG) (PDB:6SJL) (PUBMED:16980477)	U|X|R	Intracellular trafficking, secretion, and vesicular transport|Mobilome: prophages, transposons|General function prediction only	MDGLVFTCQIGALPQTTFQVVDFSLQEELSQLFHLSMTVVSAFSNVALNEQLGAQ--------------------------------------------------------------------------------------------------------------------------------------------------------------------------------------------------------------------------------------------------------------------------------------------------------------------------------------------------------…
717	GC_00000182	ALL_SPLITS	X_griffinae_ID10	1219	6	9	3	0	0.848882	0.83354	0.841141			COG3210	Large exoprotein involved in heme utilization or adhesion (FhaB) (PDB:4RM6)	U	Intracellular trafficking, secretion, and vesicular transport	---------------------------------------------------------------------------------------------------------------------------------------------------------------------------------------------------------------------------------------------------------------------------------------------------------------------------------------------------------------------------------------------------------------…
718	GC_00000182	ALL_SPLITS	X_griffinae_ID10	1078	6	9	3	0	0.848882	0.83354	0.841141			COG3210	Large exoprotein involved in heme utilization or adhesion (FhaB) (PDB:4RM6)	U	Intracellular trafficking, secretion, and vesicular transport	---------------------------------------------------------------------------------------------------------------------------------------------------------------------------------------------------------------------------------------------------------------------------------------------------------------------------------------------------------------------------------------------------------------…
719	GC_00000182	ALL_SPLITS	X_griffiniae_97	3915	6	9	3	0	0.848882	0.83354	0.841141			COG3210	Large exoprotein involved in heme utilization or adhesion (FhaB) (PDB:4RM6)	U	Intracellular trafficking, secretion, and vesicular transport	---------------------------------------------------------------------------------------------------------------------------------------------------------------------------------------------------------------------------------------------------------------------------------------------------------------------------------------------------------------------------------------------------------------…
720	GC_00000182	ALL_SPLITS	X_griffiniae_HGB2511	2819	6	9	3	0	0.848882	0.83354	0.841141			COG3210	Large exoprotein involved in heme utilization or adhesion (FhaB) (PDB:4RM6)	U	Intracellular trafficking, secretion, and vesicular transport	MNKHCYRVIFNKTRQMLVVVSELVRSHTAGQVRGSLSLPSLSSARVALTPLVFGVSLALGLVSLNARAGIVADNNAPGTQQPSVISTANGIPQINIQTPNGDGVSRNQYSQFDVEQRGAILNNSSVNTKTELGGLITANPWLAQGEAKIILNEVNSRNPSQLNGFIEVAGQRADVIIANPAGITCQGCGFINASQTTLAAGKTLLEGGRLKGFEVDEAHQGLISVEGKGLNDTGSDYTRLIGRAVNINAKLHANQLTVTTGRNRVDAQGTVTDVLSDSQKNKPTFSLDVAAVGGMYANKIKLVGTEQGVGVRNAGQLGAQAGNLTLDSQGKLTNSGAITASAEVVIRSQGALANQGDITAGQDITLNTHHEIENSGRVLAGRHLAIDSAAFHSGEKGTL…
721	GC_00000182	ALL_SPLITS	X_griffiniae_HGB2511	1887	6	9	3	0	0.848882	0.83354	0.841141			COG3210	Large exoprotein involved in heme utilization or adhesion (FhaB) (PDB:4RM6)	U	Intracellular trafficking, secretion, and vesicular transport	---------------------------------------------------------------------------------------------------------------------------------------------------------------------------------------------------------------------------------------------------------------------------------------------------------------------------------------------------------------------------------------------------------------…
722	GC_00000182	ALL_SPLITS	X_griffiniae_HGB2511	2814	6	9	3	0	0.848882	0.83354	0.841141			COG3210	Large exoprotein involved in heme utilization or adhesion (FhaB) (PDB:4RM6)	U	Intracellular trafficking, secretion, and vesicular transport	---------------------------------------------------------------------------------------------------------------------------------------------------------------------------------------------------------------------------------------------------------------------------------------------------------------------------------------------------------------------------------------------------------------…
723	GC_00000182	ALL_SPLITS	X_griffiniae_Kalro	2092	6	9	3	0	0.848882	0.83354	0.841141			COG3210	Large exoprotein involved in heme utilization or adhesion (FhaB) (PDB:4RM6)	U	Intracellular trafficking, secretion, and vesicular transport	---------------------------------------------------------------------------------------------------------------------------------------------------------------------------------------------------------------------------------------------------------------------------------------------------------------------------------------------------------------------------------------------------------------…
724	GC_00000182	ALL_SPLITS	X_griffiniae_VH1	354	6	9	3	0	0.848882	0.83354	0.841141			COG3210	Large exoprotein involved in heme utilization or adhesion (FhaB) (PDB:4RM6)	U	Intracellular trafficking, secretion, and vesicular transport	---------------------------------------------------------------------------------------------------------------------------------------------------------------------------------------------------------------------------------------------------------------------------------------------------------------------------------------------------------------------------------------------------------------…
725	GC_00000182	ALL_SPLITS	X_griffiniae_XN45	1060	6	9	3	0	0.848882	0.83354	0.841141			COG3210	Large exoprotein involved in heme utilization or adhesion (FhaB) (PDB:4RM6)	U	Intracellular trafficking, secretion, and vesicular transport	---------------------------------------------------------------------------------------------------------------------------------------------------------------------------------------------------------------------------------------------------------------------------------------------------------------------------------------------------------------------------------------------------------------…
727	GC_00000197	ALL_SPLITS	X_griffiniae_97	44	6	8	2	0	0.987555	0.979834	0.983679							-----MRSKESFPLLAYVANKKDLRRVWGKGWKTITPSQRVWVRYLLMIWGKQYGGNEYPGGDCSVIGRLMTREDWTDAEGERIVKVVKDLHKLGYEGDELFQKAHEVLNPKQTLSDIIALAKESDDAAFVEMVLNKTFKRGNPIRDIAIKRYCERKCPQKIARELSGVTGCDVQWARKRATWSEELLEEEMYYAIKREIRKENCEIYH
728	GC_00000197	ALL_SPLITS	X_griffiniae_97	596	6	8	2	0	0.987555	0.979834	0.983679							-----MRSKESFPLLAYVANKKDLRRVWGKGWKTITPSQRVWVRYLLMIWGKQYGGNEYPGGDCSVIGRLMTREDWTDAEGERIVKVVKDLHKLGYEGDELFQKAHEVLNPKQTLSDIIALAKESDDAAFVEMVLNKTFKRGNPIRDIAIKRYCERKCPQKIARELSGVTGCDVQWARKRATWSEELLEEEMYYAIKREIRKENCEIYH
729	GC_00000197	ALL_SPLITS	X_griffiniae_HGB2511	578	6	8	2	0	0.987555	0.979834	0.983679							MTFEMRAKETFPLLAYVANKKDLRRVWGNGWKTITPSQRVWVRYLMMIWGRQYGGNEYPGGECSVIGRLMTREDWTDAEGERIVKVVKDLHKLGYEGDELFQKAHEVLNPKQTLSDIIALAKESDDAAFIEMVLNKTFKRGNPIRDIAIKRYCERKYPQKIARELSGMTGCDVQWARKRAAWSEELLEEEMYYAIKREIRKENCEIYH
730	GC_00000197	ALL_SPLITS	X_griffiniae_Kalro	1306	6	8	2	0	0.987555	0.979834	0.983679							-----MRSKESFPLLAYVANKKDLRRVWGKGWKTITPSQRVWVRYLLMIWGKQYGGNEYPGGDCSVIGRLMTREDWTDAEGERIVKVVKDLHKLGYEGDELFQKAHEVLNPKQTLSDIIALAKESDDAAFVEMVLNKTFKRGNPIRDIAIKRYCERKCPQKIARELSGVTGCDVQWARKRATWSEELLEEEMYYAIKREIRKENCEIYH
731	GC_00000197	ALL_SPLITS	X_griffiniae_Kalro	1860	6	8	2	0	0.987555	0.979834	0.983679							-----MRSKESFPLLAYVANKKDLRRVWGKGWKTITPSQRVWVRYLLMIWGKQYGGNEYPGGDCSVIGRLMTREDWTDAEGERIVKVVKDLHKLGYEGDELFQKAHEVLNPKQTLSDIIALAKESDDAAFVEMVLNKTFKRGNPIRDIAIKRYCERKCPQKIARELSGVTGCDVQWARKRATWSEELLEEEMYYAIKREIRKENCEIYH
732	GC_00000197	ALL_SPLITS	X_griffiniae_VH1	3777	6	8	2	0	0.987555	0.979834	0.983679							-----MRSKESFPLLAYVANKKDLRRVWGKGWKTITPSQRVWVRYLLMIWGKQYGGNEYPGGDCSVIGRLMTREDWTDAEGERIVKVVKDLHKLGYEGDELFQKAHEVLNPKQTLSDIIALAKESDDAAFVEMVLNKTFKRGNPIRDIAIKRYCERKCPQKIARELSGVTGCDVQWARKRATWSEELLEEEMYYAIKREIRKENCEIYH
733	GC_00000197	ALL_SPLITS	X_griffiniae_XN45	3749	6	8	2	0	0.987555	0.979834	0.983679							-----MRSKESFPLLAYVANKKDLRRVWGKGWKTITPSQRVWVRYLLMIWGKQYGGNEYPGGDCSVIGRLMTREDWTDAEGERIVKVVKDLHKLGYEGDELFQKAHEVLNPKQTLSDIIALAKESDDAAFVEMVLNKTFKRGNPIRDIAIKRYCERKCPQKIARELSGVTGCDVQWARKRATWSEELLEEEMYYAIKREIRKENCEIYH
726	GC_00000197	ALL_SPLITS	X_griffinae_ID10	3490	6	8	2	0	0.987555	0.979834	0.983679							------MSKESFPLLAYVANKKDLRRVWGKGWKTITPSQRVWVRYLMMIWGKQYGGNEYPGGECSVIGRLMTREDWTDAEGERIVKVVKDLHKLGYEGDELFQKAHEVLNPKQTLSGIIALAKESDDAAFVEMVLNKTFKRGNPIRDIAIKRYCERKYPQKIARELSGMTGCDVQWARKRAAWSEELLEEEMYYAIKREIRKENCEIYH
736	GC_00000205	ALL_SPLITS	X_griffiniae_97	3387	6	8	2	0	0.908374	0.950729	0.929069							MRDMRMILNQWGAWAGNGNSDVDWSPIAAGFKGLVPSTRKSRTQCCDDDGIAIDAAVLRLKKYNAYYFQLIVMHYIKALPLRAMGNKLGISHNEVAKRLQAAEGFIEGVLAVSGIILEFDKCVQKKVVNQVA
737	GC_00000205	ALL_SPLITS	X_griffiniae_HGB2511	3113	6	8	2	0	0.908374	0.950729	0.929069							MRDMRMILNQWGAWAGDGNSGVDWSSIAAGFKGLVPSTRKSRAQCCDDDGIAIDAAVLRLKKHNPYSYQLIVLHYIKALPLRAMGTKLGISHNEVAKRLQTAEGFIEGVLAVSGVILEFDKCVQK-------
738	GC_00000205	ALL_SPLITS	X_griffiniae_HGB2511	1250	6	8	2	0	0.908374	0.950729	0.929069							MRDMRIILSQWGSWASDGNSDVDWSSIAAGFKGLVPSTRKSHAQCCDDDGIAIDAAVLRLKKHNPYSYQLIVLHYIKALPLRVMGNKLGISHNEVAKRLQAAEGFIEGVLAVSGVILEFDKCVQK-------
739	GC_00000205	ALL_SPLITS	X_griffiniae_Kalro	2620	6	8	2	0	0.908374	0.950729	0.929069							MRDMRMILNQWGAWAGNGNSDVDWSPIAAGFKGLVPSTRKSRTQCCDDDGIAIDAAVLRLKKYNAYYFQLIVMHYIKALPLRAMGNKLGISHNEVAKRLQAAEGFIEGVLAVSGIILEFDKCVQKKVVNQVA
740	GC_00000205	ALL_SPLITS	X_griffiniae_VH1	3254	6	8	2	0	0.908374	0.950729	0.929069							MRDMRMILNQWGAWAGNGNSDVDWSPIAAGFKGLVPSTRKSRTQCCDDDGIAIDAAVLRLKKYNAYYFQLIVMHYIKALPLRAMGNKLGISHNEVAKRLQAAEGFIEGVLAVSGIILEFDKCVQKKVVNQVA
741	GC_00000205	ALL_SPLITS	X_griffiniae_XN45	3121	6	8	2	0	0.908374	0.950729	0.929069							MRDMRMILNQWGAWAGNGNSDVDWSPIAAGFKGLVPSTRKSRTQCCDDDGIAIDAAVLRLKKYNAYYFQLIVMHYIKALPLRAMGNKLGISHNEVAKRLQAAEGFIEGVLAVSGIILEFDKCVQKKVVNQVA
734	GC_00000205	ALL_SPLITS	X_griffinae_ID10	2780	6	8	2	0	0.908374	0.950729	0.929069							MRDMRIILSQWGSWASDGNSDVDWSSIAAGFKGLVPSTRKSHAQCCDDDGIAIDAAVLRLKKHNPYSYQLIVLHYIKALPLRVMGNKLGISHNEVAKRLQAAEGFIEGVLAVSGVILEFDKCVQK-------
735	GC_00000205	ALL_SPLITS	X_griffinae_ID10	665	6	8	2	0	0.908374	0.950729	0.929069							MRDMRMILNQWGEWVYEGKSPVDWSSVAAGFKGLLPSNRRTRSPCCDDDGMALDAAVLRLKQHDPYLFQLLVLHYIKGVALRPMSDHLGISHNEVTKRVQVAEGFIEGVLAVSRVTLEMN------------
742	GC_00000206	ALL_SPLITS	X_griffinae_ID10	2771	6	8	3	0	0.946385	0.972134	0.959087			COG4725	N6-adenosine-specific RNA methylase IME4 (IME4) (PDB:5IL0)	J	Translation, ribosomal structure and biogenesis	---------MKYSLIVADPPWQYNNAASNGAANNHYSTTDFYSLTRLPIEQIAAENSVLCMWYTGNFALEAIKLAEAWGFTVKTMKLFTWIKLNKLAMERINKAIREERLFDAHDFMELLNTETRMNGGNYTRSNTEDVLIAVRGNGLPRQSASVKQVIYSCLGEHSQKPREAHYRLEQLYGDVPRIELFARETVEGWDLWGNESPQNNIEFISEVKFTTND
743	GC_00000206	ALL_SPLITS	X_griffinae_ID10	3456	6	8	3	0	0.946385	0.972134	0.959087			COG4725	N6-adenosine-specific RNA methylase IME4 (IME4) (PDB:5IL0)	J	Translation, ribosomal structure and biogenesis	---------MKYSLIVADPPWQYNNAASNGAANNHYSTTDFYSLTRLPIEQIAAENSVLCMWYTGNFALEAIKLAEAWGFTVKTMKLFTWIKLNKLAMERINKAIREERLFDAHDFMELLNTETRMNGGNYTRSNTEDVLIAVRGNGLPRQSASVKQVIYSCLGEHSQKPREAHYRLEQLYGDVPRIELFARETVEGWDLWGNESPQNNIEFISEVKFTTND
744	GC_00000206	ALL_SPLITS	X_griffinae_ID10	2955	6	8	3	0	0.946385	0.972134	0.959087			COG4725	N6-adenosine-specific RNA methylase IME4 (IME4) (PDB:5IL0)	J	Translation, ribosomal structure and biogenesis	---------MKYSLIVADPLWQYNNAASNGAANNHYSTTDFYSLTRLPIEQIAAENSVLCMWYTGNFALEAIKLAEAWGFTVKTMKLFTWIKLNKLAMERINKAIREERLFDAHDFMELLNTETRMNGGNYTRSNTEDVLIAVRGNGLPRQSASVKQVIYSCLGEHSQKPREAHYRLEQLYGDVPRIELFARETVEGWDLWGNESPQNNIEFISEVKFTTND
745	GC_00000206	ALL_SPLITS	X_griffiniae_97	72	6	8	3	0	0.946385	0.972134	0.959087			COG4725	N6-adenosine-specific RNA methylase IME4 (IME4) (PDB:5IL0)	J	Translation, ribosomal structure and biogenesis	MSGIGAMERKYDLILADPPWQYNNAASNGAANNHYTTTDFYSLARIPIEQIAAENSVLCMWYTGNFAAEAMELAAAWGFTVKTMKLFTWVKLNKLAMERIDKAIQEEKLFDSWDFMELLNTETRMNGGNYTRSNSEDMLIAVRGNGLPRQSASVKQVIYSCLGEHSQKPREVHYRLERLYGDVPRIELFARESMDGWDTWGNESPINNVEFISEAKFITDD
746	GC_00000206	ALL_SPLITS	X_griffiniae_HGB2511	604	6	8	3	0	0.946385	0.972134	0.959087			COG4725	N6-adenosine-specific RNA methylase IME4 (IME4) (PDB:5IL0)	J	Translation, ribosomal structure and biogenesis	---------MKYSLILADPPWQYNNAASNGAVNNHYTTTDFYSLTRLPIEQIAAENSVLCMWYTGNFALEAIKLAEAWGFTVKTMKLFTWVKLNKLAMDRIDRAIQEERVLDSWDFMELLNTETRMNGGNYTRSNTEDVLIAVRGNGLPRQSASVKQVIYSCLGEHSQKPREAHYRLEQLYGDVPRIELFARETVEGWDLWGNESPQNNIEFISEVKFTTND
747	GC_00000206	ALL_SPLITS	X_griffiniae_Kalro	1832	6	8	3	0	0.946385	0.972134	0.959087			COG4725	N6-adenosine-specific RNA methylase IME4 (IME4) (PDB:5IL0)	J	Translation, ribosomal structure and biogenesis	MSGIGAMERKYDLILADPPWQYNNAASNGAANNHYTTTDFYSLARIPIEQIAAENSVLCMWYTGNFAAEAMELAAAWGFTVKTMKLFTWVKLNKLAMERIDKAIQEEKLFDSWDFMELLNTETRMNGGNYTRSNSEDMLIAVRGNGLPRQSASVKQVIYSCLGEHSQKPREVHYRLERLYGDVPRIELFARESMDGWDTWGNESPINNVEFISEAKFITDD
748	GC_00000206	ALL_SPLITS	X_griffiniae_VH1	3353	6	8	3	0	0.946385	0.972134	0.959087			COG4725	N6-adenosine-specific RNA methylase IME4 (IME4) (PDB:5IL0)	J	Translation, ribosomal structure and biogenesis	MSGIGAMERKYDLILADPPWQYNNAASNGAANNHYTTTDFYSLARIPIEQIAAENSVLCMWYTGNFAAEAMELAAAWGFTVKTMKLFTWVKLNKLAMERIDKAIQEEKLFDSWDFMELLNTETRMNGGNYTRSNSEDMLIAVRGNGLPRQSASVKQVIYSCLGEHSQKPREVHYRLERLYGDVPRIELFARESMDGWDTWGNESPINNVEFISEAKFITDD
749	GC_00000206	ALL_SPLITS	X_griffiniae_XN45	3424	6	8	3	0	0.946385	0.972134	0.959087			COG4725	N6-adenosine-specific RNA methylase IME4 (IME4) (PDB:5IL0)	J	Translation, ribosomal structure and biogenesis	MSGIGAMERKYDLILADPPWQYNNAASNGAANNHYTTTDFYSLARIPIEQIAAENSVLCMWYTGNFAAEAMELAAAWGFTVKTMKLFTWVKLNKLAMERIDKAIQEEKLFDSWDFMELLNTETRMNGGNYTRSNSEDMLIAVRGNGLPRQSASVKQVIYSCLGEHSQKPREVHYRLERLYGDVPRIELFARESMDGWDTWGNESPINNVEFISEAKFITDD
750	GC_00000207	ALL_SPLITS	X_griffinae_ID10	2067	6	8	3	0	0.967375	0.908787	0.937166			COG2831	Hemolysin activation/secretion protein (FhaC) (PDB:2MHJ)	U	Intracellular trafficking, secretion, and vesicular transport	MATVTSRYIIAGLAGWTVFVFSPVQADDPPFIQQKQQSQIAEQRLATAVRLTAPFSDNTMQSAATLDAQEQLRQQERQHALQQQQTPDADVRLMRPSVRQPDYPANEHPCFTINTLRLEGDAAHRFQWALDAAEDAKGRCLGGQGILLVNNKVQNAILAKGYVTTRVMVQEQDLTGGVLTLTLQPGRIANIRFDEPVSWRGRLWNAMPAASGDILNLRDIEQALENFKRVPSVEADIKIEPGQQEATSDLRISWKEGRPFRLSLGLDDSGAKSTGRYLGSVTLAIDAPFAQNDLFYANIGRDLFEPGPFGNRARTVNYVFPLGYWAFSANYNDYTYHQNIANAHEILAYSGKSENVQFTVSRLLFRNQSHKTTLNLRIFRRHSTNAVGNIEIAQQHRRT…
751	GC_00000207	ALL_SPLITS	X_griffinae_ID10	1094	6	8	3	0	0.967375	0.908787	0.937166			COG2831	Hemolysin activation/secretion protein (FhaC) (PDB:2MHJ)	U	Intracellular trafficking, secretion, and vesicular transport	MATVTFRNMIAGLAGWTVLVFSPVQADDPPFIQQKQQSQVAEQR------------------AVTLDAQEQLRQQERQHALQQQQTPDSDIRLTRPGVRLSDYPADEHPCFTINTLRLEGDSARRFQWALDAAGDAKGRCLGGQGILLVNNKVQNAILTKGYVTTRVMVQEQDLAGGVLTLTLQPGRIANIRFDEPVSWRGRLWNAMPATAGDILNLRDIEQALENFKRVPSVEADIKIEPGQQEATSDLRISWKEGRLFRLSLGLDDSGAQSTGRYLGSVTLAIDAPFAQNDLFYANIGKDLFEPGPFGNRARTVNYVFPLGYWAFSANYNDYTYHQNIANANEILSYSGKSENAQFTVSRLLFRNQSHKTTLNLRVFRRHSTNAVGNIEIAQQHRRT…
752	GC_00000207	ALL_SPLITS	X_griffinae_ID10	1228	6	8	3	0	0.967375	0.908787	0.937166			COG2831	Hemolysin activation/secretion protein (FhaC) (PDB:2MHJ)	U	Intracellular trafficking, secretion, and vesicular transport	MATVTFRNMIAGLAGW---------------------------------------------------------------------------------------------------------------------------------ILLVNNKVQNAILTKGYVTTRVMVQEQDLAGGVLTLMLQPGRIANIRFDEPVSWRGRLWNAMPATAGDILNLRDIEQALENFKRVPSVEADIKIEPGQQEATSDLRISWKEGCLFRLSLGLDDSGAQSTGRYLGSVTLAIDAPFAQNDLFYANIGKDLFEPGPFGNRARTVNYVFPLGYWAFSANYNDYTYHQNIANANEILSYSGKSENAQFTVSRLLFRNQSHKTTLNLHVFRRHSTNAVGNIEIAQQHRST…
753	GC_00000207	ALL_SPLITS	X_griffiniae_97	3921	6	8	3	0	0.967375	0.908787	0.937166			COG2831	Hemolysin activation/secretion protein (FhaC) (PDB:2MHJ)	U	Intracellular trafficking, secretion, and vesicular transport	MATVTSRYIIAGLAGWTVFVFSPVQADDPPFIQQKQQSQIAEQRLATSVRLTAPFSDNTMQSAATLDAQEQLRQQERQHALQQQQTPDTDVRLTRPGVRQPDYPANEHPCFTINTLRLEGDAAHRFQWALDAAEDAKGRCLGGQGILLVNNKVQNAILAKGYVTTRVMVQEQDLTGGVLTLTLQPGRIANIRFDEPVSWRGRLWNAMPAASGDILNLRDIEQALENFKRVPSVEADIKIEPGQQEATSDLRISWKEGRPFRLSLGLDDSGAKSTGRYLGSVTLAIDAPFAQNDLFYANIGRDLFEPGPFGNRARTVNYVFPLGYWAFSANYNDYTYHQNIANANEPLTYSGKSENVQFTVSRLLFRNQSHKTTLNLRVFRRHSTNAVGNIEIAQQHRRT…
754	GC_00000207	ALL_SPLITS	X_griffiniae_HGB2511	1880	6	8	3	0	0.967375	0.908787	0.937166			COG2831	Hemolysin activation/secretion protein (FhaC) (PDB:2MHJ)	U	Intracellular trafficking, secretion, and vesicular transport	MATVTSRYIIAGLAGWTVFVFSPVQADDPPFIQQKQQSQIAEQRLATAVRLTTPFSDNTMQSAATLDAQEQLRQQERQHALQQQQTPDADVRLMRPSVRQPDYPANEHPCFTINTLRLEGDAAHRFQWALDAVEDAKGRCLGGQGILLVNNKVQNAILAKGYVTTRVMVQEQDLTGGVLTLTLQPGRIANIRFDEPVSWRGRLWNAMPAASGDILNLRDIEQALENFKRVPSVEADIKIEPGQQEATSDLRISWKEGRPFRLSLGLDDSGAKSTGRYLGSVTLAIDAPFAQNDLFYANIGRDLFEPGPFGNRARTVNYVFPLGYWAFSANYNDYTYHQNIANAHEILAYSGKSENVQFTVSRLLFRNQSHKTTLNLRVFRRHSTNAVGNIEIAQQHRRT…
755	GC_00000207	ALL_SPLITS	X_griffiniae_Kalro	2086	6	8	3	0	0.967375	0.908787	0.937166			COG2831	Hemolysin activation/secretion protein (FhaC) (PDB:2MHJ)	U	Intracellular trafficking, secretion, and vesicular transport	MATVTSRYIIAGLAGWTVFVFSPVQADDPPFIQQKQQSQIAEQRLATSVRLTAPFSDNTMQSAATLDAQEQLRQQERQHALQQQQTPDTDVRLTRPGVRQPDYPANEHPCFTINTLRLEGDAAHRFQWALDAAEDAKGRCLGGQGILLVNNKVQNAILAKGYVTTRVMVQEQDLTGGVLTLTLQPGRIANIRFDEPVSWRGRLWNAMPAASGDILNLRDIEQALENFKRVPSVEADIKIEPGQQEATSDLRISWKEGRPFRLSLGLDDSGAKSTGRYLGSVTLAIDAPFAQNDLFYANIGRDLFEPGPFGNRARTVNYVFPLGYWAFSANYNDYTYHQNIANANEPLTYSGKSENVQFTVSRLLFRNQSHKTTLNLRVFRRHSTNAVGNIEIAQQHRRT…
756	GC_00000207	ALL_SPLITS	X_griffiniae_VH1	348	6	8	3	0	0.967375	0.908787	0.937166			COG2831	Hemolysin activation/secretion protein (FhaC) (PDB:2MHJ)	U	Intracellular trafficking, secretion, and vesicular transport	MATVTSRYIIAGLAGWTVFVFSPVQADDPPFIQQKQQSQIAEQRLATSVRLTAPFSDNTMQSAATLDAQEQLRQQERQHALQQQQTPDTDVRLTRPGVRQPDYPANEHPCFTINTLRLEGDAAHRFQWALDAAEDAKGRCLGGQGILLVNNKVQNAILAKGYVTTRVMVQEQDLTGGVLTLTLQPGRIANIRFDEPVSWRGRLWNAMPAASGDILNLRDIEQALENFKRVPSVEADIKIEPGQQEATSDLRISWKEGRPFRLSLGLDDSGAKSTGRYLGSVTLAIDAPFAQNDLFYANIGRDLFEPGPFGNRARTVNYVFPLGYWAFSANYNDYTYHQNIANANEPLTYSGKSENVQFTVSRLLFRNQSHKTTLNLRVFRRHSTNAVGNIEIAQQHRRT…
757	GC_00000207	ALL_SPLITS	X_griffiniae_XN45	1544	6	8	3	0	0.967375	0.908787	0.937166			COG2831	Hemolysin activation/secretion protein (FhaC) (PDB:2MHJ)	U	Intracellular trafficking, secretion, and vesicular transport	MATVTSRYIIAGLAGWTVFVFSPVQADDPPFIQQKQQSQIAEQRLATSVRLTAPFSDNTMQSAATLDAQEQLRQQERQHALQQQQTPDTDVRLTRPGVRQPDYPANEHPCFTINTLRLEGDAAHRFQWALDAAEDAKGRCLGGQGILLVNNKVQNAILAKGYVTTRVMVQEQDLTGGVLTLTLQPGRIANIRFDEPVSWRGRLWNAMPAASGDILNLRDIEQALENFKRVPSVEADIKIEPGQQEATSDLRISWKEGRPFRLSLGLDDSGAKSTGRYLGSVTLAIDAPFAQNDLFYANIGRDLFEPGPFGNRARTVNYVFPLGYWAFSANYNDYTYHQNIANANEPLTYSGKSENVQFTVSRLLFRNQSHKTTLNLRVFRRHSTNAVGNIEIAQQHRRT…
760	GC_00000208	ALL_SPLITS	X_griffiniae_97	968	6	8	2	0	0.862421	0.972795	0.914289			COG3209	Uncharacterized conserved protein RhaS, contains 28 RHS repeats (RhsA) (PDB:4IGL)	R	General function prediction only	MIQEKLYAIIDGAAEPDLFLALERYDPPSTCLYGEPLQPELVNIVPYLVQVTEEVKIWLECRKSPWGIFVHSAADMKTVRQHLRKYLQVLLPQQEKPVFFRFYDPRNIWDFLGVLSDWEVHCFLGPITRITTRYLEEERTDNFVKIRKPFPDNAKGKYKIFKISEEQYELIEIKKKEQYLQKLDSILLSELAELRIS-ISINNSLPFLAFFYDYLMSEKITDTRSIEGILKKVIREDNFDIDNFDKSILTNLTDDGTPGWYRANQFIYNIKE------
761	GC_00000208	ALL_SPLITS	X_griffiniae_HGB2511	816	6	8	2	0	0.862421	0.972795	0.914289			COG3209	Uncharacterized conserved protein RhaS, contains 28 RHS repeats (RhsA) (PDB:4IGL)	R	General function prediction only	MIQEKLYAIIDGAAEPDLFLALERYDPPSTCLYGEPLQPELVNIVPYLVQVTEEVKIWLECRKTPWGIFVHSAADMKAVRQHLRKYLQVLLPQQEKPVFFRFYDPRNIWDFLGVLSDWEVHCFLGPITRITTRYLEEERTDNFVKIREPFPDNAKGKYKIFKISEKQYELIEIKKKEQYLQKLDSILLSELAELRIS-ISINNSLPFLAFFYDYLMSEKITDTRSIEGILKKVIREDNFDIDNFDKSILTNLTDDGTPGWYRANQFIYNIKE------
762	GC_00000208	ALL_SPLITS	X_griffiniae_HGB2511	3424	6	8	2	0	0.862421	0.972795	0.914289			COG3209	Uncharacterized conserved protein RhaS, contains 28 RHS repeats (RhsA) (PDB:4IGL)	R	General function prediction only	MSQEKLYAIIDGAAEHDLFLMLERYDPPSACLYGEPLQPELVEIAPYLVQVTEEVKIWLECRQTPWGIFVHSDADMKTVRQHLRKYLQVLLHQQEKPVFFRFYDPRNIWDFIGVLSDWELHCFLGPITRITTLYLEEERTDNFAKIRAPFPIGATSKRKMLAITDIQLEKIQAIFTARYIEKLAGLIPEWLDKAPFDFIPHIDTKECARQFFDWFSQNGITDDRNVRGLLQLFITRHYLTIDDLPAAIYAQLTEYSQPGHMRAESLL--IQELGQVPL
763	GC_00000208	ALL_SPLITS	X_griffiniae_Kalro	934	6	8	2	0	0.862421	0.972795	0.914289			COG3209	Uncharacterized conserved protein RhaS, contains 28 RHS repeats (RhsA) (PDB:4IGL)	R	General function prediction only	MIQEKLYAIIDGAAEPDLFLALERYDPPSTCLYGEPLQPELVNIVPYLVQVTEEVKIWLECRKSPWGIFVHSAADMKTVRQHLRKYLQVLLPQQEKPVFFRFYDPRNIWDFLGVLSDWEVHCFLGPITRITTRYLEEERTDNFVKIRKPFPDNAKGKYKIFKISEEQYELIEIKKKEQYLQKLDSILLSELAELRIS-ISINNSLPFLAFFYDYLMSEKITDTRSIEGILKKVIREDNFDIDNFDKSILTNLTDDGTPGWYRANQFIYNIKE------
764	GC_00000208	ALL_SPLITS	X_griffiniae_VH1	3605	6	8	2	0	0.862421	0.972795	0.914289			COG3209	Uncharacterized conserved protein RhaS, contains 28 RHS repeats (RhsA) (PDB:4IGL)	R	General function prediction only	MIQEKLYAIIDGAAEPDLFLALERYDPPSTCLYGEPLQPELVNIVPYLVQVTEEVKIWLECRKSPWGIFVHSAADMKTVRQHLRKYLQVLLPQQEKPVFFRFYDPRNIWDFLGVLSDWEVHCFLGPITRITTRYLEEERTDNFVKIRKPFPDNAKGKYKIFKISEEQYELIEIKKKEQYLQKLDSILLSELAELRIS-ISINNSLPFLAFFYDYLMSEKITDTRSIEGILKKVIREDNFDIDNFDKSILTNLTDDGTPGWYRANQFIYNIKE------
765	GC_00000208	ALL_SPLITS	X_griffiniae_XN45	1700	6	8	2	0	0.862421	0.972795	0.914289			COG3209	Uncharacterized conserved protein RhaS, contains 28 RHS repeats (RhsA) (PDB:4IGL)	R	General function prediction only	MIQEKLYAIIDGAAEPDLFLALERYDPPSTCLYGEPLQPELVNIVPYLVQVTEEVKIWLECRKSPWGIFVHSAADMKTVRQHLRKYLQVLLPQQEKPVFFRFYDPRNIWDFLGVLSDWEVHCFLGPITRITTRYLEEERTDNFVKIRKPFPDNAKGKYKIFKISEEQYELIEIKKKEQYLQKLDSILLSELAELRIS-ISINNSLPFLAFFYDYLMSEKITDTRSIEGILKKVIREDNFDIDNFDKSILTNLTDDGTPGWYRANQFIYNIKE------
758	GC_00000208	ALL_SPLITS	X_griffinae_ID10	3250	6	8	2	0	0.862421	0.972795	0.914289			COG3209	Uncharacterized conserved protein RhaS, contains 28 RHS repeats (RhsA) (PDB:4IGL)	R	General function prediction only	MIQEKLYAIIDGAAEPDLFLALERYDPPSTCLYGEPLQPELVNIVPYLVQVTEEVKIWLECRKTPWGIFVHSAADMKAVRQHLRKYLQVLLPQQEKPVFFRFYDPRNIWDFLGVLSDWEVHCFLGPITRITTRYLEEERTDNFVKIREPFPDNAKGKYKIFKISEEQYELIEIKKKEQYLQKLDSILLSELAELRIS-ISINNSLPFLAFFYDYLMSEKITDTRSIEGILKKVIREDNFDIDNFDKSILTNLTDDGTPGWYRANQFIYNIKE------
759	GC_00000208	ALL_SPLITS	X_griffinae_ID10	506	6	8	2	0	0.862421	0.972795	0.914289			COG3209	Uncharacterized conserved protein RhaS, contains 28 RHS repeats (RhsA) (PDB:4IGL)	R	General function prediction only	MSQEKLYAIIDGAAEHDLFLMLERYDPPSACLYGEPLQPELVEIAPYLVQVTEEVKIWLECRQTPWGIFVHSDADMKTVRQHLRKYLQVLLPQQEKPVFFRFYDPRNIWDFIGVLSDWELHCFLGPITRITTLYLEEERTDNFAKIRAPFPIGATSKRKMLAITDIQLEKIQAIFTARYIEKLAGLIPEWLDKAPFDFIPHIDTKECARQFFDWFSQNGITDDRNVRGLLQLFITRHYLTIDDLPAAIYAQLTEYSQPGHMRAESLL--IQELGQVPL
769	GC_00000213	ALL_SPLITS	X_griffiniae_97	2841	6	8	3	0	0.883441	0.974789	0.926869							MQQNETGTPVHAVPASELSPFEDVFPQTSPLERMLLEHSIIKAAVTLCEDYRCDTWQCRKVSDNIAYAVPTRADTYRVKIETTDFNGEVSAETFGLMVTLSVLGYLTVLMKQDEVAERFCDLRAYALQHPQAPCIRAALGLAGA----
770	GC_00000213	ALL_SPLITS	X_griffiniae_HGB2511	2811	6	8	3	0	0.883441	0.974789	0.926869							MPRNETRTTVHAVPLSELSPFEDVFPQTSPLERMLLEHTVIKAAVTLCEDYRCDTWQCRKVSDNIAYAVPTRADTYRVKIETTDFNGEVSADTFGLMVTLSVLGYLTVLMKQDEVAERFCDLRAYALQHPQAPCIRAALGLAGA----
771	GC_00000213	ALL_SPLITS	X_griffiniae_Kalro	3168	6	8	3	0	0.883441	0.974789	0.926869							MQQNETGTPVHAVPASELSPFEDVFPQTSPLERMLLEHSIIKAAVTLCEDYRCDTWQCRKVSDNIAYAVPTRADTYRVKIETTDFNGEVSAETFGLMVTLSVLGYLTVLMKQDEVAERFCDLRAYALQHPQAPCIRAALGLAGA----
772	GC_00000213	ALL_SPLITS	X_griffiniae_VH1	2998	6	8	3	0	0.883441	0.974789	0.926869							MQQNETGTPVHAVPASELSPFEDVFPQTSPLERMLLEHSIIKAAVTLCEDYRCDTWQCRKVSDNIAYAVPTRADTYRVKIETTDFNGEVSAETFGLMVTLSVLGYLTVLMKQDEVAERFCDLRAYALQHPQAPCIRAALGLAGA----
773	GC_00000213	ALL_SPLITS	X_griffiniae_XN45	2879	6	8	3	0	0.883441	0.974789	0.926869							MQQNETGTPVHAVPASELSPFEDVFPQTSPLERMLLEHSIIKAAVTLCEDYRCDTWQCRKVSDNIAYAVPTRADTYRVKIETTDFNGEVSAETFGLMVTLSVLGYLTVLMKQDEVAERFCDLRAYALQHPQAPCIRAALGLAGA----
766	GC_00000213	ALL_SPLITS	X_griffinae_ID10	1163	6	8	3	0	0.883441	0.974789	0.926869							MQQNETRTTVPAVPASELSPFADVFPRSSPLELRLLEHSVIKAAVTLCEDYRCDTWQCRKVSDKIAYAVPTRADTYGVKIETTDFNSEVSADTFGLMVTLTVLGYLTALVKQDEIAERLCDLREYALQHPQAPCIRAALSLAGAWR--
767	GC_00000213	ALL_SPLITS	X_griffinae_ID10	1244	6	8	3	0	0.883441	0.974789	0.926869							MQQNETRTTVPAVPASELSPFADVFPRSSPLELRLLEHSVIKAAVTLCEDYRCDTWQCRKVSDKIAYAVPTRADTYGVKIETTDFNSEVSADTFGLMVTLTVLGYLTALVKQDEIAERLCDLREYALQHPQAPCIRAALSLAGAWR--
768	GC_00000213	ALL_SPLITS	X_griffinae_ID10	1074	6	8	3	0	0.883441	0.974789	0.926869							MQQHTPPATVHTVPPAERSPFADIFPHTGSLELMLLEHTFIKAAAGLCDDERCDRWQYRKVSDCIAYIVPMRPDSSGVKVSTTDFKGEVSADAFGLMVTLSVLGYLTDLMKLDGYAERFCALREYARQHPQAQCIRTALGLKGERDAG
776	GC_00000215	ALL_SPLITS	X_griffiniae_97	2793	6	8	2	0	0.933869	0.818229	0.872233							MRGYLPGCRRIGLGLVSILLFSVGAKADEIMKWERIPLSLSLKVGQERIIFADRNVRIGLPPSLSDTLRVQSAGGAVYLKANHAFPPTRLQLQDSENGEIILLDITASKTGATEPVRLVYPDEKPAAS--KAQSQSRTELSAPVPVALTRYAAQQLYAPLRTVEPVAGIQPVNLHLPSSITTLYPSEPIAITPLSGWRLHNHTVVALKLRNTAKRTLTLDPRELQGQFVTATFQHRWLGETGSPEDTTVLYLVTKGQPDNAFIPEPASVKPGGRHGG
777	GC_00000215	ALL_SPLITS	X_griffiniae_HGB2511	2835	6	8	2	0	0.933869	0.818229	0.872233							--------------------------------------------------------------------------------------------MQDSENGEIILLDITASKTGATEPVRIVYPDEKPAAS--KAQSQSRTELSAPVPVVLTRYAAQQLYAPLRTVEPVAGIQPVNLHLASSITTLYPSEPITISPLAGWRLHHHTVVALKLRNTANHTITLDPRGLQGQFVTATFQHRWLGKAGTAEDTTVLYLVTKGQPDNAFIPEPVSVKPGGHHAD
778	GC_00000215	ALL_SPLITS	X_griffiniae_HGB2511	2850	6	8	2	0	0.933869	0.818229	0.872233							MRGYLPGCRRIGLGLVSILLFSVGAKADELMKWERIPLSLSLKVGQERIIFAERNVRIGLPPSLSDTLRVQSAGGAVYLKAHNAFPPTRLQLQESE-------------------ISII-------------------------------------------------------------------------------------------------------------------------------------------------------------N
779	GC_00000215	ALL_SPLITS	X_griffiniae_Kalro	3215	6	8	2	0	0.933869	0.818229	0.872233							MRGYLPGCRRIGLGLVSILLFSVGAKADEIMKWERIPLSLSLKVGQERIIFADRNVRIGLPPSLSDTLRVQSAGGAVYLKANHAFPPTRLQLQDSENGEIILLDITASKTGATEPVRLVYPDEKPAAS--KAQSQSRTELSAPVPVALTRYAAQQLYAPLRTVEPVAGIQPVNLHLPSSITTLYPSEPIAITPLSGWRLHNHTVVALKLRNTAKRTLTLDPRELQGQFVTATFQHRWLGETGSPEDTTVLYLVTKGQPDNAFIPEPASVKPGGRHGG
780	GC_00000215	ALL_SPLITS	X_griffiniae_VH1	2566	6	8	2	0	0.933869	0.818229	0.872233							MRGYLPGCRRIGLGLVSILLFSVGAKADEIMKWERIPLSLSLKVGQERIIFADRNVRIGLPPSLSDTLRVQSAGGAVYLKANHAFPPTRLQLQDSENGEIILLDITASKTGATEPVRLVYPDEKPAAS--KAQSQSRTELSAPVPVALTRYAAQQLYAPLRTVEPVAGIQPVNLHLPSSITTLYPSEPIAITPLSGWRLHNHTVVALKLRNTAKRTLTLDPRELQGQFVTATFQHRWLGETGSPEDTTVLYLVTKGQPDNAFIPEPASVKPGGRHGG
781	GC_00000215	ALL_SPLITS	X_griffiniae_XN45	2977	6	8	2	0	0.933869	0.818229	0.872233							MRGYLPGCRRIGLGLVSILLFSVGAKADEIMKWERIPLSLSLKVGQERIIFADRNVRIGLPPSLSDTLRVQSAGGAVYLKANHAFPPTRLQLQDSENGEIILLDITASKTGATEPVRLVYPDEKPAAS--KAQSQSRTELSAPVPVALTRYAAQQLYAPLRTVEPVAGIQPVNLHLPSSITTLYPSEPIAITPLSGWRLHNHTVVALKLRNTAKRTLTLDPRELQGQFVTATFQHRWLGETGSPEDTTVLYLVTKGQPDNAFIPEPASVKPGGRHGG
774	GC_00000215	ALL_SPLITS	X_griffinae_ID10	1106	6	8	2	0	0.933869	0.818229	0.872233							MRGYLPGCRRIGLGLVSILLFSVGAKADELMKWERIPLSLSLKVGQERIIFAERNVRIGLPPSLSDKLRVQSAGGAVYLKASHAFPSTRLQLQDSENGEIILLDVTAGKTDATEPVRIIYPNEKQPASTEKSQHQSKPQLSAPVPVALTRYAAQQLYAPLRTVESVTGIQPVNLHLPEFITTLYPSEPIDITPLAGWRLHHHTVVALKLRNPTQRKITLDPRELQGQFVAATFQHRWLAETGTPEDTTVLYLITKGLPDNIFIPEPVSVKPGGRHGS
775	GC_00000215	ALL_SPLITS	X_griffinae_ID10	1028	6	8	2	0	0.933869	0.818229	0.872233							MRGYLPGCRRIGLGLVSILLFSVGAKADELMKWERIPLSLSLKVGQERIIFAERNVRIGLPPSLSDKLRVQSAGGAVYLKASHAFPSTRLQLQDSENGEIILLDVTAGKTDATEPVRIIYPNEKQPASTEKSQHQSKPQLSAPVPVALIRYAAQQLYAPLRTVEPVTGIQPVNLHLPEFITTLYPSEPIDITPLAGWRLHHHTVVALKLRNTAKRTVTLDPRELQGQFVTATFQHRWLAETGTPEDTTVLYLVTKGQPDNTFIPEPVSVKPGGRHGS
784	GC_00000219	ALL_SPLITS	X_griffiniae_97	2858	6	8	2	0	0.938964	0.865644	0.900815			COG3598|COG4643	RecA-family ATPase (RepA)|Uncharacterized domain associated with phage/plasmid primase	L|X	Replication, recombination and repair|Mobilome: prophages, transposons	MADTQHTQTRPKFTAPKISGNQKPLDLIQTVKTSAMYSWANLLPACGIDIPAKGKHGACPVCGGTDRFHFIDDHHHGNWHCRQCDAPNYGDGLDLVAKTKGISITEAAKVVANVLALPLPESKPAKETHYPTQPIAERVAALMAQTVAGQSPYLAAKGLQHLDQQLLFDNSTVLALTALDKKVAGAQIIKPNGEKKYFPGSQTKGAFIPVSELEAHPDTVIITEGYATALTVNQLYKGTVLAALDAGNLYSVAKAVRERWPDAKIIIAADNDWHLPGELDKHGKPKVNIGKISAEKAAIAVNGWITLPPDAVKADWDDYRQHYGIEAAKQAFSQGLYQVGKSMNSYATENRNYHNVETLYPQRKTKLPLSVGSEGFDAQLDYVVKGIIPANSLCSIYGA…
785	GC_00000219	ALL_SPLITS	X_griffiniae_HGB2511	2797	6	8	2	0	0.938964	0.865644	0.900815			COG3598|COG4643	RecA-family ATPase (RepA)|Uncharacterized domain associated with phage/plasmid primase	L|X	Replication, recombination and repair|Mobilome: prophages, transposons	MAETQHTQTRPKFTAPKKSGNQKPLDLIQTVKTSAMYSWQNLLPACGITVPAKGKHGACPVCGGTDRFHFIDDHHHGNWHCRQCDTPNYGDGLDLVAKTNRITITEAAKVVANVLALPLPEPKPVRENIDSTQLITEKVSALMAKTVAGQSPYLATKELQCSNQRLLEDGSLLLPLTTLNKKVTGAQIIKPNGEKKLLSGSQKKGAFIALSELEEQRDTVIITEGYATALTVNQLYKGTVLAALDAGNLLSVAKAVRERWPDTKIIIAADNDWHSPSDLDKNGKPKMNIGKISAEKAALAVNGWIALPPTEHKADWDDYRQQYGIEAAQQAFCEGLFQVREPMNSDAIETRRYGNVESIYPNRKTKLPLSIGSEGFDAELDYVVKGIIPAHSLCSIYGT…
786	GC_00000219	ALL_SPLITS	X_griffiniae_HGB2511	2882	6	8	2	0	0.938964	0.865644	0.900815			COG3598|COG4643	RecA-family ATPase (RepA)|Uncharacterized domain associated with phage/plasmid primase	L|X	Replication, recombination and repair|Mobilome: prophages, transposons	------------------------------------------------------------------------------------------------------------------------------------------------------------MILQHLDQRLLFDNSTVLALTTLDKKVTGAQIIKPNGEKKFFPGSQKKGAFIPVSALEAHPDTVIITEGYATALTINQLCKGTVLAALDEGNLLSVAKAVRERWPDTKIILAADNDWHFPGELDKKGKTKVNVGKISAEKAALAVNGWVTLPPDAVKADWDDYRQHHGIEAAKQAFSKGLYQVGKSMNSHVTENRNYDNVETLYPQRKTKLPLSVGSKGFNAQLDYVVKGIIPAHSLCSIYGA…
787	GC_00000219	ALL_SPLITS	X_griffiniae_Kalro	3151	6	8	2	0	0.938964	0.865644	0.900815			COG3598|COG4643	RecA-family ATPase (RepA)|Uncharacterized domain associated with phage/plasmid primase	L|X	Replication, recombination and repair|Mobilome: prophages, transposons	MADTQHTQTRPKFTAPKISGNQKPLDLIQTVKTSAMYSWANLLPACGIDIPAKGKHGACPVCGGTDRFHFIDDHHHGNWHCRQCDAPNYGDGLDLVAKTKGISITEAAKVVANVLALPLPESKPAKETHYPTQPIAERVAALMAQTVAGQSPYLAAKGLQHLDQQLLFDNSTVLALTALDKKVAGAQIIKPNGEKKYFPGSQTKGAFIPVSELEAHPDTVIITEGYATALTVNQLYKGTVLAALDAGNLYSVAKAVRERWPDAKIIIAADNDWHLPGELDKHGKPKVNIGKISAEKAAIAVNGWITLPPDAVKADWDDYRQHYGIEAAKQAFSQGLYQVGKSMNSYATENRNYHNVETLYPQRKTKLPLSVGSEGFDAQLDYVVKGIIPANSLCSIYGA…
788	GC_00000219	ALL_SPLITS	X_griffiniae_VH1	152	6	8	2	0	0.938964	0.865644	0.900815			COG3598|COG4643	RecA-family ATPase (RepA)|Uncharacterized domain associated with phage/plasmid primase	L|X	Replication, recombination and repair|Mobilome: prophages, transposons	MADTQHTQTRPKFTAPKISGNQKPLDLIQTVKTSAMYSWANLLPACGIDIPAKGKHGACPVCGGTDRFHFIDDHHHGNWHCRQCDAPNYGDGLDLVAKTKGISITEAAKVVANVLALPLPESKPAKETHYPTQPIAERVAALMAQTVAGQSPYLAAKGLQHLDQQLLFDNSTVLALTALDKKVAGAQIIKPNGEKKYFPGSQTKGAFIPVSELEAHPDTVIITEGYATALTVNQLYKGTVLAALDAGNLYSVAKAVRERWPDAKIIIAADNDWHLPGELDKHGKPKVNIGKISAEKAAIAVNGWITLPPDAVKADWDDYRQHYGIEAAKQAFSQGLYQVGKSMNSYATENRNYHNVETLYPQRKTKLPLSVGSEGFDAQLDYVVKGIIPANSLCSIYGA…
789	GC_00000219	ALL_SPLITS	X_griffiniae_XN45	2	6	8	2	0	0.938964	0.865644	0.900815			COG3598|COG4643	RecA-family ATPase (RepA)|Uncharacterized domain associated with phage/plasmid primase	L|X	Replication, recombination and repair|Mobilome: prophages, transposons	MADTQHTQTRPKFTAPKISGNQKPLDLIQTVKTSAMYSWANLLPACGIDIPAKGKHGACPVCGGTDRFHFIDDHHHGNWHCRQCDAPNYGDGLDLVAKTKGISITEAAKVVANVLALPLPESKPAKETHYPTQPIAERVAALMAQTVAGQSPYLAAKGLQHLDQQLLFDNSTVLALTALDKKVAGAQIIKPNGEKKYFPGSQTKGAFIPVSELEAHPDTVIITEGYATALTVNQLYKGTVLAALDAGNLYSVAKAVRERWPDAKIIIAADNDWHLPGELDKHGKPKVNIGKISAEKAAIAVNGWITLPPDAVKADWDDYRQHYGIEAAKQAFSQGLYQVGKSMNSYATENRNYHNVETLYPQRKTKLPLSVGSEGFDAQLDYVVKGIIPANSLCSIYGA…
783	GC_00000219	ALL_SPLITS	X_griffinae_ID10	1193	6	8	2	0	0.938964	0.865644	0.900815			COG3598	RecA-family ATPase (RepA)	L	Replication, recombination and repair	------------------------------------------MPPC----------------------------------------------------------------------------------------------------------------------------------------------VHPA------------GHIAPA---------------------------------------------------------------------DKTGT-------------------------------------------------------------------------------RCCSPVSVGSEGFDAQLDYVVKGIIPAHSLCSIYGA…
782	GC_00000219	ALL_SPLITS	X_griffinae_ID10	1060	6	8	2	0	0.938964	0.865644	0.900815			COG3598|COG4643	RecA-family ATPase (RepA)|Uncharacterized domain associated with phage/plasmid primase	L|X	Replication, recombination and repair|Mobilome: prophages, transposons	MADTQHTQTRPKFTVQKTSGSQKPLDLIQTVKTSAMYSWQNLLPACGIDIPTKGKHGACPICGGTDRFHFIDDHHHGNWHCRQCDAPNYGDGLDLVARIKGISVTEAAKVVANVLALPLPASKPAKETHYPTLPITERVAVLMAQTVAGQSPYLTAKGLQHIDQRLLFDNSTVLTLTTLDKKITGAQIIKPNGEKKLLSGSQKKGAFIALSELEASSDTVIITEGYATALTITQLHQGAVLAALDAGNLFSVTKAVRERWPDVKIIIAADNNWHSPGELDKHGKPKVNIGRISAEKAALTVNGWISLPPTEYKADWDDYRQQHGTETAQQAFSQALYQVREPINSDAIETRRYDNVESLYPNRKTKLPLSVGSEGFDAQLDYVVKGIIPAHSLCSIYGA…
790	GC_00000221	ALL_SPLITS	X_griffinae_ID10	2223	6	8	3	0	0.920057	0.743843	0.822619			COG3378|COG4643	DNA primase, phage- or plasmid-associated|Uncharacterized domain associated with phage/plasmid primase	X|X	Mobilome: prophages, transposons|Mobilome: prophages, transposons	MKGKPLHYSAAATDRYQRDLSRLIRRMIKEYQQALTHLQDDFDSVAMDASIASQTRIWLNKLKRRWDSIFNRKAAEMADKFVSQTDLNSQRNLDDSLKQLSGGLTIKTPDRPADMQDRLIAATAENVALIKSIPQQFHFRIESAALRSISQAGEGAKTLLEEIRAIGGVTEKRAQFIAVDQTRKITTVANYERMKSAGIKKAVWHHSGGSAEPRKLHQKLDGQVFELDNPPIIDERTGQRGEVLLARYDGNLALDGASESVHHYDGIVWRPVSDRDLKREMVAAFMEEKQPYSPHGISSAVDALKLQLPMMQPPKRHLIGFNNGVFDLKTCQFRSHRKSDWLLLANDVEFNSPISGETLKNHAPQFWYWLNRATANCENKFNRVLAALFMVLANRYDWQ…
791	GC_00000221	ALL_SPLITS	X_griffinae_ID10	3784	6	8	3	0	0.920057	0.743843	0.822619			COG3378|COG4643	DNA primase, phage- or plasmid-associated|Uncharacterized domain associated with phage/plasmid primase	X|X	Mobilome: prophages, transposons|Mobilome: prophages, transposons	-----------------------------------------------------------------------------------------------------------------------------------------------------------------------------------------------------------------------------------------------------------------------------------------MVAAFMEEKLPYLPHGISSAVDALKLQLPMMQPPKRHLIGFSNGVFDLKTSQFRPHRKNDWLLLANDVEFNSPISGEILQDHAPQFWRWLNQATANCENKTNRVL-------------…
792	GC_00000221	ALL_SPLITS	X_griffinae_ID10	3772	6	8	3	0	0.920057	0.743843	0.822619			COG3378|COG4643	DNA primase, phage- or plasmid-associated|Uncharacterized domain associated with phage/plasmid primase	X|X	Mobilome: prophages, transposons|Mobilome: prophages, transposons	---------------------------------------------------------------------------------------------------------------------------------------------------------------------------------------------------------------------------------------------------------------------------------------------------------------------------------------------------------------------------------------------------------------…
793	GC_00000221	ALL_SPLITS	X_griffiniae_97	2214	6	8	3	0	0.920057	0.743843	0.822619			COG3378|COG4643	DNA primase, phage- or plasmid-associated|Uncharacterized domain associated with phage/plasmid primase	X|X	Mobilome: prophages, transposons|Mobilome: prophages, transposons	---------------------------------------------------------------------------------------------------------------------------------------------------------------------------------------------------------------------------------------------------------------------------------------------------------------------------------------------------------------------------------------------------------------…
794	GC_00000221	ALL_SPLITS	X_griffiniae_HGB2511	3558	6	8	3	0	0.920057	0.743843	0.822619			COG3378|COG4643	DNA primase, phage- or plasmid-associated|Uncharacterized domain associated with phage/plasmid primase	X|X	Mobilome: prophages, transposons|Mobilome: prophages, transposons	---------------------------------------------------------------------------------------------------------------------------------------------------------------------------------------------------------------------------------------------------------------------------------------------------------------------------------------------------------------------------------------------------------------…
795	GC_00000221	ALL_SPLITS	X_griffiniae_Kalro	3802	6	8	3	0	0.920057	0.743843	0.822619			COG3378|COG4643	DNA primase, phage- or plasmid-associated|Uncharacterized domain associated with phage/plasmid primase	X|X	Mobilome: prophages, transposons|Mobilome: prophages, transposons	---------------------------------------------------------------------------------------------------------------------------------------------------------------------------------------------------------------------------------------------------------------------------------------------------------------------------------------------------------------------------------------------------------------…
796	GC_00000221	ALL_SPLITS	X_griffiniae_VH1	3092	6	8	3	0	0.920057	0.743843	0.822619			COG3378|COG4643	DNA primase, phage- or plasmid-associated|Uncharacterized domain associated with phage/plasmid primase	X|X	Mobilome: prophages, transposons|Mobilome: prophages, transposons	---------------------------------------------------------------------------------------------------------------------------------------------------------------------------------------------------------------------------------------------------------------------------------------------------------------------------------------------------------------------------------------------------------------…
797	GC_00000221	ALL_SPLITS	X_griffiniae_XN45	1975	6	8	3	0	0.920057	0.743843	0.822619			COG3378|COG4643	DNA primase, phage- or plasmid-associated|Uncharacterized domain associated with phage/plasmid primase	X|X	Mobilome: prophages, transposons|Mobilome: prophages, transposons	---------------------------------------------------------------------------------------------------------------------------------------------------------------------------------------------------------------------------------------------------------------------------------------------------------------------------------------------------------------------------------------------------------------…
800	GC_00000228	ALL_SPLITS	X_griffiniae_97	2802	6	8	2	0	0.914764	0.714158	0.802108							MKWHRFGLWVW-LLSSSVWAATP--TPLTSQQTQSMENQQQSLKSQAEQWQLSAEEYQRYQQLMKGPRGIQSPGLDPLTTLGIEAESDTERRRYAEQWVKSEF------------------------------TYRG--------------------------------------------------------------------------------------------------
801	GC_00000228	ALL_SPLITS	X_griffiniae_HGB2511	2863	6	8	2	0	0.914764	0.714158	0.802108							MKWHRFGLLVW-LLSSSVWAATP--APLASQQTPSTESQPQSLKSQAEQWKLSADEYQRYQHLMKGPRGIQSPGLDPLTTLGIEADSDAERRRYAEQWVKSEFARTEKELRFQREVDAAWQRLFPDVLPVNMTTSRGTNGRLALFVRAKDCPQCETRLSEVLAANPPVDIYLVDSQRNDDTLRLWAKNHHIPVERVRNRQITLNHDAGYWFRFGKGLMPVLLRQGDQGWQVTSLQ
802	GC_00000228	ALL_SPLITS	X_griffiniae_HGB2511	2911	6	8	2	0	0.914764	0.714158	0.802108							MILNRIGLWGWLLLSNSVWAATPTLTPLASQQTPSTESQQHALKSQAEQWQLSADEYQRYQQLMKGPRGIQSPGLDPLTTLGIEAESDTESRRYAEQWVKSEFARTEKELRFQREVDAAWQRLYPDVLPVNMTTSRETNGRLALFVRVKDCPPCETRLAEVLAAKQPVDIYLVDSQRNDDTLRQWAKNHHIPVERVRTRQITLNHDAGYWFRFGKGLMPVLLRQGEQGWHITSLP
803	GC_00000228	ALL_SPLITS	X_griffiniae_Kalro	3206	6	8	2	0	0.914764	0.714158	0.802108							MKWHRFGLWVW-LLSSSVWAATP--TPLTSQQTQSMENQQQSLKSQAEQWQLSAEEYQRYQQLMKGPRGIQSPGLDPLTTLGIEAESDTERRRYAEQWVKSEF------------------------------TYRG--------------------------------------------------------------------------------------------------
804	GC_00000228	ALL_SPLITS	X_griffiniae_VH1	2575	6	8	2	0	0.914764	0.714158	0.802108							MKWHRFGLWVW-LLSSSVWAATP--TPLTSQQTQSMENQQQSLKSQAEQWQLSAEEYQRYQQLMKGPRGIQSPGLDPLTTLGIEAESDTERRRYAEQWVKSEF------------------------------TYRG--------------------------------------------------------------------------------------------------
805	GC_00000228	ALL_SPLITS	X_griffiniae_XN45	2968	6	8	2	0	0.914764	0.714158	0.802108							MKWHRFGLWVW-LLSSSVWAATP--TPLTSQQTQSMENQQQSLKSQAEQWQLSAEEYQRYQQLMKGPRGIQSPGLDPLTTLGIEAESDTERRRYAEQWVKSEF------------------------------TYRG--------------------------------------------------------------------------------------------------
798	GC_00000228	ALL_SPLITS	X_griffinae_ID10	1038	6	8	2	0	0.914764	0.714158	0.802108							MKWHRFGLLVW-LLSSSVWAATP--APLASQQTPSTASQPQSLKSQAEQWKLSADEYQRYEQLMKGPRGIQSPGLDPLTTLGIEAENDTERRRYAEQWVKSEFARTEKELRFQREVDAAWQRLFPGVLPVNMTTSRETNGRLALFVRAKDCPQCETRLSEVLAANQPVDIYLVDSQRNDDTLRLWAKDHHIPVERVRNRQITLNHDAGYWFRFGKGLMPVLLRQGDQGWQVTSLQ
799	GC_00000228	ALL_SPLITS	X_griffinae_ID10	1119	6	8	2	0	0.914764	0.714158	0.802108							MKWHRFGLLVW-LLSSSVWAATP--APLASQQTPSTESQPQPLKSQAEQWKLSADEYQRYQHLVKGPRGIQSPGLDPLTTLGIEADSDAERRRYAEQWVKSEFARTEKELRFQREVDAAWQRLFPDVLPVNMTTSRGTNGRLALFVRAKDCPQCETRLSEVLAANPPVDIYLVDSQRNDDTLRLWAKDHHIPVERVRNRQITLNHDAGYWFRFGKGLMPVLLRQGDQGWQVTSLQ
808	GC_00000231	ALL_SPLITS	X_griffiniae_97	2269	6	8	2	0	0.694118	0.754967	0.723265							MSNENSVYCHDCQKILKNWIEFQLVDEQGKPLAGI------------------------------TVPVI------------------------------------------------------GIL--------RWRN--------------------------------------------------------------------------------------------------------------------------------------------------------------------------------------------------------------------------------------------------------------------…
809	GC_00000231	ALL_SPLITS	X_griffiniae_HGB2511	3523	6	8	2	0	0.694118	0.754967	0.723265							MSNENSIYCHDCQKILKNWIEFQLVDEQGKPLVGIPYKLKSRANQ---RTGKTDGKGILREEYLPSTPIT------------------------------------------DPDAKEYK----GTMKNKNEALRGYKRSQELIIKNPFALNKKETKIYGI---KYSDVLNHINKRIIALEGN------------------------------------------------------------------------------------------------------------------------------------------------------------------------------------------------------------------------…
810	GC_00000231	ALL_SPLITS	X_griffiniae_HGB2511	444	6	8	2	0	0.694118	0.754967	0.723265			COG3675	Predicted lipase (Lip2) (PDB:1DT3)	I	Lipid transport and metabolism	MSNTNSVYCHDCQTRLKNKIEIQLVDEHNQPITNMPYTLKNSKTT---RKGVTDGNGMIREEQLLASPLRLFLSGQELADEMEKRPLRIKRNSEYTRSPEAMKAISPVFKESQESGRQYRYAKIGELVDKIPVIEKWKSDDLPSF-HFPDSEPQGLEVYPSYVGEYRYVIEVCPFRAWSLLLHHQKDYSLVNAYNLSLMSILTYASGNESRLGSVTHFFNKQLIDLSRSPYQVNDQAFFPIVYDVPFSDRYTEVVFVDSGKQAPLQGDTQLFYVSNKKEIIIGWRGTESGTDAITDLTFQPLELGCTPKGVCSGFSEKGKVHKGFWEAFNLVKTINVPKRDDNKKVLAHIIELTDEKKLFVCGHSLGGALALLHSAQLKAHNPCLYTYGMPRTFTQRAV…
[truncated: 1,644 more rows]

## Sheet: Table S3-Type VI secretion GCs
Gene clusters encoding Type VI secretion system components in two subspecies of X. griffiniae
[truncated: 458 more rows]

## Sheet: Table S4-antiSMASH
Query gene	Subject gene	Percentage identity	blast score	Percentage coverage	E-value
[truncated: 73 more rows]

## Sheet: Table S5-Complete pangenome
unique_id	gene_cluster_id	bin_name	genome_name	gene_callers_id	num_genomes_gene_cluster_has_hits	num_genes_in_gene_cluster	max_num_paralogs	SCG	functional_homogeneity_index	geometric_homogeneity_index	combined_homogeneity_index	COG20_CATEGORY_ACC	COG20_CATEGORY	COG20_PATHWAY_ACC	COG20_PATHWAY	COG20_FUNCTION_ACC	COG20_FUNCTION	aa_sequence
[truncated: 27,159 more rows]

[truncated: 17 more sheets: Table S6-Phyletic_tree, Table S7-Phage totals, Table S8_HGB2511_phages, Tables S9-ID10_phages, Table S10-Kalro phages, S11-TH1_phages, Table S12-Prophages on DDH , Table S13-ANI values, Table S14_pangenome_with_phages, Table S15-Genomad phage_quality, Table S16-T6SS % identities, Table S17-accession numbers, Table S18-xnp1 & T6SS loci, Table S19_ID10_prophage genes, Table S20_Cas finder output, S21 pangenome-phyletic pattern, S22 defense finder output]
