# Supplementary material for: Analyses of Xenorhabdus griffiniae genomes reveal two distinct sub-species that display intra-species variation due to prophages
Source: BMC Genomics. 2024 Nov 15;25:1087. doi: 10.1186/s12864-024-10858-2 (PMC11566119; doi:10.1186/s12864-024-10858-2)
Supplement: Supplementary file 4 — Additional file 4. Excel workbook of putative insect toxins encoded by Xenorhabdus strains. These sheets contain raw data of the toxin domain-containing proteins that are unique among the X. griffiniae and Xenorhabdus sp. TH1 species. Also contained herein, are raw data from the comparison between the combined toxin library outputs for the X. griffiniae and Xenorhabdus sp. TH1 species with the output for X nematophila 19061. Also provided are the raw “toxin library” summary outputs from the PathoFact software used in the analyses. [file 12864_2024_10858_MOESM4_ESM.xlsx]

## Sheet: Additional File 4
Analyses of Xenorhabdus griffiniae genomes reveal two distinct sub-species that display intra-species variation due to prophages
Jennifer K. Heppert1*, Ryan Musumba Awori2*, Mengyi Cao3, Grischa Chen3, Jemma McLeish1, Heidi Goodrich-Blair1#

## Sheet: PF unique toxins + sequences
Unique toxins	HMM_Name	Score	Significance_evalue	NAME	Alternative_name	Database	Description	ORF_ID	ORF	Sequence
TH1 Unique	K10815_8	801.3	3.3e-242	hcnB	-	KEGG	hydrogen cyanide synthase HcnB [EC:1.4.99.5]	1333	2_544	MKQRPVIVGGGPAGMGAAIELAKHGVNSILLDEAPRLGGVVYRGPLRQGVVMDYLGQSYI NAMQKLHQDFARIANNVDVHLNSRVLGTEANQRLHVLDSKEQLISIDYQHLLLSTGCHER NVPFPGWTLPGVMLLGGLQLQIKSGVVNPLGRTVIAGTGPLLPLVACQLHRAGAEIVGVY EASAFNRIARSTLSLLNQPQLLLDGLSMIAYLKRHHIPLHFGWGIVSAEGQSELQQVTLA PYDENWQIDYLQKQQISAETLAVGYGFIPRTQLTQLMDLQHQYHKDGYLQPCHNDWQQSS QPHIHLAGDISGLRGSEAAMLSGKIAALSILRQRGDLTEAQAEHQRMIYQRKLNAILRFR VGIDAFIRPGMGQLGLQQADTVICRCENVTRKD…
	K10814_8	153.8	2.1e-46	hcnA	-	KEGG	hydrogen cyanide synthase HcnA [EC:1.4.99.5]	1334	2_545	MKNQSELGFMMNRKYDIQELNGVLFTLYINGQSVTAAEGETVLTVLNAVGLRKISCNDSQ NIMGTYCGMGVCHSCLVNIDGRYKRRACQTVVQPGMRVETMTNRLMTGDLS
	PF15535.1	40.6	4.2e-11	Ntox37	-	PFAM	Putative toxin 57	2322	3_701	MQTDPAGTEDGLNLYAYTGNDPVNLVDPTGQWGETASTVLDYIPIVGGAKGIYEAYQDPT WTNIAAAGAGIFGSPGKALGKGGKAAVKGLENPFKDKTAKEIDAMFRKKGFEPKGRDPAG GYGRYVNPKNDRSYHIMGKL
ID10 Unqiue	K08598_49	121	1.3e-35	yopJ	-	KEGG	YopJ protease family	623	1_623	MSDKDSLRSYIDKIRTNKIDNHQFNNIHMDMVNCGIILRHLNATSSMNAHPTIMTAHDFV NSIDELNKLNSNEHKRFVINAGNDRTHFASANVFKDVDNNISIIFVDSSRGKNQFILFKL YFAFKDKPNIKTLYIYNQIQNSDADCLLFSLHFLKKMHKYSDHFVKLHQDLFNNKIEFIR EKHLPYKPELDDESLKKARVVFFDQAIKLLPIDFFKHAQSMNLMNTYNDYFKSHFDEIKD MKANKQPGGRESLINRYKRHEVTRTIDKKKRTYSNSIEEKRLSLAEAVLHWLDES
	PF14040.1	112.9	2.4e-33	DNase_NucA_NucB	-	PFAM	Deoxyribonuclease NucA/NucB	1087	2_31	MEWVVIENNALASRNLDDCRTLSPEACGKAKELSQRILDKGLPSVEDMRGKLASCQDDSC RKGVWTEYRQASDATINSLKQMALSGELSREELAFINHELGKELAVSGYRANDKIGRSEQ SSWLNGGSGPLSGFFNTELRQKELENAGLSKADAAQYVKEEQRNLMLLETATGIIGAKAS DKMQEKPSSVPSIKGSIVNKGSSSEQHTNEHKVIVVDKTKYPESAKHIEDAQKAGHPNVL TIDREGAAQRRRESLKNTPPVKGADRDEYPPAMFKEGGSGASVRPITPSDNRGAGSCIGQ QCRGLPNGATVIIKTDKSGKIETEK
	PF07812.7	83.4	2.2e-24	TfuA	-	PFAM	TfuA-like protein	1152	2_96	MLFARKQKPVVFGGSSLPCDQRYDAIIEFRPPIQTGDLLELSGSGRPVLITDGLFGSNMS ITVVECLNFINAGGILLGSSSMGALRAADCYIQGMVGIGQIFQGYLFGYYHSDADVALRY HTDNYQEITLSYVHIEYIACYLMAEGQISSLQKRQMMALVRQIIWYERYIDRVIDAMLKI APHLDIAQLRSLFKNDTMHPKKQDARLAIDYLVKFYLAKCE
	PF15526.1	87.4	1.4e-25	Ntox21	-	PFAM	Putative toxin 46	1197	2_141	MSDTGRLDCVPCNTFKHWLEFQLLDNQGKPLIGIPYHLKSRDGVIKANGVTNGQGILREE NLSPLPMTLHVDAQKLANQLVEKPAVAAVKNEQASGSSSAIMPGELSDGLPKIEGWTEEA LQTKYYTDREYPGITVIPEHNRRHVIAVERIVKPVFAKSCLQPAGCTDAGTETEPAANFG QLQVYLPAPATASAAQNKNTPPWYMVPIGWLLDQVVPPAQAHPLVFQAMETQMALGAAVG TASNNDGSWETESAPPLISEKEKLFMAAIVSSTPTDRAQLAWGALKRAFGADSDTAQHQL ERLKQLADQKGRAETRVRYRFVEDEKTGKVKVVGYHTREGSGMDTVKVRHVKQTAPGTYE FREDGADSPILVWYTNASSMYKALSPQELPQYF…
	PF03543.9	44.7	2.9e-12	Peptidase_C58	-	PFAM	Yersinia/Haemophilus virulence surface antigen	1395	2_339	MGKPFWRSVEYFVTGNYFADDGDNNIKAIGFGGNIYAYGGNDHITVGSIGATVYTGSGHD TVVGGAAYLKVIDTTGNLTVKGGAGYAEIDKNESGNIGFSGVAGGVSITHTGKVGDITYG GGAAYNRIERIRQAADTYSETRGNIRFEGVGGYNHIYSDVAHGNIYFTGGGAYNEIIRKG KANDFGSEGMEYAKAEEVVLTTATMSGAWIGNSHQVTGVKSAREPNTYLFAFEDGTYTKI NKVQLRNDPETGKLRYFSTAWFKTGKHLKELEKQDISDQGVFNSVDEDGAYTLSNLIVEQ QKPITIHAVEKKLTENQWVDYGNGVQINAADITLSDAKMGGYAIYRDGTTVDVKAVKSNR MPNTYIYGKQLGEYTKVVVVELKNDPNTGVLRY…
	PF00782.15	62.1	1.1e-17	DSPc	-	PFAM	Dual specificity phosphatase, catalytic domain	1791	2_735	MKFPMQLALESRQRLWLTACVWLLFLTPFFFMTYGQINQLTSLRDDIKVVVFSWEQNIPF WSWTIIPYWSIDFFYGISLFICTNRREQWLHGWRLVTASLIACTGFLLFPLQFSFSRPAT TGIFGWLFTQLELFDLPYNQAPSLHIILLWLLWLRYSTHIQGYWRGLLHVWSLLIALSVL TTWQHHFIDVITGFAVGVIISYLLPISHHWRWQPSQGSYARKLFGCYIMGSFFFTLMAYG LGGIFWILLWPAISLLMIALGYAGLGNSVFQKQSDGCMSLSARWLLAPYQFGAWLSYLWF RRQSSPYNHIVEGIILGCLPCQSVIESINITSVFDLTAEWHRKPDNQGKHYVCQPQIDLL PLTPEALQSAVCTLDKLHQKGNVFIHCTLGLSR…
	PF13974.1	58.7	1e-16	YebO	-	PFAM	YebO-like protein	2251	3_239	MYNSYYDSASSLSGAFFILIIIVLIGLAINFFIIRYASRANELLDVQKKLLQELRIQTAL LSGDKGNIEISSIHLDRVRKLQSTDILEMGGPVVRYKVEDIANLYNNLMIEVEAKNLSIL SAKKAFQVEIDRISSGLNEPQKTFFLNVYRENIK
2511 Unique
	PF15532.1	54.7	2.5e-15	Ntox30	-	PFAM	Putative toxin 53	125	1_125	MAPAGSHASQGWVVRIMDGKKSMDINGNYHPAGIFKEGSPNFNPDIINDVHIPINKPTKF PGVD
	PF15657.1	45.2	1.9e-12	Tox-HNH-EHHH	-	PFAM	HNH/Endo VII superfamily nuclease toxins	1363	2_330	MGGVNPYGYVDNPVNFVDPFGLAGEDCGKPKPNRRQALNKAKDLAGIPRSQQPARQWTVG NDPKRRGQTNYKYSEEAGSHGRYYEYVDAHGHKKVVLEHTNDPHAPYPHAHAGEAKDPLR KRTYDFKNERYQKIDDPKTNDHHIYYE
19061 HMM_Name	PF01885.11	78.1	1.3e-22	PTS_2-RNA	-	PFAM	RNA 2'-phosphotransferase, Tpt1 / KptA family	457	1_457	MDQSDRKISKFLSYVLRHQPESIGLTLDSEGWADIGTLIKCAAKYGKRLNRVIIENIVES NDKKRFSISADQKHIRQITEFG
	K11023_13	95.9	6e-28	ptxA	-	KEGG	pertussis toxin subunit 1 [EC:2.4.2.-]	721	1_721	MKILKPLALLFVLFLYATPSLAVTFFYRADDRPFEEILASDPAGFNSWGVNDDLVRHVEG EILGEPEPESSAFIATTSDFDQAVAIAQIGIVATDSHAPRMPFYIYAIRPTDNFYSVELS FRHFQQQTGNPVFGELLEDYGEQREYAAYRHIPIVQIRQVMTYEYNSEMRRYVRTRTISN NAYVEAETEPNHGPYPHFNLPDPAGYSMSEHNCVINFNNSSSVLSFVSRSLAKNDDYQSA IIKWRRCHIMLETTSIISMMLF
	PF15649.1	86.3	2.9e-25	Tox-REase-7	-	PFAM	Restriction endonuclease fold toxin 7	912	1_912	MNKLLKFLSQISFALFVFLVSFASLASTKAPFQTTSNLTNTLACTPPPADPEIRDLARAL NYNLDLIYEYVYYGIDYSPTFGLKKGPLGTFLDRRGNNMDQNTLFVTLLRQSCIKADYRY GVSTIPAEMIANLLGVENNATLLANNLGNSGIPACVKIEGNDQCVKTGGQAKTVNLQHIW TEVTHNGKTHQLDPSFKSYQNFTPINAASIMGFNKKEFLTAATKEASSISGVPANINSIR NLNRDNIRAKLNAYAEMLANEIGKKHPDKSMAEIFGGRQITNTNYLAFFSANSSTLCAEI ENCLPVPNTLKSAFTVKISDTPSSPASINMTLYADQISGKRLTLDYNNANQPVLTLDGTV IATGSTTKTATQLITTTLSTPYVTSYDNYSGQN…
	PF11647.3	110.6	4.9e-33	PMT_C	-	PFAM	C-terminal region of Pasteurella multocida toxin residues 569-1285	1165	2_114	MGKSASRSTAYAFTGKYEDDNDGNTIHAIGIDGVINAYGGNDYIVVVSARAVVNTTWGHD TIVGGAGYLDVNDTGGDLTVKGASGFTSINKTQSGPITFEGVSGGVKINHTGDKSGIFYS GAAGYNSITRKGLQGDISFKGAGAYNELWHETNQGNFSFAGAGGANKIDRTWFNRYQGSH GDLTFKGAGAANIISSGVESGNVEFEGAGAANNIVRKGKIGDVTLRGAGASNHVERIREA DDVYSETKGNIRFEGVGGYNSLYSDVAHGDIHFAGAGGYNQITRKGTANDVNSEGIQYAK AEAIVLTKATMGGSWIGDTSYQVTGLKSAQQPNTYLFAFVDGTHTKINKVQLRNDPQTGK LIYHSTSWYKEGNHLSDIEKKDISEQGGFNATN…
	PF15656.1	128.7	3.1e-38	Tox-HDC	-	PFAM	Toxin with a H + D/N and C signature	1521	2_470	MNRDNDSNFFTQAGSFTSAISGGVDPRTGLYNLSITLGHINGNNQMGPQFPITLSYSPQS QGNMGFGTGVSLGVSTYDTSSGRLSLSTGEQYQTDENTSSVTVKQKKLDNFKFEKHGGES YRVTHKTGDVEILRGEDYGSSLKLPVRMINAAGHSLSLATDNNNRLISVSDESSPLLWVA YDDRVTLTFYPGTQEKYSVILQTNNDLLTTITRRTTGEPDLVWHIQYEDTGFWGQWATAM TSPSGLQDTVIYRCDGYTHRFPDSAPQSLRNNPMPYVTKRTLAPGAGQPIQVSVYSYSDY NYLGYDSGVDWEATQDNLYNCLDNYIYSSVETQGVGIASKTITREYNSYHLQVSEETSSG SNSVLKTTEYYAKLGTPFENQPEQFQLPRTITT…
	K15366_4	306	1.1e-91	spvB	-	KEGG	salmonella plasmid virulence protein B	1857	2_806	MKQSSTFSVTELSLPKGGGNITGMGEAMTPAGPDGMAGLSLPLPISAGRGYAPSLSLSYS SGLGNGPFGLGWQCPVMAIRRRTHRGVPHYDKTDTFLGPDGEVLVAALNETQQPDIRSAS TLQGVELGDNYIVTGYHSRQEQQFNRFEYWQPKTKPQQGDFWLIYGTDGQKHLLGRNTEA RIFNPQQTKSQHTEQTAQWLLESSVSTHGEQIYYEYRCEDDMACSLTEIQLHPQSRSQRY LFAVHYGNISASDQLLGLDTNKKISIDNWLFHLVFDYGERSVQLSDKPAFTSSKKWLCRE DCFSRYEYGFEVRTRRLCRQILMYHNIKALDPSANNDDIDQIALVVRLILQYDEKAVAST LTMIQRVGHEIEKDKSGVFHALPPLELSYQPFE…
	PF03534.8	406	1.9e-122	SpvB	-	PFAM	Salmonella virulence plasmid 65kDa B protein	1857	2_806	MKQSSTFSVTELSLPKGGGNITGMGEAMTPAGPDGMAGLSLPLPISAGRGYAPSLSLSYS SGLGNGPFGLGWQCPVMAIRRRTHRGVPHYDKTDTFLGPDGEVLVAALNETQQPDIRSAS TLQGVELGDNYIVTGYHSRQEQQFNRFEYWQPKTKPQQGDFWLIYGTDGQKHLLGRNTEA RIFNPQQTKSQHTEQTAQWLLESSVSTHGEQIYYEYRCEDDMACSLTEIQLHPQSRSQRY LFAVHYGNISASDQLLGLDTNKKISIDNWLFHLVFDYGERSVQLSDKPAFTSSKKWLCRE DCFSRYEYGFEVRTRRLCRQILMYHNIKALDPSANNDDIDQIALVVRLILQYDEKAVAST LTMIQRVGHEIEKDKSGVFHALPPLELSYQPFE…
	PF12256.3	217.6	2e-65	TcdB_toxin_midN	-	PFAM	Insecticide toxin TcdB middle/N-terminal region	1857	2_806	MKQSSTFSVTELSLPKGGGNITGMGEAMTPAGPDGMAGLSLPLPISAGRGYAPSLSLSYS SGLGNGPFGLGWQCPVMAIRRRTHRGVPHYDKTDTFLGPDGEVLVAALNETQQPDIRSAS TLQGVELGDNYIVTGYHSRQEQQFNRFEYWQPKTKPQQGDFWLIYGTDGQKHLLGRNTEA RIFNPQQTKSQHTEQTAQWLLESSVSTHGEQIYYEYRCEDDMACSLTEIQLHPQSRSQRY LFAVHYGNISASDQLLGLDTNKKISIDNWLFHLVFDYGERSVQLSDKPAFTSSKKWLCRE DCFSRYEYGFEVRTRRLCRQILMYHNIKALDPSANNDDIDQIALVVRLILQYDEKAVAST LTMIQRVGHEIEKDKSGVFHALPPLELSYQPFE…
	PF12255.3	164.8	2.6e-49	TcdB_toxin_midC	-	PFAM	Insecticide toxin TcdB middle/C-terminal region	1857	2_806	MKQSSTFSVTELSLPKGGGNITGMGEAMTPAGPDGMAGLSLPLPISAGRGYAPSLSLSYS SGLGNGPFGLGWQCPVMAIRRRTHRGVPHYDKTDTFLGPDGEVLVAALNETQQPDIRSAS TLQGVELGDNYIVTGYHSRQEQQFNRFEYWQPKTKPQQGDFWLIYGTDGQKHLLGRNTEA RIFNPQQTKSQHTEQTAQWLLESSVSTHGEQIYYEYRCEDDMACSLTEIQLHPQSRSQRY LFAVHYGNISASDQLLGLDTNKKISIDNWLFHLVFDYGERSVQLSDKPAFTSSKKWLCRE DCFSRYEYGFEVRTRRLCRQILMYHNIKALDPSANNDDIDQIALVVRLILQYDEKAVAST LTMIQRVGHEIEKDKSGVFHALPPLELSYQPFE…
	PF13517.1	44.3	4.2e-12	VCBS	-	PFAM	Repeat domain in Vibrio, Colwellia, Bradyrhizobium and Shewanella	1857	2_806	MKQSSTFSVTELSLPKGGGNITGMGEAMTPAGPDGMAGLSLPLPISAGRGYAPSLSLSYS SGLGNGPFGLGWQCPVMAIRRRTHRGVPHYDKTDTFLGPDGEVLVAALNETQQPDIRSAS TLQGVELGDNYIVTGYHSRQEQQFNRFEYWQPKTKPQQGDFWLIYGTDGQKHLLGRNTEA RIFNPQQTKSQHTEQTAQWLLESSVSTHGEQIYYEYRCEDDMACSLTEIQLHPQSRSQRY LFAVHYGNISASDQLLGLDTNKKISIDNWLFHLVFDYGERSVQLSDKPAFTSSKKWLCRE DCFSRYEYGFEVRTRRLCRQILMYHNIKALDPSANNDDIDQIALVVRLILQYDEKAVAST LTMIQRVGHEIEKDKSGVFHALPPLELSYQPFE…
	PF10502.4	58	1.8e-16	Peptidase_S26	-	PFAM	Signal peptidase, peptidase S26	2000	3_76	MSFSLKKYFVKKESWKRFGVKAGVTLLVLWAAGAAFVSRYRIGIDPQQEKCLPGYTFFLI DLKDQSLERGAVYAFHAKNMQPFYKDGTRMVKILTGMPGDKVEINDKWKITVNGNVVGEG LQLAGKLHLPESHFYGKATLKEDNYWFMGKSPFSFDSRYWGTVKNDQIIGRAYPLF
	TIGR02771	46.5	5.8e-13	TraF_Ti	-	TIGR	conjugative transfer signal peptidase TraF	2000	3_76	MSFSLKKYFVKKESWKRFGVKAGVTLLVLWAAGAAFVSRYRIGIDPQQEKCLPGYTFFLI DLKDQSLERGAVYAFHAKNMQPFYKDGTRMVKILTGMPGDKVEINDKWKITVNGNVVGEG LQLAGKLHLPESHFYGKATLKEDNYWFMGKSPFSFDSRYWGTVKNDQIIGRAYPLF

## Sheet: TH1 PF toxin library
ORF_ID	ORF	HMM_Name	Score	Significance_evalue	NAME	Alternative_name	Database	Description	ORF_ID	ORF
188	1_188	K01114_780_95_420	504.8	3e-152	plc	-	KEGG	Phospholipase C	188	1_188
188	1_188	TIGR03396	894.3	8.9e-270	PC_PLC	-	TIGR	phospholipase C, phosphocholine-specific	188	1_188
195	1_195	PF05860.8	110.6	7.8e-33	Haemagg_act	-	PFAM	haemagglutination activity domain	195	1_195
195	1_195	K11016_57	1702.4	0	shlA	-	KEGG	hemolysin	195	1_195
195	1_195	K15125_378	426.6	3.2e-128	fhaB	-	KEGG	filamentous hemagglutinin	195	1_195
196	1_196	K11017_55	780.2	2.2e-235	shlB	-	KEGG	hemolysin activation\/secretion protein	196	1_196
213	1_213	PF01636.18	133.5	2e-39	APH	-	PFAM	Phosphotransferase enzyme family	213	1_213
401	1_401	PF13997.1	93.7	1.2e-27	YqjK	-	PFAM	YqjK-like protein	401	1_401
435	1_435	K12340_892	466.2	1.6e-140	tolC	-	KEGG	outer membrane protein	435	1_435
491	1_491	K06972_355	51.3	7.3e-15	PITRM1, PreP, CYM1	-	KEGG	presequence protease [EC:3.4.24.-]	491	1_491
491	1_491	PF00675.15	109.4	2.7e-32	Peptidase_M16	-	PFAM	Insulinase (Peptidase family M16)	491	1_491
491	1_491	PF05193.16	116.8	1.8e-34	Peptidase_M16_C	-	PFAM	Peptidase M16 inactive domain	491	1_491
509	1_509	K12340_892	308	1.7e-92	tolC	-	KEGG	outer membrane protein	509	1_509
524	1_524	K11017_55	279.8	8.4e-84	shlB	-	KEGG	hemolysin activation\/secretion protein	524	1_524
525	1_525	K11016_57	246.1	1.1e-73	shlA	-	KEGG	hemolysin	525	1_525
525	1_525	K15125_378	491.2	1.1e-147	fhaB	-	KEGG	filamentous hemagglutinin	525	1_525
525	1_525	PF05860.8	89.8	2.2e-26	Haemagg_act	-	PFAM	haemagglutination activity domain	525	1_525
572	1_572	PF00717.18	56.7	2.8e-16	Peptidase_S24	-	PFAM	Peptidase S24-like	572	1_572
705	1_705	PF04221.7	53.1	4.2e-15	RelB	-	PFAM	RelB antitoxin	705	1_705
706	1_706	PF13950.1	108.2	2.9e-32	Epimerase_Csub	-	PFAM	UDP-glucose 4-epimerase C-term subunit	706	1_706
794	2_5	PF03945.9	42.5	1e-11	Endotoxin_N	-	PFAM	delta endotoxin, N-terminal domain	794	2_5
796	2_7	PF00903.20	55.6	1.1e-15	Glyoxalase	-	PFAM	Glyoxalase/Bleomycin resistance protein/Dioxygenase superfamily	796	2_7
895	2_106	PF00717.18	72.5	3.3e-21	Peptidase_S24	-	PFAM	Peptidase S24-like	895	2_106
916	2_127	PF13942.1	247	1.7e-74	Lipoprotein_20	-	PFAM	YfhG lipoprotein	916	2_127
1083	2_294	PF13994.1	129.7	1e-38	PgaD	-	PFAM	PgaD-like protein	1083	2_294
1131	2_342	PF13989.1	157.9	1.5e-47	YejG	-	PFAM	YejG-like protein	1131	2_342
1132	2_343	K11060_3	47.5	1.7e-13	entB	-	KEGG	probable enterotoxin B	1132	2_343
1172	2_383	PF01636.18	64.4	2.6e-18	APH	-	PFAM	Phosphotransferase enzyme family	1172	2_383
1236	2_447	PF00717.18	50.4	2.6e-14	Peptidase_S24	-	PFAM	Peptidase S24-like	1236	2_447
1256	2_467	PF13991.1	120.3	4.2e-36	BssS	-	PFAM	BssS protein family	1256	2_467
1286	2_497	PF13954.1	92.3	4.3e-27	PapC_N	-	PFAM	PapC N-terminal domain	1286	2_497
1286	2_497	PF13953.1	85.9	2.2e-25	PapC_C	-	PFAM	PapC C-terminal domain	1286	2_497
1332	2_543	K10816_8	802.3	1.2e-242	hcnC	-	KEGG	hydrogen cyanide synthase HcnC [EC:1.4.99.5]	1332	2_543
1333	2_544	K10815_8	801.3	3.3e-242	hcnB	-	KEGG	hydrogen cyanide synthase HcnB [EC:1.4.99.5]	1333	2_544
1334	2_545	K10814_8	153.8	2.1e-46	hcnA	-	KEGG	hydrogen cyanide synthase HcnA [EC:1.4.99.5]	1334	2_545
1455	2_666	PF05015.8	107.7	5.2e-32	Plasmid_killer	-	PFAM	Plasmid maintenance system killer protein	1455	2_666
1528	2_739	PF05015.8	119.3	1.3e-35	Plasmid_killer	-	PFAM	Plasmid maintenance system killer protein	1528	2_739
1656	3_35	PF13954.1	114.9	4.7e-34	PapC_N	-	PFAM	PapC N-terminal domain	1656	3_35
1656	3_35	PF13953.1	73.1	2.2e-21	PapC_C	-	PFAM	PapC C-terminal domain	1656	3_35
1668	3_47	K12340_892	165.1	3.9e-49	tolC	-	KEGG	outer membrane protein	1668	3_47
1768	3_147	PF13091.1	121.2	4.4e-36	PLDc_2	-	PFAM	PLD-like domain	1768	3_147
1787	3_166	PF03372.18	82.5	9.4e-24	Exo_endo_phos	-	PFAM	Endonuclease/Exonuclease/phosphatase family	1787	3_166
1790	3_169	PF00881.19	73.2	4.3e-21	Nitroreductase	-	PFAM	Nitroreductase family	1790	3_169
1799	3_178	K10816_8	63.2	2.7e-18	hcnC	-	KEGG	hydrogen cyanide synthase HcnC [EC:1.4.99.5]	1799	3_178
1841	3_220	PF00903.20	88.4	7.5e-26	Glyoxalase	-	PFAM	Glyoxalase/Bleomycin resistance protein/Dioxygenase superfamily	1841	3_220
1893	3_272	PF01636.18	51.9	1.8e-14	APH	-	PFAM	Phosphotransferase enzyme family	1893	3_272
1894	3_273	PF14002.1	212.8	4e-64	YniB	-	PFAM	YniB-like protein	1894	3_273
1908	3_287	PF13995.1	134.6	1.9e-40	YebF	-	PFAM	YebF-like protein	1908	3_287
1930	3_309	PF13980.1	122.2	1.1e-36	UPF0370	-	PFAM	Uncharacterised protein family (UPF0370)	1930	3_309
1948	3_327	PF13091.1	57.9	1.8e-16	PLDc_2	-	PFAM	PLD-like domain	1948	3_327
1952	3_331	PF00873.14	1135	0	ACR_tran	-	PFAM	AcrB/AcrD/AcrF family	1952	3_331
1953	3_332	PF00873.14	1119	0	ACR_tran	-	PFAM	AcrB/AcrD/AcrF family	1953	3_332
2040	3_419	PF00267.16	415	4.9e-125	Porin_1	-	PFAM	Gram-negative porin	2040	3_419
2109	3_488	K03699_483	230.2	5.6e-69	tlyC	-	KEGG	putative hemolysin	2109	3_488
2212	3_591	PF11713.3	180.5	3.9e-54	Peptidase_C80	-	PFAM	Peptidase C80 family	2212	3_591
2212	3_591	K10953_24	6501.8	0	rtxA	-	KEGG	RTX toxin RtxA	2212	3_591
2212	3_591	PF07634.6	208	5.9e-65	RtxA	-	PFAM	RtxA repeat	2212	3_591
2213	3_592	PF02794.11	144.9	2.2e-43	HlyC	-	PFAM	RTX toxin acyltransferase family	2213	3_592
2223	3_602	K01197_243	49.8	3.2e-14	hya	-	KEGG	hyaluronoglucosaminidase [EC:3.2.1.35]	2223	3_602
2234	3_613	K03699_483	266.6	5.3e-80	tlyC	-	KEGG	putative hemolysin	2234	3_613
2264	3_643	PF06609.8	47.3	1.9e-13	TRI12	-	PFAM	Fungal trichothecene efflux pump (TRI12)	2264	3_643
2271	3_650	PF13091.1	77.1	2e-22	PLDc_2	-	PFAM	PLD-like domain	2271	3_650
2289	3_668	K03699_483	335	9.2e-101	tlyC	-	KEGG	putative hemolysin	2289	3_668
2308	3_687	PF13977.1	115.2	3.3e-34	TetR_C_6	-	PFAM	Bacterial transcriptional repressor	2308	3_687
2316	3_695	K11021_124	80.4	1.5e-23	tccC	-	KEGG	insecticidal toxin complex protein TccC	2316	3_695
2318	3_697	K11021_124	67.9	8.9e-20	tccC	-	KEGG	insecticidal toxin complex protein TccC	2318	3_697
2320	3_699	K11021_124	68.3	6.8e-20	tccC	-	KEGG	insecticidal toxin complex protein TccC	2320	3_699
2322	3_701	PF15535.1	40.6	4.2e-11	Ntox37	-	PFAM	Putative toxin 57	2322	3_701
2324	3_703	PF15535.1	77.3	1.4e-22	Ntox37	-	PFAM	Putative toxin 57	2324	3_703
2332	3_711	K11017_55	259.1	1.6e-77	shlB	-	KEGG	hemolysin activation\/secretion protein	2332	3_711
2333	3_712	K11016_57	166.2	1.4e-49	shlA	-	KEGG	hemolysin	2333	3_712
2333	3_712	K15125_378	282.9	7.6e-85	fhaB	-	KEGG	filamentous hemagglutinin	2333	3_712
2333	3_712	PF05860.8	106	2.1e-31	Haemagg_act	-	PFAM	haemagglutination activity domain	2333	3_712
2446	4_18	PF12920.2	842.9	2.7e-254	TcdA_TcdB_pore	-	PFAM	TcdA/TcdB pore forming domain	2446	4_18
2446	4_18	K11063_6	101.6	2.7e-30	tcdAB	-	KEGG	toxin A\/B	2446	4_18
2546	4_118	PF00873.14	1379.3	0	ACR_tran	-	PFAM	AcrB/AcrD/AcrF family	2546	4_118
2619	4_191	K12679_6	61.7	5.4e-18	icsA, virG	-	KEGG	outer membrane protein IcsA	2619	4_191
2622	4_194	PF00267.16	408.2	5.7e-123	Porin_1	-	PFAM	Gram-negative porin	2622	4_194
2644	4_216	PF02452.12	69.4	5.7e-20	PemK	-	PFAM	PemK-like protein	2644	4_216
2697	4_269	PF13953.1	58	1.1e-16	PapC_C	-	PFAM	PapC C-terminal domain	2697	4_269
2697	4_269	PF13954.1	119.8	1.4e-35	PapC_N	-	PFAM	PapC N-terminal domain	2697	4_269
2788	4_360	PF07883.6	97.7	4e-29	Cupin_2	-	PFAM	Cupin domain	2788	4_360
2806	4_378	PF02452.12	59.9	5e-17	PemK	-	PFAM	PemK-like protein	2806	4_378
3178	4_750	PF07927.7	48.4	1.3e-13	YcfA	-	PFAM	YcfA-like protein	3178	4_750

## Sheet: 19061 PF toxin library
ORF_ID	ORF	HMM_Name	Score	Significance_evalue	NAME	Alternative_name	Database	Description	ORF_ID	ORF
71	1_71	PF07362.7	88.7	4.3e-26	CcdA	-	PFAM	Post-segregation antitoxin CcdA	71	1_71
225	1_225	PF04221.7	98.4	3.7e-29	RelB	-	PFAM	RelB antitoxin	225	1_225
392	1_392	PF02452.12	62.2	1.2e-17	PemK	-	PFAM	PemK-like protein	392	1_392
396	1_396	K03699_483	391	1.1e-117	tlyC	-	KEGG	putative hemolysin	396	1_396
448	1_448	PF02452.12	56.5	7.2e-16	PemK	-	PFAM	PemK-like protein	448	1_448
456	1_456	PF05016.9	42	2.3e-11	Plasmid_stabil	-	PFAM	Plasmid stabilisation system protein	456	1_456
457	1_457	PF01885.11	78.1	1.3e-22	PTS_2-RNA	-	PFAM	RNA 2'-phosphotransferase, Tpt1 / KptA family	457	1_457
504	1_504	PF00903.20	44	4.8e-12	Glyoxalase	-	PFAM	Glyoxalase/Bleomycin resistance protein/Dioxygenase superfamily	504	1_504
695	1_695	K15125_378	52.4	3.4e-15	fhaB	-	KEGG	filamentous hemagglutinin	695	1_695
721	1_721	K11023_13	95.9	6e-28	ptxA	-	KEGG	pertussis toxin subunit 1 [EC:2.4.2.-]	721	1_721
795	1_795	PF00873.14	1378.2	0	ACR_tran	-	PFAM	AcrB/AcrD/AcrF family	795	1_795
842	1_842	K11005_20	93.5	2.1e-27	hlyA	-	KEGG	hemolysin A	842	1_842
857	1_857	PF13950.1	108.6	2.7e-32	Epimerase_Csub	-	PFAM	UDP-glucose 4-epimerase C-term subunit	857	1_857
912	1_912	PF15649.1	86.3	2.9e-25	Tox-REase-7	-	PFAM	Restriction endonuclease fold toxin 7	912	1_912
912	1_912	K11021_124	86.8	2.1e-25	tccC	-	KEGG	insecticidal toxin complex protein TccC	912	1_912
940	1_940	K12340_892	155.2	4.9e-46	tolC	-	KEGG	outer membrane protein	940	1_940
1053	2_2	PF13977.1	114.1	8.7e-34	TetR_C_6	-	PFAM	Bacterial transcriptional repressor	1053	2_2
1072	2_21	K03699_483	334.6	1.4e-100	tlyC	-	KEGG	putative hemolysin	1072	2_21
1091	2_40	PF13091.1	73.6	2.9e-21	PLDc_2	-	PFAM	PLD-like domain	1091	2_40
1134	2_83	K03699_483	265.9	1e-79	tlyC	-	KEGG	putative hemolysin	1134	2_83
1146	2_95	K01197_243	55.1	1e-15	hya	-	KEGG	hyaluronoglucosaminidase [EC:3.2.1.35]	1146	2_95
1156	2_105	K12340_892	157.2	1.2e-46	tolC	-	KEGG	outer membrane protein	1156	2_105
1158	2_107	PF07362.7	49	1.1e-13	CcdA	-	PFAM	Post-segregation antitoxin CcdA	1158	2_107
1164	2_113	PF02794.11	143.2	9.1e-43	HlyC	-	PFAM	RTX toxin acyltransferase family	1164	2_113
1165	2_114	PF11647.3	110.6	4.9e-33	PMT_C	-	PFAM	C-terminal region of Pasteurella multocida toxin residues 569-1285	1165	2_114
1165	2_114	PF07634.6	272.6	1.3e-85	RtxA	-	PFAM	RtxA repeat	1165	2_114
1165	2_114	PF11713.3	170.8	4.8e-51	Peptidase_C80	-	PFAM	Peptidase C80 family	1165	2_114
1165	2_114	K10953_24	6699.6	0	rtxA	-	KEGG	RTX toxin RtxA	1165	2_114
1246	2_195	PF08845.5	62.7	5.3e-18	SymE_toxin	-	PFAM	Toxin SymE, type I toxin-antitoxin system	1246	2_195
1248	2_197	K11021_124	56.1	4.1e-16	tccC	-	KEGG	insecticidal toxin complex protein TccC	1248	2_197
1283	2_232	K03699_483	230.6	5.3e-69	tlyC	-	KEGG	putative hemolysin	1283	2_232
1355	2_304	PF00267.16	453.4	1.3e-136	Porin_1	-	PFAM	Gram-negative porin	1355	2_304
1410	2_359	PF13991.1	127.4	3.1e-38	BssS	-	PFAM	BssS protein family	1410	2_359
1480	2_429	PF13954.1	103.8	1.5e-30	PapC_N	-	PFAM	PapC N-terminal domain	1480	2_429
1480	2_429	PF13953.1	98.7	2.8e-29	PapC_C	-	PFAM	PapC C-terminal domain	1480	2_429
1507	2_456	TIGR03605	60.2	3.4e-17	antibiot_sagB	-	TIGR	SagB-type dehydrogenase domain	1507	2_456
1521	2_470	PF15656.1	128.7	3.1e-38	Tox-HDC	-	PFAM	Toxin with a H + D/N and C signature	1521	2_470
1552	2_501	PF01636.18	58.3	2.3e-16	APH	-	PFAM	Phosphotransferase enzyme family	1552	2_501
1606	2_555	PF00903.20	83	4.3e-24	Glyoxalase	-	PFAM	Glyoxalase/Bleomycin resistance protein/Dioxygenase superfamily	1606	2_555
1640	2_589	PF13995.1	138.3	1.6e-41	YebF	-	PFAM	YebF-like protein	1640	2_589
1653	2_602	PF04221.7	55.3	1e-15	RelB	-	PFAM	RelB antitoxin	1653	2_602
1723	2_672	PF12920.2	836.1	3.6e-252	TcdA_TcdB_pore	-	PFAM	TcdA/TcdB pore forming domain	1723	2_672
1723	2_672	K11063_6	101.1	5e-30	tcdAB	-	KEGG	toxin A\/B	1723	2_672
1857	2_806	K15366_4	306	1.1e-91	spvB	-	KEGG	salmonella plasmid virulence protein B	1857	2_806
1857	2_806	PF03534.8	406	1.9e-122	SpvB	-	PFAM	Salmonella virulence plasmid 65kDa B protein	1857	2_806
1857	2_806	PF12256.3	217.6	2e-65	TcdB_toxin_midN	-	PFAM	Insecticide toxin TcdB middle/N-terminal region	1857	2_806
1857	2_806	PF12255.3	164.8	2.6e-49	TcdB_toxin_midC	-	PFAM	Insecticide toxin TcdB middle/C-terminal region	1857	2_806
1857	2_806	PF13517.1	44.3	4.2e-12	VCBS	-	PFAM	Repeat domain in Vibrio, Colwellia, Bradyrhizobium and Shewanella	1857	2_806
1859	2_808	K11021_124	985.7	3e-297	tccC	-	KEGG	insecticidal toxin complex protein TccC	1859	2_808
1913	2_862	PF05016.9	63.6	4.3e-18	Plasmid_stabil	-	PFAM	Plasmid stabilisation system protein	1913	2_862
1920	2_869	PF12920.2	561.4	5.2e-169	TcdA_TcdB_pore	-	PFAM	TcdA/TcdB pore forming domain	1920	2_869
1920	2_869	K11063_6	74.9	3.8e-22	tcdAB	-	KEGG	toxin A\/B	1920	2_869
1920	2_869	K10953_24	171.8	1.7e-51	rtxA	-	KEGG	RTX toxin RtxA	1920	2_869
1920	2_869	PF11713.3	131.5	5.9e-39	Peptidase_C80	-	PFAM	Peptidase C80 family	1920	2_869
1932	3_8	PF07883.6	45	1.4e-12	Cupin_2	-	PFAM	Cupin domain	1932	3_8
1979	3_55	PF12256.3	177.6	3.8e-53	TcdB_toxin_midN	-	PFAM	Insecticide toxin TcdB middle/N-terminal region	1979	3_55
1979	3_55	K15366_4	364.3	2.4e-109	spvB	-	KEGG	salmonella plasmid virulence protein B	1979	3_55
1979	3_55	PF13517.1	42.2	2e-11	VCBS	-	PFAM	Repeat domain in Vibrio, Colwellia, Bradyrhizobium and Shewanella	1979	3_55
1979	3_55	PF12255.3	148.2	3.4e-44	TcdB_toxin_midC	-	PFAM	Insecticide toxin TcdB middle/C-terminal region	1979	3_55
1979	3_55	PF03534.8	353.6	1.7e-106	SpvB	-	PFAM	Salmonella virulence plasmid 65kDa B protein	1979	3_55
1980	3_56	K11021_124	830.1	3.3e-250	tccC	-	KEGG	insecticidal toxin complex protein TccC	1980	3_56
2000	3_76	PF10502.4	58	1.8e-16	Peptidase_S26	-	PFAM	Signal peptidase, peptidase S26	2000	3_76
2000	3_76	TIGR02771	46.5	5.8e-13	TraF_Ti	-	TIGR	conjugative transfer signal peptidase TraF	2000	3_76
2074	3_150	PF13091.1	125.1	3.5e-37	PLDc_2	-	PFAM	PLD-like domain	2074	3_150
2110	3_186	PF03372.18	81.4	2.4e-23	Exo_endo_phos	-	PFAM	Endonuclease/Exonuclease/phosphatase family	2110	3_186
2113	3_189	PF00881.19	70.4	3.9e-20	Nitroreductase	-	PFAM	Nitroreductase family	2113	3_189
2125	3_201	K10816_8	61.1	1.5e-17	hcnC	-	KEGG	hydrogen cyanide synthase HcnC [EC:1.4.99.5]	2125	3_201
2177	3_253	K11021_124	992	3.5e-299	tccC	-	KEGG	insecticidal toxin complex protein TccC	2177	3_253
2178	3_254	PF13517.1	41.6	3.1e-11	VCBS	-	PFAM	Repeat domain in Vibrio, Colwellia, Bradyrhizobium and Shewanella	2178	3_254
2178	3_254	K15366_4	294.5	3.4e-88	spvB	-	KEGG	salmonella plasmid virulence protein B	2178	3_254
2178	3_254	PF03534.8	426.8	8.5e-129	SpvB	-	PFAM	Salmonella virulence plasmid 65kDa B protein	2178	3_254
2178	3_254	PF12256.3	236.5	3e-71	TcdB_toxin_midN	-	PFAM	Insecticide toxin TcdB middle/N-terminal region	2178	3_254
2178	3_254	PF12255.3	179.4	8.1e-54	TcdB_toxin_midC	-	PFAM	Insecticide toxin TcdB middle/C-terminal region	2178	3_254
2239	3_315	PF13980.1	119.7	8.1e-36	UPF0370	-	PFAM	Uncharacterised protein family (UPF0370)	2239	3_315
2256	3_332	PF13091.1	57.4	3.1e-16	PLDc_2	-	PFAM	PLD-like domain	2256	3_332
2261	3_337	PF00873.14	1136.6	0	ACR_tran	-	PFAM	AcrB/AcrD/AcrF family	2261	3_337
2262	3_338	PF00873.14	1101.4	0	ACR_tran	-	PFAM	AcrB/AcrD/AcrF family	2262	3_338
2297	3_373	PF01636.18	69	1.2e-19	APH	-	PFAM	Phosphotransferase enzyme family	2297	3_373
2400	3_476	PF13994.1	125.9	1.9e-37	PgaD	-	PFAM	PgaD-like protein	2400	3_476
2436	3_512	PF08845.5	55.1	1.2e-15	SymE_toxin	-	PFAM	Toxin SymE, type I toxin-antitoxin system	2436	3_512
2437	3_513	PF08845.5	46.6	5.6e-13	SymE_toxin	-	PFAM	Toxin SymE, type I toxin-antitoxin system	2437	3_513
2450	3_526	PF08845.5	66.7	3.1e-19	SymE_toxin	-	PFAM	Toxin SymE, type I toxin-antitoxin system	2450	3_526
2457	3_533	PF08845.5	67.7	1.5e-19	SymE_toxin	-	PFAM	Toxin SymE, type I toxin-antitoxin system	2457	3_533
2459	3_535	K11021_124	50.5	2e-14	tccC	-	KEGG	insecticidal toxin complex protein TccC	2459	3_535
2467	3_543	K11021_124	66.8	2.3e-19	tccC	-	KEGG	insecticidal toxin complex protein TccC	2467	3_543
2467	3_543	PF15649.1	83.1	3e-24	Tox-REase-7	-	PFAM	Restriction endonuclease fold toxin 7	2467	3_543
2469	3_545	PF15649.1	84.4	1.2e-24	Tox-REase-7	-	PFAM	Restriction endonuclease fold toxin 7	2469	3_545
2469	3_545	K11021_124	75.3	6.4e-22	tccC	-	KEGG	insecticidal toxin complex protein TccC	2469	3_545
2490	3_566	PF05016.9	48.5	2.2e-13	Plasmid_stabil	-	PFAM	Plasmid stabilisation system protein	2490	3_566
2500	3_576	PF08845.5	41.7	2e-11	SymE_toxin	-	PFAM	Toxin SymE, type I toxin-antitoxin system	2500	3_576
2664	3_740	PF13989.1	159	8.1e-48	YejG	-	PFAM	YejG-like protein	2664	3_740
2665	3_741	K11060_3	45.4	9e-13	entB	-	KEGG	probable enterotoxin B	2665	3_741
2766	3_842	PF00717.18	74.5	9.7e-22	Peptidase_S24	-	PFAM	Peptidase S24-like	2766	3_842
2780	3_856	PF13942.1	256.4	2.9e-77	Lipoprotein_20	-	PFAM	YfhG lipoprotein	2780	3_856
2830	3_906	K11021_124	53.5	2.5e-15	tccC	-	KEGG	insecticidal toxin complex protein TccC	2830	3_906
2936	4_42	K11021_124	64.7	1e-18	tccC	-	KEGG	insecticidal toxin complex protein TccC	2936	4_42
3019	4_125	PF05860.8	117.9	5.2e-35	Haemagg_act	-	PFAM	haemagglutination activity domain	3019	4_125
3019	4_125	K15125_378	535.2	7e-161	fhaB	-	KEGG	filamentous hemagglutinin	3019	4_125
3019	4_125	K11016_57	259.4	1.3e-77	shlA	-	KEGG	hemolysin	3019	4_125
3020	4_126	K11017_55	346.2	8e-104	shlB	-	KEGG	hemolysin activation\/secretion protein	3020	4_126
3127	4_233	K15125_378	517.1	2e-155	fhaB	-	KEGG	filamentous hemagglutinin	3127	4_233
3127	4_233	PF05860.8	116.8	1.2e-34	Haemagg_act	-	PFAM	haemagglutination activity domain	3127	4_233
3127	4_233	K11016_57	247.8	4.1e-74	shlA	-	KEGG	hemolysin	3127	4_233
3128	4_234	K11017_55	327.5	3.6e-98	shlB	-	KEGG	hemolysin activation\/secretion protein	3128	4_234
3177	4_283	TIGR02116	118.6	2.1e-35	toxin_Txe_YoeB	-	TIGR	addiction module toxin, Txe/YoeB family	3177	4_283
3198	4_304	PF07362.7	69.5	4.2e-20	CcdA	-	PFAM	Post-segregation antitoxin CcdA	3198	4_304
3200	4_306	PF00267.16	397.9	9.9e-120	Porin_1	-	PFAM	Gram-negative porin	3200	4_306
3225	4_331	PF13953.1	58.6	8.7e-17	PapC_C	-	PFAM	PapC C-terminal domain	3225	4_331
3225	4_331	PF13954.1	116.9	1.3e-34	PapC_N	-	PFAM	PapC N-terminal domain	3225	4_331
3340	4_446	PF00717.18	52.2	9e-15	Peptidase_S24	-	PFAM	Peptidase S24-like	3340	4_446
3417	4_523	K12340_892	302.7	8.3e-91	tolC	-	KEGG	outer membrane protein	3417	4_523
3433	4_539	K06972_355	50.8	1.3e-14	PITRM1, PreP, CYM1	-	KEGG	presequence protease [EC:3.4.24.-]	3433	4_539
3433	4_539	PF00675.15	109.4	3.3e-32	Peptidase_M16	-	PFAM	Insulinase (Peptidase family M16)	3433	4_539
3433	4_539	PF05193.16	125.1	6.3e-37	Peptidase_M16_C	-	PFAM	Peptidase M16 inactive domain	3433	4_539
3469	4_575	K12340_892	457.5	8.5e-138	tolC	-	KEGG	outer membrane protein	3469	4_575
3532	4_638	PF13997.1	97.7	8.5e-29	YqjK	-	PFAM	YqjK-like protein	3532	4_638
3583	4_689	PF07927.7	49.2	9.1e-14	YcfA	-	PFAM	YcfA-like protein	3583	4_689
3682	4_788	PF01636.18	121	1.6e-35	APH	-	PFAM	Phosphotransferase enzyme family	3682	4_788
3788	4_894	PF02452.12	68.1	1.8e-19	PemK	-	PFAM	PemK-like protein	3788	4_894
3871	4_977	K11017_55	788	1.2e-237	shlB	-	KEGG	hemolysin activation\/secretion protein	3871	4_977
3872	4_978	PF05860.8	113.8	9.6e-34	Haemagg_act	-	PFAM	haemagglutination activity domain	3872	4_978
3872	4_978	K11016_57	1732.3	0	shlA	-	KEGG	hemolysin	3872	4_978
3872	4_978	K15125_378	434	2.3e-130	fhaB	-	KEGG	filamentous hemagglutinin	3872	4_978

## Sheet: S1-ID10 PF toxin library
ORF_ID	ORF	HMM_Name	Score	Significance_evalue	NAME	Alternative_name	Database	Description	ORF_ID	ORF
97	1_97	PF06958.7	83.5	4.8e-24	Pyocin_S	-	PFAM	S-type Pyocin	97	1_97
132	1_132	K11021_124	46.2	4.3e-13	tccC	-	KEGG	insecticidal toxin complex protein TccC	132	1_132
245	1_245	PF05193.16	41.5	3.1e-11	Peptidase_M16_C	-	PFAM	Peptidase M16 inactive domain	245	1_245
246	1_246	K01114_780_95_420	502.4	2.2e-151	plc	-	KEGG	Phospholipase C	246	1_246
246	1_246	TIGR03396	900.6	1.5e-271	PC_PLC	-	TIGR	phospholipase C, phosphocholine-specific	246	1_246
249	1_249	K11016_57	1696	0	shlA	-	KEGG	hemolysin	249	1_249
249	1_249	PF05860.8	111.6	5.2e-33	Haemagg_act	-	PFAM	haemagglutination activity domain	249	1_249
249	1_249	K15125_378	439.2	6.8e-132	fhaB	-	KEGG	filamentous hemagglutinin	249	1_249
250	1_250	K11017_55	788.6	8.3e-238	shlB	-	KEGG	hemolysin activation\/secretion protein	250	1_250
293	1_293	PF01636.18	133.6	2.6e-39	APH	-	PFAM	Phosphotransferase enzyme family	293	1_293
451	1_451	K06972_355	51.5	8.5e-15	PITRM1, PreP, CYM1	-	KEGG	presequence protease [EC:3.4.24.-]	451	1_451
451	1_451	PF00675.15	111.2	9.9e-33	Peptidase_M16	-	PFAM	Insulinase (Peptidase family M16)	451	1_451
451	1_451	PF05193.16	119.2	4.6e-35	Peptidase_M16_C	-	PFAM	Peptidase M16 inactive domain	451	1_451
470	1_470	K12340_892	310.4	4.1e-93	tolC	-	KEGG	outer membrane protein	470	1_470
564	1_564	PF12920.2	841.7	8.3e-254	TcdA_TcdB_pore	-	PFAM	TcdA/TcdB pore forming domain	564	1_564
564	1_564	K11063_6	102.8	1.6e-30	tcdAB	-	KEGG	toxin A\/B	564	1_564
623	1_623	K08598_49	121	1.3e-35	yopJ	-	KEGG	YopJ protease family	623	1_623
630	1_630	K11021_124	40.4	2.6e-11	tccC	-	KEGG	insecticidal toxin complex protein TccC	630	1_630
636	1_636	PF08845.5	43.6	5.5e-12	SymE_toxin	-	PFAM	Toxin SymE, type I toxin-antitoxin system	636	1_636
637	1_637	PF08845.5	55.5	1e-15	SymE_toxin	-	PFAM	Toxin SymE, type I toxin-antitoxin system	637	1_637
715	1_715	PF00873.14	1374.8	0	ACR_tran	-	PFAM	AcrB/AcrD/AcrF family	715	1_715
745	1_745	PF08845.5	68.9	6.6e-20	SymE_toxin	-	PFAM	Toxin SymE, type I toxin-antitoxin system	745	1_745
798	1_798	PF00267.16	406.8	2.1e-122	Porin_1	-	PFAM	Gram-negative porin	798	1_798
873	1_873	PF13953.1	63.4	3.1e-18	PapC_C	-	PFAM	PapC C-terminal domain	873	1_873
873	1_873	PF13954.1	115.4	4.3e-34	PapC_N	-	PFAM	PapC N-terminal domain	873	1_873
918	1_918	PF07362.7	86.1	2.9e-25	CcdA	-	PFAM	Post-segregation antitoxin CcdA	918	1_918
1066	2_10	K11005_20	100.6	1.6e-29	hlyA	-	KEGG	hemolysin A	1066	2_10
1080	2_24	K15125_378	151.4	5e-45	fhaB	-	KEGG	filamentous hemagglutinin	1080	2_24
1085	2_29	PF08845.5	82.3	4.3e-24	SymE_toxin	-	PFAM	Toxin SymE, type I toxin-antitoxin system	1085	2_29
1087	2_31	PF14040.1	112.9	2.4e-33	DNase_NucA_NucB	-	PFAM	Deoxyribonuclease NucA/NucB	1087	2_31
1091	2_35	PF08845.5	82.3	4.3e-24	SymE_toxin	-	PFAM	Toxin SymE, type I toxin-antitoxin system	1091	2_35
1093	2_37	PF14040.1	112.9	2.3e-33	DNase_NucA_NucB	-	PFAM	Deoxyribonuclease NucA/NucB	1093	2_37
1095	2_39	PF04829.8	62.3	6.1e-18	PT-VENN	-	PFAM	Pre-toxin domain with VENN motif	1095	2_39
1095	2_39	K11016_57	269.2	1.6e-80	shlA	-	KEGG	hemolysin	1095	2_39
1095	2_39	PF05594.9	360.3	1.1e-110	Fil_haemagg	-	PFAM	Haemagluttinin repeat	1095	2_39
1095	2_39	K15125_378	1696.1	0	fhaB	-	KEGG	filamentous hemagglutinin	1095	2_39
1095	2_39	PF05860.8	122.8	1.8e-36	Haemagg_act	-	PFAM	haemagglutination activity domain	1095	2_39
1096	2_40	K11017_55	203.9	1.1e-60	shlB	-	KEGG	hemolysin activation\/secretion protein	1096	2_40
1152	2_96	PF07812.7	83.4	2.2e-24	TfuA	-	PFAM	TfuA-like protein	1152	2_96
1197	2_141	PF15526.1	87.4	1.4e-25	Ntox21	-	PFAM	Putative toxin 46	1197	2_141
1197	2_141	PF06958.7	85.6	1.1e-24	Pyocin_S	-	PFAM	S-type Pyocin	1197	2_141
1221	2_165	K15125_378	136.9	1.1e-40	fhaB	-	KEGG	filamentous hemagglutinin	1221	2_165
1230	2_174	K11017_55	130.6	1.8e-38	shlB	-	KEGG	hemolysin activation\/secretion protein	1230	2_174
1301	2_245	PF13977.1	115.2	4.4e-34	TetR_C_6	-	PFAM	Bacterial transcriptional repressor	1301	2_245
1320	2_264	K03699_483	341.2	1.6e-102	tlyC	-	KEGG	putative hemolysin	1320	2_264
1337	2_281	PF13091.1	77.2	2.5e-22	PLDc_2	-	PFAM	PLD-like domain	1337	2_281
1342	2_286	PF06609.8	49.2	6.7e-14	TRI12	-	PFAM	Fungal trichothecene efflux pump (TRI12)	1342	2_286
1373	2_317	K03699_483	267.4	3.9e-80	tlyC	-	KEGG	putative hemolysin	1373	2_317
1383	2_327	K01197_243	51.7	1.2e-14	hya	-	KEGG	hyaluronoglucosaminidase [EC:3.2.1.35]	1383	2_327
1389	2_333	PF05016.9	69.6	6.1e-20	Plasmid_stabil	-	PFAM	Plasmid stabilisation system protein	1389	2_333
1389	2_333	TIGR02385	53.3	6.6e-15	RelE_StbE	-	TIGR	addiction module toxin, RelE/StbE family	1389	2_333
1394	2_338	PF02794.11	144.9	2.9e-43	HlyC	-	PFAM	RTX toxin acyltransferase family	1394	2_338
1395	2_339	PF07634.6	218.5	3.3e-68	RtxA	-	PFAM	RtxA repeat	1395	2_339
1395	2_339	PF03543.9	44.7	2.9e-12	Peptidase_C58	-	PFAM	Yersinia/Haemophilus virulence surface antigen	1395	2_339
1395	2_339	K10953_24	6059	0	rtxA	-	KEGG	RTX toxin RtxA	1395	2_339
1395	2_339	PF11713.3	180	7.5e-54	Peptidase_C80	-	PFAM	Peptidase C80 family	1395	2_339
1508	2_452	K03699_483	228.6	2.3e-68	tlyC	-	KEGG	putative hemolysin	1508	2_452
1578	2_522	PF00267.16	433	2.2e-130	Porin_1	-	PFAM	Gram-negative porin	1578	2_522
1645	2_589	PF00717.18	51.2	2e-14	Peptidase_S24	-	PFAM	Peptidase S24-like	1645	2_589
1660	2_604	PF13991.1	117.5	4.3e-35	BssS	-	PFAM	BssS protein family	1660	2_604
1690	2_634	PF13953.1	80.1	1.8e-23	PapC_C	-	PFAM	PapC C-terminal domain	1690	2_634
1690	2_634	PF13954.1	118.8	3.9e-35	PapC_N	-	PFAM	PapC N-terminal domain	1690	2_634
1791	2_735	PF00782.15	62.1	1.1e-17	DSPc	-	PFAM	Dual specificity phosphatase, catalytic domain	1791	2_735
1908	2_852	PF13953.1	76.9	1.8e-22	PapC_C	-	PFAM	PapC C-terminal domain	1908	2_852
1908	2_852	PF13954.1	123	2e-36	PapC_N	-	PFAM	PapC N-terminal domain	1908	2_852
1920	2_864	K12340_892	165.8	3.2e-49	tolC	-	KEGG	outer membrane protein	1920	2_864
2027	3_15	PF13091.1	123.4	1.3e-36	PLDc_2	-	PFAM	PLD-like domain	2027	3_15
2045	3_33	PF03372.18	86.3	8.5e-25	Exo_endo_phos	-	PFAM	Endonuclease/Exonuclease/phosphatase family	2045	3_33
2048	3_36	PF00881.19	69.9	6.1e-20	Nitroreductase	-	PFAM	Nitroreductase family	2048	3_36
2057	3_45	K10816_8	66	5.4e-19	hcnC	-	KEGG	hydrogen cyanide synthase HcnC [EC:1.4.99.5]	2057	3_45
2067	3_55	PF04829.8	67.6	1.4e-19	PT-VENN	-	PFAM	Pre-toxin domain with VENN motif	2067	3_55
2069	3_57	PF04829.8	63.1	3.7e-18	PT-VENN	-	PFAM	Pre-toxin domain with VENN motif	2069	3_57
2069	3_57	K11016_57	298.8	1.9e-89	shlA	-	KEGG	hemolysin	2069	3_57
2069	3_57	PF05860.8	125.4	2.6e-37	Haemagg_act	-	PFAM	haemagglutination activity domain	2069	3_57
2069	3_57	PF05594.9	362	3.2e-111	Fil_haemagg	-	PFAM	Haemagluttinin repeat	2069	3_57
2069	3_57	K15125_378	1744.6	0	fhaB	-	KEGG	filamentous hemagglutinin	2069	3_57
2070	3_58	K11017_55	208.6	4.2e-62	shlB	-	KEGG	hemolysin activation\/secretion protein	2070	3_58
2124	3_112	PF00903.20	86.6	3.6e-25	Glyoxalase	-	PFAM	Glyoxalase/Bleomycin resistance protein/Dioxygenase superfamily	2124	3_112
2183	3_171	PF01636.18	51.2	3.7e-14	APH	-	PFAM	Phosphotransferase enzyme family	2183	3_171
2184	3_172	PF14002.1	220.9	1.8e-66	YniB	-	PFAM	YniB-like protein	2184	3_172
2194	3_182	PF00873.14	46.7	2.3e-13	ACR_tran	-	PFAM	AcrB/AcrD/AcrF family	2194	3_182
2251	3_239	PF13974.1	58.7	1e-16	YebO	-	PFAM	YebO-like protein	2251	3_239
2281	3_269	PF02452.12	69.6	6.5e-20	PemK	-	PFAM	PemK-like protein	2281	3_269
2388	3_376	PF13995.1	140.2	4.4e-42	YebF	-	PFAM	YebF-like protein	2388	3_376
2417	3_405	PF13980.1	121.7	2.1e-36	UPF0370	-	PFAM	Uncharacterised protein family (UPF0370)	2417	3_405
2435	3_423	PF13091.1	58.8	1.2e-16	PLDc_2	-	PFAM	PLD-like domain	2435	3_423
2439	3_427	PF00873.14	1131.5	0	ACR_tran	-	PFAM	AcrB/AcrD/AcrF family	2439	3_427
2440	3_428	PF00873.14	1108.8	0	ACR_tran	-	PFAM	AcrB/AcrD/AcrF family	2440	3_428
2448	3_436	K12679_6	65.5	5.1e-19	icsA, virG	-	KEGG	outer membrane protein IcsA	2448	3_436
2498	3_486	PF01636.18	67.1	5.1e-19	APH	-	PFAM	Phosphotransferase enzyme family	2498	3_486
2538	3_526	K11060_3	49.7	5e-14	entB	-	KEGG	probable enterotoxin B	2538	3_526
2539	3_527	PF13989.1	157.9	2e-47	YejG	-	PFAM	YejG-like protein	2539	3_527
2572	3_560	PF13994.1	129.4	1.7e-38	PgaD	-	PFAM	PgaD-like protein	2572	3_560
2584	3_572	K11021_124	42.6	5.6e-12	tccC	-	KEGG	insecticidal toxin complex protein TccC	2584	3_572
2586	3_574	PF08845.5	68.9	6.6e-20	SymE_toxin	-	PFAM	Toxin SymE, type I toxin-antitoxin system	2586	3_574
2593	3_581	PF08845.5	63.3	3.8e-18	SymE_toxin	-	PFAM	Toxin SymE, type I toxin-antitoxin system	2593	3_581
2640	3_628	K15125_378	270.3	6.5e-81	fhaB	-	KEGG	filamentous hemagglutinin	2640	3_628
2640	3_628	PF05860.8	103.9	1.2e-30	Haemagg_act	-	PFAM	haemagglutination activity domain	2640	3_628
2640	3_628	K11016_57	175.9	2.3e-52	shlA	-	KEGG	hemolysin	2640	3_628
2649	3_637	K15125_378	458	1.5e-137	fhaB	-	KEGG	filamentous hemagglutinin	2649	3_637
2649	3_637	K11016_57	215.1	3.3e-64	shlA	-	KEGG	hemolysin	2649	3_637
2649	3_637	PF05860.8	107.1	1.2e-31	Haemagg_act	-	PFAM	haemagglutination activity domain	2649	3_637
2650	3_638	K11016_57	159.6	1.8e-47	shlA	-	KEGG	hemolysin	2650	3_638
2650	3_638	K15125_378	257	6.6e-77	fhaB	-	KEGG	filamentous hemagglutinin	2650	3_638
2650	3_638	PF05860.8	91.5	8.7e-27	Haemagg_act	-	PFAM	haemagglutination activity domain	2650	3_638
2651	3_639	K11017_55	109.2	5.3e-32	shlB	-	KEGG	hemolysin activation\/secretion protein	2651	3_639
2652	3_640	K11017_55	103.1	3.7e-30	shlB	-	KEGG	hemolysin activation\/secretion protein	2652	3_640
2654	3_642	K15125_378	299.9	7.8e-90	fhaB	-	KEGG	filamentous hemagglutinin	2654	3_642
2654	3_642	K11016_57	182.5	2.2e-54	shlA	-	KEGG	hemolysin	2654	3_642
2654	3_642	PF05860.8	100.5	1.5e-29	Haemagg_act	-	PFAM	haemagglutination activity domain	2654	3_642
2712	3_700	PF07927.7	40	7.3e-11	YcfA	-	PFAM	YcfA-like protein	2712	3_700
2785	3_773	PF05015.8	120	1e-35	Plasmid_killer	-	PFAM	Plasmid maintenance system killer protein	2785	3_773
2802	3_790	PF01636.18	80.7	3.6e-23	APH	-	PFAM	Phosphotransferase enzyme family	2802	3_790
2879	3_867	PF00717.18	72.6	4.2e-21	Peptidase_S24	-	PFAM	Peptidase S24-like	2879	3_867
2897	3_885	PF13942.1	247.1	2.2e-74	Lipoprotein_20	-	PFAM	YfhG lipoprotein	2897	3_885
2976	3_964	PF00717.18	51.7	1.4e-14	Peptidase_S24	-	PFAM	Peptidase S24-like	2976	3_964
3077	3_1065	PF03945.9	44	4.6e-12	Endotoxin_N	-	PFAM	delta endotoxin, N-terminal domain	3077	3_1065
3132	3_1120	K11021_124	40.6	2.2e-11	tccC	-	KEGG	insecticidal toxin complex protein TccC	3132	3_1120
3134	3_1122	PF08845.5	68.8	7.5e-20	SymE_toxin	-	PFAM	Toxin SymE, type I toxin-antitoxin system	3134	3_1122
3179	4_42	PF13950.1	108.2	3.9e-32	Epimerase_Csub	-	PFAM	UDP-glucose 4-epimerase C-term subunit	3179	4_42
3180	4_43	PF04221.7	53.1	5.6e-15	RelB	-	PFAM	RelB antitoxin	3180	4_43
3226	4_89	K11021_124	40.4	2.5e-11	tccC	-	KEGG	insecticidal toxin complex protein TccC	3226	4_89
3228	4_91	PF08845.5	68.9	6.6e-20	SymE_toxin	-	PFAM	Toxin SymE, type I toxin-antitoxin system	3228	4_91
3234	4_97	PF08845.5	63.6	3.1e-18	SymE_toxin	-	PFAM	Toxin SymE, type I toxin-antitoxin system	3234	4_97
3357	4_220	PF00717.18	57.9	1.6e-16	Peptidase_S24	-	PFAM	Peptidase S24-like	3357	4_220
3448	4_311	PF07883.6	94.6	5.1e-28	Cupin_2	-	PFAM	Cupin domain	3448	4_311
3634	4_497	PF13997.1	92.5	3.8e-27	YqjK	-	PFAM	YqjK-like protein	3634	4_497
3725	4_588	K12340_892	458.9	3.6e-138	tolC	-	KEGG	outer membrane protein	3725	4_588
3773	4_636	TIGR01586	40.5	6.4e-11	yopT_cys_prot	-	TIGR	cysteine protease domain, YopT-type	3773	4_636
3773	4_636	PF03543.9	49.3	1.2e-13	Peptidase_C58	-	PFAM	Yersinia/Haemophilus virulence surface antigen	3773	4_636
3834	4_697	PF02452.12	59	1.3e-16	PemK	-	PFAM	PemK-like protein	3834	4_697
3840	4_703	PF02452.12	60.2	5.4e-17	PemK	-	PFAM	PemK-like protein	3840	4_703
3857	4_720	PF01885.11	191	3.2e-57	PTS_2-RNA	-	PFAM	RNA 2'-phosphotransferase, Tpt1 / KptA family	3857	4_720
4079	4_942	PF08845.5	65.9	5.9e-19	SymE_toxin	-	PFAM	Toxin SymE, type I toxin-antitoxin system	4079	4_942
4085	4_948	PF08845.5	68.9	6.6e-20	SymE_toxin	-	PFAM	Toxin SymE, type I toxin-antitoxin system	4085	4_948
4091	4_954	PF08845.5	68.9	6.6e-20	SymE_toxin	-	PFAM	Toxin SymE, type I toxin-antitoxin system	4091	4_954
4093	4_956	K11021_124	66.5	3.2e-19	tccC	-	KEGG	insecticidal toxin complex protein TccC	4093	4_956
4137	4_1000	PF04221.7	42.3	1.3e-11	RelB	-	PFAM	RelB antitoxin	4137	4_1000
4138	4_1001	TIGR00053	65.4	1.2e-18	TIGR00053	-	TIGR	addiction module toxin component, YafQ family	4138	4_1001
4138	4_1001	TIGR02385	55.2	1.7e-15	RelE_StbE	-	TIGR	addiction module toxin, RelE/StbE family	4138	4_1001
4160	4_1023	PF07927.7	50	5.5e-14	YcfA	-	PFAM	YcfA-like protein	4160	4_1023
4201	4_1064	PF01636.18	44.5	4.1e-12	APH	-	PFAM	Phosphotransferase enzyme family	4201	4_1064
4208	4_1071	PF07883.6	43.7	3.9e-12	Cupin_2	-	PFAM	Cupin domain	4208	4_1071

## Sheet: S2-2511 PF toxin library
ORF_ID	ORF	HMM_Name	Score	Significance_evalue	NAME	Alternative_name	Database	Description	ORF_ID	ORF
86	1_86	PF06958.7	77.6	3e-22	Pyocin_S	-	PFAM	S-type Pyocin	86	1_86
125	1_125	PF15532.1	54.7	2.5e-15	Ntox30	-	PFAM	Putative toxin 53	125	1_125
225	1_225	PF05193.16	42	2.1e-11	Peptidase_M16_C	-	PFAM	Peptidase M16 inactive domain	225	1_225
226	1_226	TIGR03396	900.1	2e-271	PC_PLC	-	TIGR	phospholipase C, phosphocholine-specific	226	1_226
226	1_226	K01114_780_95_420	501.3	4.5e-151	plc	-	KEGG	Phospholipase C	226	1_226
229	1_229	K11016_57	1694.4	0	shlA	-	KEGG	hemolysin	229	1_229
229	1_229	K15125_378	435.2	1.1e-130	fhaB	-	KEGG	filamentous hemagglutinin	229	1_229
229	1_229	PF05860.8	111.6	4.8e-33	Haemagg_act	-	PFAM	haemagglutination activity domain	229	1_229
230	1_230	K11017_55	788.8	6.6e-238	shlB	-	KEGG	hemolysin activation\/secretion protein	230	1_230
252	1_252	PF08845.5	59.9	4e-17	SymE_toxin	-	PFAM	Toxin SymE, type I toxin-antitoxin system	252	1_252
258	1_258	PF08845.5	50.1	4.6e-14	SymE_toxin	-	PFAM	Toxin SymE, type I toxin-antitoxin system	258	1_258
259	1_259	PF08845.5	54.8	1.6e-15	SymE_toxin	-	PFAM	Toxin SymE, type I toxin-antitoxin system	259	1_259
275	1_275	PF01636.18	136.5	3.2e-40	APH	-	PFAM	Phosphotransferase enzyme family	275	1_275
336	1_336	PF00903.20	43.1	9.5e-12	Glyoxalase	-	PFAM	Glyoxalase/Bleomycin resistance protein/Dioxygenase superfamily	336	1_336
493	1_493	PF13997.1	93.3	1.9e-27	YqjK	-	PFAM	YqjK-like protein	493	1_493
542	1_542	TIGR02385	41	4.2e-11	RelE_StbE	-	TIGR	addiction module toxin, RelE/StbE family	542	1_542
542	1_542	PF05016.9	47.6	4.3e-13	Plasmid_stabil	-	PFAM	Plasmid stabilisation system protein	542	1_542
543	1_543	PF04221.7	56.6	4.1e-16	RelB	-	PFAM	RelB antitoxin	543	1_543
617	1_617	PF07883.6	97.7	5e-29	Cupin_2	-	PFAM	Cupin domain	617	1_617
726	1_726	PF00717.18	57.9	1.5e-16	Peptidase_S24	-	PFAM	Peptidase S24-like	726	1_726
843	1_843	PF08845.5	63.3	3.6e-18	SymE_toxin	-	PFAM	Toxin SymE, type I toxin-antitoxin system	843	1_843
845	1_845	K11021_124	47	2.4e-13	tccC	-	KEGG	insecticidal toxin complex protein TccC	845	1_845
847	1_847	PF08845.5	65.9	5.6e-19	SymE_toxin	-	PFAM	Toxin SymE, type I toxin-antitoxin system	847	1_847
853	1_853	PF08845.5	63.6	2.9e-18	SymE_toxin	-	PFAM	Toxin SymE, type I toxin-antitoxin system	853	1_853
860	1_860	PF08845.5	63.3	3.6e-18	SymE_toxin	-	PFAM	Toxin SymE, type I toxin-antitoxin system	860	1_860
862	1_862	K11021_124	45.1	8.5e-13	tccC	-	KEGG	insecticidal toxin complex protein TccC	862	1_862
910	1_910	PF04221.7	53.1	5.2e-15	RelB	-	PFAM	RelB antitoxin	910	1_910
911	1_911	PF13950.1	108.2	3.6e-32	Epimerase_Csub	-	PFAM	UDP-glucose 4-epimerase C-term subunit	911	1_911
952	1_952	PF08845.5	67.2	2.1e-19	SymE_toxin	-	PFAM	Toxin SymE, type I toxin-antitoxin system	952	1_952
954	1_954	K11021_124	49.2	4.9e-14	tccC	-	KEGG	insecticidal toxin complex protein TccC	954	1_954
1008	1_1008	PF03945.9	44	4.3e-12	Endotoxin_N	-	PFAM	delta endotoxin, N-terminal domain	1008	1_1008
1103	2_70	PF00717.18	72.6	3.9e-21	Peptidase_S24	-	PFAM	Peptidase S24-like	1103	2_70
1119	2_86	PF13942.1	247	2.1e-74	Lipoprotein_20	-	PFAM	YfhG lipoprotein	1119	2_86
1230	2_197	PF01636.18	80.6	3.7e-23	APH	-	PFAM	Phosphotransferase enzyme family	1230	2_197
1249	2_216	PF05015.8	120	9.4e-36	Plasmid_killer	-	PFAM	Plasmid maintenance system killer protein	1249	2_216
1361	2_328	PF08845.5	63.3	3.6e-18	SymE_toxin	-	PFAM	Toxin SymE, type I toxin-antitoxin system	1361	2_328
1363	2_330	PF15657.1	45.2	1.9e-12	Tox-HNH-EHHH	-	PFAM	HNH/Endo VII superfamily nuclease toxins	1363	2_330
1367	2_334	K11021_124	40.3	2.5e-11	tccC	-	KEGG	insecticidal toxin complex protein TccC	1367	2_334
1368	2_335	PF08845.5	62.6	5.9e-18	SymE_toxin	-	PFAM	Toxin SymE, type I toxin-antitoxin system	1368	2_335
1373	2_340	K11021_124	45.7	5.9e-13	tccC	-	KEGG	insecticidal toxin complex protein TccC	1373	2_340
1373	2_340	PF15657.1	71.6	1.1e-20	Tox-HNH-EHHH	-	PFAM	HNH/Endo VII superfamily nuclease toxins	1373	2_340
1385	2_352	PF13994.1	129.4	1.6e-38	PgaD	-	PFAM	PgaD-like protein	1385	2_352
1431	2_398	PF13989.1	157.9	1.8e-47	YejG	-	PFAM	YejG-like protein	1431	2_398
1432	2_399	K11060_3	49.7	4.7e-14	entB	-	KEGG	probable enterotoxin B	1432	2_399
1473	2_440	PF01636.18	62.7	1.1e-17	APH	-	PFAM	Phosphotransferase enzyme family	1473	2_440
1524	2_491	K12679_6	62.7	3.3e-18	icsA, virG	-	KEGG	outer membrane protein IcsA	1524	2_491
1536	2_503	PF00873.14	1111.4	0	ACR_tran	-	PFAM	AcrB/AcrD/AcrF family	1536	2_503
1537	2_504	PF00873.14	1132.1	0	ACR_tran	-	PFAM	AcrB/AcrD/AcrF family	1537	2_504
1546	2_513	PF13091.1	57.9	2.1e-16	PLDc_2	-	PFAM	PLD-like domain	1546	2_513
1564	2_531	PF13980.1	121.7	2e-36	UPF0370	-	PFAM	Uncharacterised protein family (UPF0370)	1564	2_531
1596	2_563	PF13995.1	140.4	3.7e-42	YebF	-	PFAM	YebF-like protein	1596	2_563
1746	2_713	PF07927.7	48.9	1.2e-13	YcfA	-	PFAM	YcfA-like protein	1746	2_713
1770	2_737	TIGR03605	62.7	6.2e-18	antibiot_sagB	-	TIGR	SagB-type dehydrogenase domain	1770	2_737
1770	2_737	PF00881.19	52.4	1.4e-14	Nitroreductase	-	PFAM	Nitroreductase family	1770	2_737
1772	2_739	PF00873.14	46.6	2.3e-13	ACR_tran	-	PFAM	AcrB/AcrD/AcrF family	1772	2_739
1783	2_750	PF14002.1	222.8	4.3e-67	YniB	-	PFAM	YniB-like protein	1783	2_750
1784	2_751	PF01636.18	51.7	2.4e-14	APH	-	PFAM	Phosphotransferase enzyme family	1784	2_751
1839	2_806	PF00903.20	86.6	3.3e-25	Glyoxalase	-	PFAM	Glyoxalase/Bleomycin resistance protein/Dioxygenase superfamily	1839	2_806
1881	2_848	K11017_55	210.6	9.9e-63	shlB	-	KEGG	hemolysin activation\/secretion protein	1881	2_848
1882	2_849	PF05860.8	125.4	2.5e-37	Haemagg_act	-	PFAM	haemagglutination activity domain	1882	2_849
1882	2_849	PF04829.8	63.1	3.4e-18	PT-VENN	-	PFAM	Pre-toxin domain with VENN motif	1882	2_849
1882	2_849	K15125_378	1736	0	fhaB	-	KEGG	filamentous hemagglutinin	1882	2_849
1882	2_849	K11016_57	289.3	1.3e-86	shlA	-	KEGG	hemolysin	1882	2_849
1882	2_849	PF05594.9	346.3	2.4e-106	Fil_haemagg	-	PFAM	Haemagluttinin repeat	1882	2_849
1884	2_851	PF04829.8	70.1	2.2e-20	PT-VENN	-	PFAM	Pre-toxin domain with VENN motif	1884	2_851
1886	2_853	PF05594.9	75.6	7.7e-22	Fil_haemagg	-	PFAM	Haemagluttinin repeat	1886	2_853
1886	2_853	K15125_378	43.5	1.6e-12	fhaB	-	KEGG	filamentous hemagglutinin	1886	2_853
1887	2_854	K11016_57	96.2	2.2e-28	shlA	-	KEGG	hemolysin	1887	2_854
1887	2_854	K15125_378	546.9	2.1e-164	fhaB	-	KEGG	filamentous hemagglutinin	1887	2_854
1888	2_855	PF04829.8	62.7	4.5e-18	PT-VENN	-	PFAM	Pre-toxin domain with VENN motif	1888	2_855
1888	2_855	K15125_378	340.8	3.3e-102	fhaB	-	KEGG	filamentous hemagglutinin	1888	2_855
1890	2_857	PF04829.8	64.5	1.2e-18	PT-VENN	-	PFAM	Pre-toxin domain with VENN motif	1890	2_857
1898	2_865	K10816_8	66	5.1e-19	hcnC	-	KEGG	hydrogen cyanide synthase HcnC [EC:1.4.99.5]	1898	2_865
1907	2_874	PF00881.19	69.9	5.7e-20	Nitroreductase	-	PFAM	Nitroreductase family	1907	2_874
1910	2_877	PF03372.18	84.6	2.7e-24	Exo_endo_phos	-	PFAM	Endonuclease/Exonuclease/phosphatase family	1910	2_877
1928	2_895	PF13091.1	123.4	1.2e-36	PLDc_2	-	PFAM	PLD-like domain	1928	2_895
2032	2_999	K12340_892	166.7	1.6e-49	tolC	-	KEGG	outer membrane protein	2032	2_999
2045	3_7	PF13954.1	121.9	4e-36	PapC_N	-	PFAM	PapC N-terminal domain	2045	3_7
2045	3_7	PF13953.1	73.9	1.6e-21	PapC_C	-	PFAM	PapC C-terminal domain	2045	3_7
2271	3_233	PF13954.1	118.8	3.7e-35	PapC_N	-	PFAM	PapC N-terminal domain	2271	3_233
2271	3_233	PF13953.1	80.1	1.7e-23	PapC_C	-	PFAM	PapC C-terminal domain	2271	3_233
2293	3_255	PF06958.7	79.6	7e-23	Pyocin_S	-	PFAM	S-type Pyocin	2293	3_255
2322	3_284	PF13991.1	117.5	4.1e-35	BssS	-	PFAM	BssS protein family	2322	3_284
2341	3_303	PF00717.18	51.2	1.9e-14	Peptidase_S24	-	PFAM	Peptidase S24-like	2341	3_303
2418	3_380	PF00267.16	433	2e-130	Porin_1	-	PFAM	Gram-negative porin	2418	3_380
2488	3_450	K03699_483	228.6	2.1e-68	tlyC	-	KEGG	putative hemolysin	2488	3_450
2596	3_558	K10953_24	6068.6	0	rtxA	-	KEGG	RTX toxin RtxA	2596	3_558
2596	3_558	PF07634.6	218.8	2.5e-68	RtxA	-	PFAM	RtxA repeat	2596	3_558
2596	3_558	PF11713.3	179.4	1e-53	Peptidase_C80	-	PFAM	Peptidase C80 family	2596	3_558
2596	3_558	PF03543.9	44.7	2.7e-12	Peptidase_C58	-	PFAM	Yersinia/Haemophilus virulence surface antigen	2596	3_558
2597	3_559	PF02794.11	141.9	2.3e-42	HlyC	-	PFAM	RTX toxin acyltransferase family	2597	3_559
2608	3_570	K01197_243	52.6	6e-15	hya	-	KEGG	hyaluronoglucosaminidase [EC:3.2.1.35]	2608	3_570
2618	3_580	K03699_483	267.4	3.7e-80	tlyC	-	KEGG	putative hemolysin	2618	3_580
2648	3_610	PF06609.8	49.2	6.2e-14	TRI12	-	PFAM	Fungal trichothecene efflux pump (TRI12)	2648	3_610
2653	3_615	PF13091.1	77	2.7e-22	PLDc_2	-	PFAM	PLD-like domain	2653	3_615
2670	3_632	K03699_483	341.2	1.5e-102	tlyC	-	KEGG	putative hemolysin	2670	3_632
2698	3_660	PF13977.1	114.8	5.2e-34	TetR_C_6	-	PFAM	Bacterial transcriptional repressor	2698	3_660
2816	3_778	K15125_378	136.9	1.1e-40	fhaB	-	KEGG	filamentous hemagglutinin	2816	3_778
2821	3_783	PF05594.9	151.3	1.8e-45	Fil_haemagg	-	PFAM	Haemagluttinin repeat	2821	3_783
2821	3_783	PF05860.8	114.5	6.2e-34	Haemagg_act	-	PFAM	haemagglutination activity domain	2821	3_783
2821	3_783	K15125_378	1825.3	0	fhaB	-	KEGG	filamentous hemagglutinin	2821	3_783
2821	3_783	PF04829.8	64.9	9.2e-19	PT-VENN	-	PFAM	Pre-toxin domain with VENN motif	2821	3_783
2821	3_783	K11016_57	290.8	4.5e-87	shlA	-	KEGG	hemolysin	2821	3_783
2822	3_784	PF02794.11	124.1	7.1e-37	HlyC	-	PFAM	RTX toxin acyltransferase family	2822	3_784
2823	3_785	K11017_55	282.5	1.5e-84	shlB	-	KEGG	hemolysin activation\/secretion protein	2823	3_785
2886	3_848	PF15526.1	87.5	1.3e-25	Ntox21	-	PFAM	Putative toxin 46	2886	3_848
2886	3_848	PF06958.7	85.5	1.1e-24	Pyocin_S	-	PFAM	S-type Pyocin	2886	3_848
2965	4_9	PF12920.2	838.8	5.7e-253	TcdA_TcdB_pore	-	PFAM	TcdA/TcdB pore forming domain	2965	4_9
2965	4_9	K11063_6	99.7	1.3e-29	tcdAB	-	KEGG	toxin A\/B	2965	4_9
3030	4_74	K08598_49	116	3.8e-34	yopJ	-	KEGG	YopJ protease family	3030	4_74
3184	4_228	PF00873.14	1376.4	0	ACR_tran	-	PFAM	AcrB/AcrD/AcrF family	3184	4_228
3210	4_254	K11021_124	40.8	1.7e-11	tccC	-	KEGG	insecticidal toxin complex protein TccC	3210	4_254
3215	4_259	PF08845.5	64	2.1e-18	SymE_toxin	-	PFAM	Toxin SymE, type I toxin-antitoxin system	3215	4_259
3218	4_262	PF08845.5	63.3	3.6e-18	SymE_toxin	-	PFAM	Toxin SymE, type I toxin-antitoxin system	3218	4_262
3221	4_265	PF08845.5	45.4	1.4e-12	SymE_toxin	-	PFAM	Toxin SymE, type I toxin-antitoxin system	3221	4_265
3226	4_270	PF08845.5	63.3	3.5e-18	SymE_toxin	-	PFAM	Toxin SymE, type I toxin-antitoxin system	3226	4_270
3230	4_274	PF08845.5	66.5	3.5e-19	SymE_toxin	-	PFAM	Toxin SymE, type I toxin-antitoxin system	3230	4_274
3232	4_276	K11021_124	42.3	6e-12	tccC	-	KEGG	insecticidal toxin complex protein TccC	3232	4_276
3234	4_278	PF08845.5	63.3	3.5e-18	SymE_toxin	-	PFAM	Toxin SymE, type I toxin-antitoxin system	3234	4_278
3238	4_282	PF15657.1	71.7	1.1e-20	Tox-HNH-EHHH	-	PFAM	HNH/Endo VII superfamily nuclease toxins	3238	4_282
3238	4_282	K11021_124	50.6	1.9e-14	tccC	-	KEGG	insecticidal toxin complex protein TccC	3238	4_282
3289	4_333	PF00267.16	406.8	2e-122	Porin_1	-	PFAM	Gram-negative porin	3289	4_333
3300	4_344	PF04221.7	92.2	3.1e-27	RelB	-	PFAM	RelB antitoxin	3300	4_344
3355	4_399	PF13953.1	63.4	2.9e-18	PapC_C	-	PFAM	PapC C-terminal domain	3355	4_399
3355	4_399	PF13954.1	115.4	4e-34	PapC_N	-	PFAM	PapC N-terminal domain	3355	4_399
3405	4_449	PF07812.7	83.4	2e-24	TfuA	-	PFAM	TfuA-like protein	3405	4_449
3447	4_491	K12340_892	308.7	1.2e-92	tolC	-	KEGG	outer membrane protein	3447	4_491
3467	4_511	PF00675.15	111.1	9.7e-33	Peptidase_M16	-	PFAM	Insulinase (Peptidase family M16)	3467	4_511
3467	4_511	PF05193.16	117.4	1.5e-34	Peptidase_M16_C	-	PFAM	Peptidase M16 inactive domain	3467	4_511
3467	4_511	K06972_355	52.2	4.9e-15	PITRM1, PreP, CYM1	-	KEGG	presequence protease [EC:3.4.24.-]	3467	4_511
3511	4_555	K12340_892	457.9	6.7e-138	tolC	-	KEGG	outer membrane protein	3511	4_555
3558	4_602	PF03543.9	49.8	7.5e-14	Peptidase_C58	-	PFAM	Yersinia/Haemophilus virulence surface antigen	3558	4_602
3558	4_602	TIGR01586	40.3	6.7e-11	yopT_cys_prot	-	TIGR	cysteine protease domain, YopT-type	3558	4_602
3616	4_660	PF02452.12	60.6	3.7e-17	PemK	-	PFAM	PemK-like protein	3616	4_660
3636	4_680	PF01885.11	191.7	1.9e-57	PTS_2-RNA	-	PFAM	RNA 2'-phosphotransferase, Tpt1 / KptA family	3636	4_680
3900	4_944	PF04221.7	42.3	1.2e-11	RelB	-	PFAM	RelB antitoxin	3900	4_944
3901	4_945	TIGR02385	55.2	1.6e-15	RelE_StbE	-	TIGR	addiction module toxin, RelE/StbE family	3901	4_945
3901	4_945	TIGR00053	65.4	1.1e-18	TIGR00053	-	TIGR	addiction module toxin component, YafQ family	3901	4_945
3919	4_963	PF07927.7	50	5.1e-14	YcfA	-	PFAM	YcfA-like protein	3919	4_963
3964	4_1008	PF01636.18	49.1	1.5e-13	APH	-	PFAM	Phosphotransferase enzyme family	3964	4_1008
3997	4_1041	PF05016.9	45.1	2.6e-12	Plasmid_stabil	-	PFAM	Plasmid stabilisation system protein	3997	4_1041

## Sheet: S3-Genome search Kalro
HGB calls	Type	Begin	Length	Gene	Synonyms	Product	Roles	EC number	Reaction	Localization	BioProcess	Product Type	PubMedId	Class	Evidence	Status	Mutation	AMIGene Status
QL128_RS06215	CDS	1328126	420	hicB		Antitoxin HicB 1									automatic	finished	no	no
QL128_RS06015	CDS	1297069	417	hicB		antitoxin of the HicA-HicB toxin-antitoxin system/ DNA-binding transcriptional repressor HicB									automatic	finished	no	no
QL128_RS05995	CDS	1294092	435	ratA		ribosome association toxin RatA									automatic	finished	no	no
QL128_RS04805	CDS	1073602	429			JHE-like toxin PirA									automatic	finished	no	no
QL128_RS04800	CDS	1073096	1278			Toxin PirB									automatic	finished	no	no
QL128_RS04705	CDS	1051188	3126			Toxin VasX N-terminal region domain-containing protein									automatic	finished	no	no
QL128_RS04185	CDS	929145	474			HTH-type transcriptional regulator / antitoxin HigA									automatic	finished	no	no
QL128_RS04170	CDS	927295	294	relE		Qin prophage; mRNA interferase toxin RelE									automatic	finished	no	no
QL128_RS04165	CDS	927051	255	relB		Qin prophage; antitoxin/DNA-binding transcriptional repressor RelB									automatic	finished	no	no
QL128_RS03025	CDS	676999	351			Toxin SymE-like domain-containing protein									automatic	finished	no	no
QL128_RS02985	CDS	669124	312	higB		Toxin HigB-2									automatic	finished	no	no
QL128_RS01305	CDS	287834	351			Toxin SymE-like domain-containing protein									automatic	finished	no	no
QL128_RS01240	CDS	275625	351			Toxin SymE-like domain-containing protein									automatic	finished	no	no
QL128_RS01055	CDS	224381	234			Antitoxin (modular protein)									automatic	finished	no	no
QL128_RS00920	CDS	192685	465	res		Toxin Res		2.4.2.-							automatic	finished	no	no
QL128_RS00915	CDS	192239	450			putative toxin-antitoxin system antitoxin component, TIGR02293 family								3 : Putative function from multiple computational evidences	automatic	finished	no	no
QL128_RS20775	CDS	4519978	222			antitoxin Phd									automatic	finished	no	no
QL128_RS20750	CDS	4515707	945			Nucleotidyl transferase AbiEii/AbiGii toxin family protein									automatic	finished	no	no
QL128_RS20745	CDS	4514928	774			Transcriptional regulator AbiEi antitoxin N-terminal domain-containing protein									automatic	finished	no	no
QL128_RS20565	CDS	4480909	330			ParE-like toxin of type II toxin-antitoxin system									automatic	finished	no	no
QL128_RS20560	CDS	4480704	237			ParD-like antitoxin of type II toxin-antitoxin system									automatic	finished	no	no
QL128_RS18935	CDS	4146046	2841			Toxin VasX N-terminal region domain-containing protein									automatic	finished	no	no
QL128_RS18895	CDS	4138680	264			antitoxin VapB									automatic	finished	no	no
QL128_RS18745	CDS	4104970	351			Addiction module toxin RelE									automatic	finished	no	no
QL128_RS17840	CDS	3899341	771			Cytotoxin									automatic	finished	no	no
QL128_RS17380	CDS	3800406	246			antitoxin MazE									automatic	finished	no	no
QL128_RS17315	CDS	3786147	246	dinJ		antitoxin/DNA-binding transcriptional repressor DinJ									automatic	finished	no	no
QL128_RS17245	CDS	3775973	1215			Cytotoxin YaxA									automatic	finished	no	no
QL128_RS17240	CDS	3773664	1053			Cytotoxin YaxB									automatic	finished	no	no
QL128_RS17185	CDS	3774716	246			Antitoxin									automatic	finished	no	no
QL128_RS17125	CDS	3749515	405			antitoxin HicB									automatic	finished	no	no
QL128_RS15945	CDS	3524637	297			Addiction module antitoxin RelB									automatic	finished	no	no
QL128_RS15855	CDS	3509567	255	yefM		YefM antitoxin of the YoeB-YefM toxin-antitoxin pair and DNA binding transcriptional repressor									automatic	finished	no	no
QL128_RS15850	CDS	3509059	255	yoeB		ribosome-dependent mRNA interferase toxin YoeB									automatic	finished	no	no
QL128_RS15755	CDS	3491098	306	parE		Toxin ParE									automatic	finished	no	no
QL128_RS15750	CDS	3490844	255	parD		Antitoxin ParD									automatic	finished	no	no
QL128_RS15580	CDS	3447608	2166	lktB		Leukotoxin translocation ATP-binding protein LktB		7.4.2.5							automatic	finished	no	no
QL128_RS15575	CDS	3441287	6282			insecticidal toxin									automatic	finished	no	no
QL128_RS15365	CDS	3397672	1272			Novel toxin 15 domain-containing protein									automatic	finished	no	no
QL128_RS15080	CDS	3347107	303			cytoskeleton-binding toxin CbtA and related proteins									automatic	finished	no	no
QL128_RS14685	CDS	3278300	309	ccdB		Toxin CcdB									automatic	finished	no	no
QL128_RS14680	CDS	3278081	219	ccdA		Antitoxin CcdA									automatic	finished	no	no
QL128_RS13955	CDS	3127184	375			HTH-type transcriptional regulator / antitoxin HigA									automatic	finished	no	no
QL128_RS13530	CDS	3065714	2184	ltxB		Leukotoxin export ATP-binding protein LtxB		7.4.2.5							automatic	finished	no	no
QL128_RS13520	CDS	3062258	2106	lktB		Leukotoxin translocation ATP-binding protein LktB		7.4.2.5							automatic	finished	no	no
QL128_RS13505	CDS	3060747	13881			Multifunctional-autoprocessing repeats-in-toxin		2.3.1.-, 3.4.22.-, 6.3.2.-							automatic	finished	no	no
QL128_RS13500	CDS	3046636	204	vapB		Antitoxin VapB32									automatic	finished	no	no
QL128_RS11395	CDS	2532344	342			Type II toxin-antitoxin system HicB family antitoxin									automatic	finished	no	no
QL128_RS11390	CDS	2532099	249			Type II toxin-antitoxin system HicA family toxin									automatic	finished	no	no
QL128_RS11350	CDS	2524337	792			pertussis toxin subunit 1		2.4.2.-							automatic	finished	no	no
QL128_RS10555	CDS	2333426	267			antitoxin CcdA									automatic	finished	no	no
QL128_RS10550	CDS	2332840	321			toxin CcdB									automatic	finished	no	no
QL128_RS10325	CDS	2282131	1071			zona occludens toxin									automatic	finished	no	no
QL128_RS10260	CDS	2271716	810			zona occludens toxin									automatic	finished	no	no
QL128_RS09675	CDS	2146519	1695			Toxin CdiA (modular protein)									automatic	finished	no	no

## Sheet: S4-Genome search ID10
Label	Type	Begin	Length	Gene	Synonyms	Product	Roles	EC number	Reaction	Localization	BioProcess	Product Type	PubMedId	Class	Evidence	Status	Mutation	AMIGene Status
XGHID_v1_0245	CDS	237111	450			putative toxin-antitoxin system antitoxin component, TIGR02293 family								3 : Putative function from multiple computational evidences	automatic	finished	no	no
XGHID_v1_0269	CDS	265872	234			Antitoxin (modular protein)									automatic	finished	no	no
XGHID_v1_0303	CDS	313925	471			antitoxin YobK									automatic	finished	no	no
XGHID_v1_0629	CDS	648619	1017			Insecticial toxin									automatic	finished	no	no
XGHID_v1_0647	CDS	663220	6282			insecticidal toxin									automatic	finished	no	no
XGHID_v1_0648	CDS	669540	2166	lktB		Leukotoxin translocation ATP-binding protein LktB		7.4.2.5							automatic	finished	no	no
XGHID_v1_0727	CDS	750073	345			Toxin SymE-like domain-containing protein									automatic	finished	no	no
XGHID_v1_0730	CDS	751158	255			Antitoxin									automatic	finished	no	no
XGHID_v1_0731	CDS	751409	429	fitB		Toxin FitB		3.1.-.-							automatic	finished	no	no
XGHID_v1_0926	CDS	940603	1053			Cytotoxin YaxB									automatic	finished	no	no
XGHID_v1_1055	CDS	1063579	219	ccdA		Antitoxin CcdA									automatic	finished	no	no
XGHID_v1_1056	CDS	1063798	309	ccdB		Toxin CcdB									automatic	finished	no	no
XGHID_v1_1134	CDS	1124894	309			cytoskeleton-binding toxin CbtA and related proteins									automatic	finished	no	no
XGHID_v1_1215	CDS	1199387	2136	apxIB		Toxin RTX-I translocation ATP-binding protein									automatic	finished	no	no
XGHID_v1_1325	CDS	1321492	306			cytoskeleton-binding toxin CbtA and related proteins									automatic	finished	no	no
XGHID_v1_1373	CDS	1380042	309			cytoskeleton-binding toxin CbtA and related proteins									automatic	finished	no	no
XGHID_v1_1424	CDS	1426041	306			cytoskeleton-binding toxin CbtA and related proteins									automatic	finished	no	no
XGHID_v1_1577	CDS	1582525	285			Antitoxin									automatic	finished	no	no
XGHID_v1_1578	CDS	1582806	270			putative toxin Y4kP								3 : Putative function from multiple computational evidences	automatic	finished	no	no
XGHID_v1_1580	CDS	1583211	2184	ltxB		Leukotoxin export ATP-binding protein LtxB		7.4.2.5							automatic	finished	no	no
XGHID_v1_1582	CDS	1586745	2106	lktB		Leukotoxin translocation ATP-binding protein LktB		7.4.2.5							automatic	finished	no	no
XGHID_v1_1587	CDS	1590364	13728			Multifunctional-autoprocessing repeats-in-toxin		2.3.1.-, 3.4.22.-, 6.3.2.-							automatic	finished	no	no
XGHID_v1_1588	CDS	1604323	204	vapB		Antitoxin VapB32									automatic	finished	no	no
XGHID_v1_2337	CDS	2444945	1782			Toxin CdiA (modular protein)									automatic	finished	no	no
XGHID_v1_2525	CDS	2674991	348			Type II toxin-antitoxin system RelE/ParE family toxin									automatic	finished	no	no
XGHID_v1_2599	CDS	2721460	465			Toxin-antitoxin system, antitoxin component, MerR family									automatic	finished	no	no
XGHID_v1_2971	CDS	3101100	1464			Toxin CdiA (modular protein)									automatic	finished	no	no
XGHID_v1_3038	CDS	3194762	198			Type II toxin-antitoxin system HicA family toxin									automatic	finished	no	no
XGHID_v1_3118	CDS	3239344	282			antitoxin HigA-1									automatic	finished	no	no
XGHID_v1_3208	CDS	3325501	435	ratA		ribosome association toxin RatA									automatic	finished	no	no
XGHID_v1_3382	CDS	3463018	375			HTH-type transcriptional regulator / antitoxin HigA									automatic	finished	no	no
XGHID_v1_3431	CDS	3505327	429			JHE-like toxin PirA									automatic	finished	no	no
XGHID_v1_3432	CDS	3505833	1278			Toxin PirB									automatic	finished	no	no
XGHID_v1_3451	CDS	3525044	3129			Toxin VasX N-terminal region domain-containing protein									automatic	finished	no	no
XGHID_v1_3538	CDS	3623155	255	relB		Antitoxin RelB									automatic	finished	no	no
XGHID_v1_3542	CDS	3624922	474			HTH-type transcriptional regulator / antitoxin HigA									automatic	finished	no	no
XGHID_v1_3722	CDS	3815880	561			Antitoxin SocA-like Panacea domain-containing protein									automatic	finished	no	no
XGHID_v1_3815	CDS	3906099	351			Toxin SymE-like domain-containing protein									automatic	finished	no	no
XGHID_v1_3927	CDS	3990875	375			HTH-type transcriptional regulator / antitoxin HigA									automatic	finished	no	no
XGHID_v1_4203	CDS	4236950	273			cytoskeleton-binding toxin CbtA and related proteins									automatic	finished	no	no
XGHID_v1_4267	CDS	4300001	273			Antitoxin									automatic	finished	no	no
XGHID_v1_4272	CDS	4303025	273			Antitoxin									automatic	finished	no	no
XGHID_v1_4276	CDS	4307376	231	vapB		Antitoxin VapB									automatic	finished	no	no
XGHID_v1_4294	CDS	4324051	264			antitoxin VapB									automatic	finished	no	no
XGHID_v1_4302	CDS	4331418	3126			Toxin VasX N-terminal region domain-containing protein									automatic	finished	no	no
XGHID_v1_4370	CDS	4400282	183	hicA		toxin of the HicA-HicB toxin-antitoxin system									automatic	finished	no	no
XGHID_v1_4371	CDS	4400536	441	hicB		Antitoxin HicB									automatic	finished	no	no
XGHID_v1_4424	CDS	4452364	480			putative Hemolysin-coregulated protein Hcp( Type VI secreted cytotoxin system component)								3 : Putative function from multiple computational evidences	automatic	finished	no	no
XGHID_v1_4647	CDS	4655476	912			Nucleotidyl transferase AbiEii/AbiGii toxin family protein									automatic	finished	no	no
XGHID_v1_4648	CDS	4656393	774			Transcriptional regulator AbiEi antitoxin N-terminal domain-containing protein									automatic	finished	no	no
XGHID_v1_4650	CDS	4658287	408			HicB-like antitoxin of toxin-antitoxin system domain-containing protein									automatic	finished	no	no
XGHID_v1_4652	CDS	4658760	189			Addiction module toxin, HicA family									automatic	finished	no	no
XGHID_v1_4777	CDS	4755595	303			antitoxin HicB									automatic	finished	no	no
XGHID_v1_4779	CDS	4756665	306			toxin ParE1/3/4									automatic	finished	no	no

## Sheet: S5-Genome search 2511
Label	Type	Begin	Length	Gene	Synonyms	Product	Roles	EC number	Reaction	Localization	BioProcess	Product Type	PubMedId	Class	Evidence	Status	Mutation	AMIGene Status
XGHIN1_v1_0217	CDS	220328	450			putative toxin-antitoxin system antitoxin component, TIGR02293 family								3 : Putative function from multiple computational evidences	automatic	finished	no	no
XGHIN1_v1_0218	CDS	220774	465	res		Toxin Res		2.4.2.-							automatic	finished	no	no
XGHIN1_v1_0241	CDS	249095	234			Antitoxin (modular protein)									automatic	finished	no	no
XGHIN1_v1_0283	CDS	304638	351			SymE_toxin domain-containing protein									automatic	finished	no	no
XGHIN1_v1_0597	CDS	614868	297	relE		Qin prophage; mRNA interferase toxin RelE									automatic	finished	no	no
XGHIN1_v1_0598	CDS	615154	255	relB		Qin prophage; antitoxin/DNA-binding transcriptional repressor RelB									automatic	finished	no	no
XGHIN1_v1_0713	CDS	701479	351			SymE_toxin domain-containing protein									automatic	finished	no	no
XGHIN1_v1_1013	CDS	1004372	474			HTH-type transcriptional regulator / antitoxin HigA									automatic	finished	no	no
XGHIN1_v1_1016	CDS	1006358	255	relB		Antitoxin RelB									automatic	finished	no	no
XGHIN1_v1_1121	CDS	1123395	1278			Toxin PirB									automatic	finished	no	no
XGHIN1_v1_1122	CDS	1124752	429			JHE-like toxin PirA									automatic	finished	no	no
XGHIN1_v1_1207	CDS	1203890	435	ratA		ribosome association toxin RatA									automatic	finished	no	no
XGHIN1_v1_1376	CDS	1352400	282			antitoxin HigA-1									automatic	finished	no	no
XGHIN1_v1_1878	CDS	1860718	243			antitoxin FitA									automatic	finished	no	no
XGHIN1_v1_1883	CDS	1863151	306			antitoxin FitA									automatic	finished	no	no
XGHIN1_v1_1914	CDS	1883470	1044			HTH-type transcriptional regulator / antitoxin HigA									automatic	finished	no	no
XGHIN1_v1_2070	CDS	2121792	1779			Toxin CdiA (modular protein)									automatic	finished	no	no
XGHIN1_v1_2077	CDS	2131621	1668			Toxin CdiA (modular protein)									automatic	finished	no	no
XGHIN1_v1_2844	CDS	3032234	204	vapB		Antitoxin VapB32									automatic	finished	no	no
XGHIN1_v1_2845	CDS	3032669	13728	rtxA		Multifunctional-autoprocessing repeats-in-toxin		3.4.22.-, 6.3.2.-							automatic	finished	no	no
XGHIN1_v1_2849	CDS	3047904	2106	lktB		Leukotoxin translocation ATP-binding protein LktB		7.4.2.5							automatic	finished	no	no
XGHIN1_v1_2851	CDS	3051360	2184	ltxB		Leukotoxin export ATP-binding protein LtxB		7.4.2.5							automatic	finished	no	no
XGHIN1_v1_2853	CDS	3054003	420	higA		antitoxin/DNA-binding transcriptional repressor HigA									automatic	finished	no	no
XGHIN1_v1_3073	CDS	3276054	306			cytoskeleton-binding toxin CbtA and related proteins									automatic	finished	no	no
XGHIN1_v1_3170	CDS	3374552	306			cytoskeleton-binding toxin CbtA and related proteins									automatic	finished	no	no
XGHIN1_v1_3249	CDS	3458381	6282			insecticidal toxin									automatic	finished	no	no
XGHIN1_v1_3250	CDS	3464701	2166	lktB		Leukotoxin translocation ATP-binding protein LktB		7.4.2.5							automatic	finished	no	no
XGHIN1_v1_3373	CDS	3581256	375			HTH-type transcriptional regulator / antitoxin HigA									automatic	finished	no	no
XGHIN1_v1_3612	CDS	3787831	246	dinJ		antitoxin/DNA-binding transcriptional repressor DinJ									automatic	finished	no	no
XGHIN1_v1_3911	CDS	4106808	273			cytoskeleton-binding toxin CbtA and related proteins									automatic	finished	no	no
XGHIN1_v1_3967	CDS	4165203	273			Antitoxin									automatic	finished	no	no
XGHIN1_v1_3972	CDS	4169549	231	vapB		Antitoxin VapB									automatic	finished	no	no
XGHIN1_v1_4068	CDS	4272616	183	hicA		toxin of the HicA-HicB toxin-antitoxin system									automatic	finished	no	no
XGHIN1_v1_4069	CDS	4272870	441	hicB		Antitoxin HicB									automatic	finished	no	no
XGHIN1_v1_4120	CDS	4330276	432			antitoxin YobK									automatic	finished	no	no
XGHIN1_v1_4311	CDS	4511905	189			Addiction module toxin, HicA family									automatic	finished	no	no
XGHIN1_v1_4318	CDS	4515242	222			antitoxin Phd									automatic	finished	no	no
XGHIN1_v1_4397	CDS	4585867	306			toxin ParE1/3/4									automatic	finished	no	no

## Sheet: S6-Genome search TH1
Label	Type	Begin	Length	Gene	Synonyms	Product	Roles	EC number	Reaction	Localization	BioProcess	Product Type	PubMedId	Class	Evidence	Status	Mutation	AMIGene Status
XTH1_v2_0163	CDS	169636	450			putative toxin-antitoxin system antitoxin component, TIGR02293 family								3 : Putative function from multiple computational evidences	automatic	finished	no	no
XTH1_v2_0164	CDS	170082	465	res		Toxin Res		2.4.2.-							automatic	finished	no	no
XTH1_v2_0506	CDS	543120	285			Immunity protein 53 of polymorphic toxin system									automatic	finished	no	no
XTH1_v2_0765	CDS	839416	474			HTH-type transcriptional regulator / antitoxin HigA									automatic	finished	no	no
XTH1_v2_0768	CDS	841404	255	relB		Antitoxin RelB									automatic	finished	no	no
XTH1_v2_0844	CDS	932101	402			toxin CptA									automatic	finished	no	no
XTH1_v2_0858	CDS	946442	1278			Toxin PirB									automatic	finished	no	no
XTH1_v2_0859	CDS	947797	420			JHE-like toxin PirA									automatic	finished	no	no
XTH1_v2_0948	CDS	1025213	435	ratA		ribosome association toxin RatA									automatic	finished	no	no
XTH1_v2_1199	CDS	1319649	375			HTH-type transcriptional regulator / antitoxin HigA									automatic	finished	no	no
XTH1_v2_1463	CDS	1567412	456			putative toxin ydaT								3 : Putative function from multiple computational evidences	automatic	finished	no	no
XTH1_v2_1473	CDS	1571741	465			Toxin-antitoxin system, antitoxin component, MerR family									automatic	finished	no	no
XTH1_v2_1551	CDS	1635953	222			putative antitoxin of toxin-antitoxin system, YdaS/YdaT								3 : Putative function from multiple computational evidences	automatic	finished	no	no
XTH1_v2_1641	CDS	1777893	315	higA		Antitoxin HigA									automatic	finished	no	no
XTH1_v2_1649	CDS	1781452	447	higA		antitoxin/DNA-binding transcriptional repressor HigA									automatic	finished	no	no
XTH1_v2_1786	CDS	1934107	141			antitoxin CcdA									automatic	finished	no	no
XTH1_v2_2141	CDS	2333096	417	hicB		antitoxin of the HicA-HicB toxin-antitoxin system/ DNA-binding transcriptional repressor HicB									automatic	finished	no	no
XTH1_v2_2142	CDS	2333572	177	hicA		toxin of the HicA-HicB toxin-antitoxin system									automatic	finished	no	no
XTH1_v2_2370	CDS	2580511	204	vapB		Antitoxin VapB32									automatic	finished	no	no
XTH1_v2_2371	CDS	2580942	13797	rtxA		Multifunctional-autoprocessing repeats-in-toxin		3.4.22.-, 6.3.2.-							automatic	finished	no	no
XTH1_v2_2375	CDS	2596097	2106	lktB		Leukotoxin translocation ATP-binding protein LktB		7.4.2.5							automatic	finished	no	no
XTH1_v2_2377	CDS	2599553	2184	ltxB		Leukotoxin export ATP-binding protein LtxB		7.4.2.5							automatic	finished	no	no
XTH1_v2_2563	CDS	2789430	2097	paxB		Exotoxin translocation ATP-binding protein PaxB		7.4.2.5							automatic	finished	no	no
XTH1_v2_2575	CDS	2801339	309			cytoskeleton-binding toxin CbtA and related proteins									automatic	finished	no	no
XTH1_v2_2642	CDS	2841314	6282			insecticidal toxin									automatic	finished	no	no
XTH1_v2_2643	CDS	2847634	2166	lktB		Leukotoxin translocation ATP-binding protein LktB		7.4.2.5							automatic	finished	no	no
XTH1_v2_2841	CDS	3103986	246			Antitoxin									automatic	finished	no	no
XTH1_v2_2868	CDS	3125322	246			antitoxin MazE									automatic	finished	no	no
XTH1_v2_2999	CDS	3262805	351			SymE_toxin domain-containing protein									automatic	finished	no	no
XTH1_v2_3047	CDS	3315953	273			Antitoxin									automatic	finished	no	no
XTH1_v2_3051	CDS	3320671	231	vapB		Antitoxin VapB									automatic	finished	no	no
XTH1_v2_3190	CDS	3470151	183	hicA		toxin of the HicA-HicB toxin-antitoxin system									automatic	finished	no	no
XTH1_v2_3191	CDS	3470405	441	hicB		Antitoxin HicB									automatic	finished	no	no
XTH1_v2_3463	CDS	3724741	186			Addiction module toxin, HicA family									automatic	finished	no	no
XTH1_v2_3464	CDS	3724992	408			antitoxin HicB									automatic	finished	no	no
XTH1_v2_3465	CDS	3726400	222			antitoxin Phd									automatic	finished	no	no
